# Supplementary material for: Crystal structure and Hirshfeld surface analysis of isopropyl 4-[2-fluoro-5-(tri­fluoro­meth­yl)phen­yl]-2,6,6-trimethyl-5-oxo-1,4,5,6,7,8-hexa­hydro­quinoline-3-carboxyl­ate
Source: Acta Crystallogr E Crystallogr Commun. 2023 Feb 21;79(Pt 3):187–91. doi: 10.1107/S205698902300141X (PMC9993909; doi:10.1107/S205698902300141X)
Supplement: Supplementary file 1 [file e-79-00187-sup1.cif]

##############################################################################
#                                                                            #
# This CIF contains the data in a paper accepted for publication in          #
# Acta Crystallographica Section E. It conforms to the requirements of       #
# Notes for Authors for Acta Crystallographica Section E, and has been       #
# peer reviewed under the auspices of the IUCr Commission on Journals.       #
#                                                                            #
# Full details of the Crystallographic Information File format               #
# are given in the paper "The Crystallographic Information File (CIF):       #
# a New Standard Archive File for Crystallography" by S. R. Hall, F. H.      #
# Allen and I. D. Brown [Acta Cryst. (1991), A47, 655-685].                  #
#                                                                            #
# The current version of the core CIF dictionary is obtainable from          #
# ftp://ftp.iucr.org/pub/cif_core.dic.                                       #
#                                                                            #
# Software is freely available for graphical display of the structure(s)     #
# in this CIF. For information consult the CIF software page                 #
# http://www.iucr.org/resources/cif/software.                                #
#                                                                            #
# This file may be used for bona fide research purposes within the           #
# scientific community so long as proper attribution is given to the journal # 
# article from which it was obtained.                                        #
#                                                                            #
##############################################################################
data_I
_audit_creation_method     'SHELXL-2018/3'
_journal_date_recd_electronic     2023-01-25
_journal_date_accepted     2023-02-16
_journal_name_full     'Acta Crystallographica, Section E'
_journal_year     2023
_journal_volume     79
_journal_issue      3
_journal_page_first     0
_journal_page_last     0
_journal_paper_category     GO
_journal_paper_doi     10.1107/S205698902300141X
_journal_coeditor_code     TX2062
_publ_contact_author_name     'Ajaya Bhattarai'
_publ_contact_author_address
;
Department of Chemistry,
M.M.A.M.C (Tribhuvan University)
Biratnagar,
Nepal
;
_publ_contact_author_email     'ajaya.bhattarai@mmamc.tu.edu.np'
_publ_contact_author_fax     ?
_publ_contact_author_phone     ?
_publ_section_title
;\
Crystal structure and Hirshfeld surface analysis of isopropyl
4-[2-fluoro-5-(trifluoromethyl)phenyl]-2,6,6-trimethyl-5-oxo-1,4,5,6,7,8-\
hexahydroquinoline-3-carboxylate
;
_publ_section_title_footnote     .
loop_
    _publ_author_name
    _publ_author_address
    'Sema \"Ozt\"urk Y\?ild\?ir\?im'
;
Department of Physics,
Faculty of Science,
Eskisehir Technical University,
Yunus Emre Campus 26470 Eskisehir
Turkey
Department of Physics,
Faculty of Science,
Erciyes University,
38039 Kayseri,
Turkey
;
    'Akkurt, Mehmet'
;
Department of Physics,
Faculty of Science,
Erciyes University,
38039 Kayseri,
Turkey
;
    'G\"okalp \,Cetin'
;
Department of Pharmaceutical Chemistry,
Faculty of Pharmacy,
Erzincan Binali Y\?ild\?ir\?im University,
24100  Erzincan, Turkey
Department of Pharmaceutical Chemistry,
Faculty of Pharmacy, Hacettepe University,
06100 S\?ihhiye-Ankara, Turkey
;
    'Rahime \,Sim\,sek'
;
Department of Pharmaceutical Chemistry,
Faculty of Pharmacy, Hacettepe University,
06100 S\?ihhiye-Ankara, Turkey
;
    'Ray J. Butcher'
;
Department of Chemistry,
Howard University,
Washington DC 20059, USA
;
    'Ajaya Bhattarai'
;
Department of Chemistry,
M.M.A.M.C (Tribhuvan University)
Biratnagar,
Nepal
;
_publ_section_synopsis
;
In the crystal, an infinite chain along the <i>a</i>-axis direction with a
<i>C</i>(6) chain motif is formed by N---H...O hydrogen bonds. C---H...O and
C---H...F interactions connect these chains, generating a three-dimensional
network. In addition, C---H...\p interactions connect the molecules into
layers parallel to the (100) plane.
;
_chemical_name_systematic
;\
Propan-2-yl
4-[2-fluoro-5-(trifluoromethyl)phenyl]-2,6,6-trimethyl-5-oxo-1,4,5,6,7,8-\
hexahydroquinoline-3-carboxylate
;
_chemical_name_common
;\
Isopropyl
4-[2-fluoro-5-(trifluoromethyl)phenyl]-2,6,6-trimethyl-5-oxo-1,4,5,6,7,8-\
hexahydroquinoline-3-carboxylate
;
_chemical_formula_moiety     'C23 H25 F4 N O3'
_chemical_formula_sum     'C23 H25 F4 N O3'
_chemical_formula_iupac     'C23 H25 F4 N O3'
_chemical_formula_weight     439.44
_chemical_melting_point     ?
_space_group_crystal_system     monoclinic
_space_group_name_H-M_alt     'P 21/c'
_space_group_name_Hall     '-P 2ybc'
loop_
    _space_group_symop_operation_xyz
    'x, y, z'
    '-x, y+1/2, -z+1/2'
    '-x, -y, -z'
    'x, -y-1/2, z-1/2'
_cell_length_a     7.4918(3)
_cell_length_b     27.8140(11)
_cell_length_c     10.2023(4)
_cell_angle_alpha     90
_cell_angle_beta     97.053(2)
_cell_angle_gamma     90
_cell_volume     2109.84(14)
_cell_formula_units_Z     4
_cell_measurement_reflns_used     8405
_cell_measurement_theta_min     2.49
_cell_measurement_theta_max     28.16
_cell_measurement_temperature     100(2)
_exptl_crystal_description     prism
_exptl_crystal_colour     yellowish
_exptl_crystal_size_max     0.23
_exptl_crystal_size_mid     0.17
_exptl_crystal_size_min     0.10
_exptl_crystal_density_diffrn     1.383
_exptl_crystal_density_meas     ?
_exptl_crystal_density_method     ?
_exptl_crystal_F_000     920
_exptl_absorpt_coefficient_mu     0.114
_exptl_absorpt_correction_type     multi-scan
_exptl_absorpt_process_details
;
(SADABS; Krause <i>et al.</i>,  2015)
;
_exptl_absorpt_correction_T_min     0.6633
_exptl_absorpt_correction_T_max     0.7457
_diffrn_ambient_temperature     100(2)
_diffrn_source     ?
_diffrn_radiation_type     MoK\a
_diffrn_radiation_wavelength     0.71073
_diffrn_measurement_device_type     'Bruker APEXII CCD'
_diffrn_measurement_method     '\f and \w scans'
_diffrn_detector_area_resol_mean     ?
_diffrn_reflns_number     21749
_diffrn_reflns_av_R_equivalents     0.0556
_diffrn_reflns_av_unetI/netI     0.0449
_diffrn_reflns_theta_min     2.488
_diffrn_reflns_theta_max     28.286
_diffrn_reflns_theta_full     25.242
_diffrn_measured_fraction_theta_max     0.999
_diffrn_measured_fraction_theta_full     0.999
_diffrn_reflns_limit_h_min     -9
_diffrn_reflns_limit_h_max     9
_diffrn_reflns_limit_k_min     -36
_diffrn_reflns_limit_k_max     36
_diffrn_reflns_limit_l_min     -13
_diffrn_reflns_limit_l_max     13
_refine_special_details     ?
_reflns_number_total     5221
_reflns_number_gt     3801
_reflns_threshold_expression     'I > 2\s(I)'
_refine_ls_structure_factor_coef     Fsqd
_refine_ls_matrix_type     full
_refine_ls_R_factor_all     0.0748
_refine_ls_R_factor_gt     0.0455
_refine_ls_wR_factor_gt     0.1038
_refine_ls_wR_factor_ref     0.1290
_refine_ls_goodness_of_fit_ref     1.082
_refine_ls_restrained_S_all     1.115
_refine_ls_number_reflns     5221
_refine_ls_number_parameters     318
_refine_ls_number_restraints     48
_refine_ls_hydrogen_treatment     mixed
_refine_ls_weighting_scheme     calc
_refine_ls_weighting_details
              'w=1/[\s^2^(Fo^2^)+(0.0440P)^2^+1.2617P] where P=(Fo^2^+2Fc^2^)/3'
_atom_sites_solution_hydrogens     mixed
_atom_sites_solution_primary     ?
_atom_sites_solution_secondary     ?
_refine_ls_shift/su_max     0.001
_refine_ls_shift/su_mean     0.000
_refine_diff_density_max     0.345
_refine_diff_density_min     -0.367
_refine_ls_extinction_method     none
_refine_ls_extinction_coef     .
loop_
    _atom_type_symbol
    _atom_type_description
    _atom_type_scat_dispersion_real
    _atom_type_scat_dispersion_imag
    _atom_type_scat_source
    'C' 'C' 0.0033 0.0016
                         'International Tables Vol C Tables 4.2.6.8 and 6.1.1.4'
    'H' 'H' 0.0000 0.0000
                         'International Tables Vol C Tables 4.2.6.8 and 6.1.1.4'
    'F' 'F' 0.0171 0.0103
                         'International Tables Vol C Tables 4.2.6.8 and 6.1.1.4'
    'N' 'N' 0.0061 0.0033
                         'International Tables Vol C Tables 4.2.6.8 and 6.1.1.4'
    'O' 'O' 0.0106 0.0060
                         'International Tables Vol C Tables 4.2.6.8 and 6.1.1.4'
_computing_data_collection
;
<i>APEX3</i> (Bruker, 2018)
;
_computing_cell_refinement
;
<i>SAINT</i> (Bruker, 2018)
;
_computing_data_reduction
;
<i>SAINT</i> (Bruker, 2018)
;
_computing_structure_solution
;
<i>SHELXT</i> (Sheldrick, 2015a)
;
_computing_structure_refinement
;
SHELXL (Sheldrick, 2015b)
;
_computing_molecular_graphics
;
ORTEP-3 for Windows (Farrugia, 2012)
;
_computing_publication_material
;
PLATON (Spek, 2020)
;
loop_
    _atom_site_type_symbol
    _atom_site_label
    _atom_site_fract_x
    _atom_site_fract_y
    _atom_site_fract_z
    _atom_site_U_iso_or_equiv
    _atom_site_adp_type
    _atom_site_calc_flag
    _atom_site_occupancy
    _atom_site_disorder_assembly
    _atom_site_disorder_group
    F F1 0.83123(14) 0.59076(4) 0.35900(11) 0.0285(3) Uani d 1 . .
    F F2 0.0433(2) 0.58544(9) 0.09930(16) 0.0425(7) Uani d 0.763(5) A 1
    F F3 0.1611(9) 0.62597(14) -0.0465(4) 0.0398(9) Uani d 0.763(5) A 1
    F F4 0.1702(3) 0.54913(6) -0.04875(18) 0.0370(5) Uani d 0.763(5) A 1
    F F2A 0.0323(7) 0.6241(3) 0.0914(6) 0.056(2) Uani d 0.237(5) A 2
    F F3A 0.167(3) 0.6171(5) -0.0756(14) 0.049(4) Uani d 0.237(5) A 2
    F F4A 0.0756(10) 0.5551(2) 0.0171(8) 0.059(3) Uani d 0.237(5) A 2
    O O1 0.81859(16) 0.71304(4) 0.41408(13) 0.0227(3) Uani d 1 . .
    O O2 0.38263(18) 0.57179(5) 0.71526(13) 0.0288(3) Uani d 1 . .
    O O3 0.60880(16) 0.56439(4) 0.58997(12) 0.0199(3) Uani d 1 . .
    N N1 0.20965(19) 0.69030(5) 0.46495(15) 0.0207(3) Uani d 1 . .
    H H1N 0.099(3) 0.7016(8) 0.459(2) 0.031(6) Uiso d 1 . .
    C C1 0.3454(2) 0.71772(6) 0.42567(16) 0.0190(3) Uani d 1 . .
    C C2 0.2984(2) 0.76895(6) 0.3917(2) 0.0255(4) Uani d 1 . .
    H H2A 0.285175 0.786980 0.473603 0.031 Uiso calc 1 . .
    H H2B 0.181746 0.770062 0.334509 0.031 Uiso calc 1 . .
    C C3 0.4424(2) 0.79280(6) 0.32062(18) 0.0232(4) Uani d 1 . .
    H H3A 0.419816 0.827862 0.315943 0.028 Uiso calc 1 . .
    H H3B 0.432982 0.780416 0.229056 0.028 Uiso calc 1 . .
    C C4 0.6335(2) 0.78392(6) 0.38858(17) 0.0190(3) Uani d 1 . .
    C C5 0.6655(2) 0.72984(6) 0.40730(16) 0.0175(3) Uani d 1 . .
    C C6 0.5124(2) 0.69908(5) 0.42489(15) 0.0170(3) Uani d 1 . .
    C C7 0.5444(2) 0.64570(5) 0.45008(16) 0.0164(3) Uani d 1 . .
    H H7A 0.668292 0.641386 0.497582 0.020 Uiso calc 1 . .
    C C8 0.4092(2) 0.62727(5) 0.53860(16) 0.0170(3) Uani d 1 . .
    C C9 0.2458(2) 0.64791(6) 0.53611(16) 0.0185(3) Uani d 1 . .
    C C10 0.6615(3) 0.80687(7) 0.52669(19) 0.0293(4) Uani d 1 . .
    H H10A 0.783401 0.799820 0.568766 0.044 Uiso calc 1 . .
    H H10B 0.573604 0.793666 0.580624 0.044 Uiso calc 1 . .
    H H10C 0.645383 0.841759 0.518702 0.044 Uiso calc 1 . .
    C C11 0.7685(2) 0.80522(6) 0.30387(19) 0.0261(4) Uani d 1 . .
    H H11A 0.756447 0.789038 0.217908 0.039 Uiso calc 1 . .
    H H11B 0.890814 0.800633 0.348417 0.039 Uiso calc 1 . .
    H H11C 0.744789 0.839655 0.290953 0.039 Uiso calc 1 . .
    C C12 0.0930(2) 0.63118(6) 0.60675(18) 0.0223(3) Uani d 1 . .
    H H12A 0.092211 0.595962 0.609755 0.033 Uiso calc 1 . .
    H H12B -0.020875 0.642682 0.559688 0.033 Uiso calc 1 . .
    H H12C 0.107879 0.643951 0.696950 0.033 Uiso calc 1 . .
    C C13 0.4600(2) 0.58570(6) 0.62451(17) 0.0197(3) Uani d 1 . .
    C C14 0.6800(2) 0.52376(6) 0.67080(18) 0.0233(4) Uani d 1 . .
    H H14A 0.579391 0.502405 0.690737 0.028 Uiso calc 1 . .
    C C15 0.8005(3) 0.49721(7) 0.5873(2) 0.0320(4) Uani d 1 . .
    H H15A 0.732182 0.488837 0.502190 0.048 Uiso calc 1 . .
    H H15B 0.845165 0.467797 0.632940 0.048 Uiso calc 1 . .
    H H15C 0.902333 0.517761 0.572403 0.048 Uiso calc 1 . .
    C C16 0.7809(3) 0.54265(7) 0.79772(19) 0.0321(4) Uani d 1 . .
    H H16A 0.698202 0.560747 0.846536 0.048 Uiso calc 1 . .
    H H16B 0.878266 0.563824 0.777245 0.048 Uiso calc 1 . .
    H H16C 0.831503 0.515642 0.851701 0.048 Uiso calc 1 . .
    C C17 0.5305(2) 0.61730(5) 0.32111(16) 0.0180(3) Uani d 1 . .
    C C18 0.6711(2) 0.59070(6) 0.28216(17) 0.0221(3) Uani d 1 . .
    C C19 0.6575(3) 0.56336(6) 0.16787(19) 0.0297(4) Uani d 1 . .
    H H19A 0.757188 0.545153 0.146365 0.036 Uiso calc 1 . .
    C C20 0.4966(3) 0.56302(7) 0.08575(18) 0.0310(4) Uani d 1 . .
    H H20A 0.484741 0.545016 0.006024 0.037 Uiso calc 1 . .
    C C21 0.3531(3) 0.58922(7) 0.12102(17) 0.0261(4) Uani d 1 . .
    C C22 0.3689(2) 0.61593(6) 0.23693(17) 0.0216(3) Uani d 1 . .
    H H22A 0.268204 0.633535 0.259244 0.026 Uiso calc 1 . .
    C C23 0.1789(3) 0.58922(8) 0.03321(19) 0.0355(5) Uani d 1 . .
loop_
    _atom_site_aniso_label
    _atom_site_aniso_U_11
    _atom_site_aniso_U_22
    _atom_site_aniso_U_33
    _atom_site_aniso_U_12
    _atom_site_aniso_U_13
    _atom_site_aniso_U_23
    F1 0.0201(5) 0.0332(6) 0.0326(6) 0.0071(4) 0.0043(4) -0.0038(5)
    F2 0.0219(8) 0.0783(19) 0.0270(8) -0.0104(9) 0.0018(6) -0.0014(9)
    F3 0.0451(19) 0.0281(10) 0.0418(19) -0.0055(10) -0.0127(16) 0.0106(11)
    F4 0.0431(12) 0.0323(8) 0.0324(9) -0.0078(7) -0.0088(8) -0.0090(7)
    F2A 0.025(3) 0.098(6) 0.041(3) 0.019(3) -0.011(2) -0.028(4)
    F3A 0.037(5) 0.073(8) 0.037(6) 0.002(6) 0.012(5) 0.026(5)
    F4A 0.051(4) 0.042(3) 0.073(6) -0.023(3) -0.033(4) 0.020(4)
    O1 0.0149(6) 0.0213(6) 0.0324(7) 0.0021(5) 0.0044(5) 0.0027(5)
    O2 0.0299(7) 0.0294(6) 0.0297(7) 0.0054(5) 0.0138(6) 0.0089(5)
    O3 0.0180(6) 0.0186(5) 0.0236(6) 0.0031(4) 0.0045(5) 0.0039(5)
    N1 0.0119(7) 0.0219(7) 0.0285(8) 0.0021(5) 0.0039(6) 0.0045(6)
    C1 0.0152(8) 0.0202(8) 0.0216(8) 0.0017(6) 0.0031(6) 0.0013(6)
    C2 0.0171(8) 0.0226(8) 0.0372(10) 0.0054(6) 0.0055(7) 0.0084(7)
    C3 0.0187(9) 0.0198(8) 0.0312(9) 0.0051(6) 0.0041(7) 0.0068(7)
    C4 0.0168(8) 0.0164(7) 0.0238(8) 0.0016(6) 0.0029(6) 0.0021(6)
    C5 0.0167(8) 0.0187(7) 0.0172(7) 0.0013(6) 0.0023(6) 0.0000(6)
    C6 0.0161(8) 0.0176(7) 0.0171(7) 0.0005(6) 0.0016(6) 0.0013(6)
    C7 0.0135(7) 0.0177(7) 0.0179(7) 0.0012(6) 0.0014(6) -0.0006(6)
    C8 0.0166(8) 0.0172(7) 0.0172(7) -0.0010(6) 0.0019(6) -0.0013(6)
    C9 0.0182(8) 0.0191(7) 0.0181(7) -0.0018(6) 0.0015(6) -0.0015(6)
    C10 0.0331(11) 0.0224(8) 0.0322(10) 0.0024(7) 0.0035(8) -0.0053(7)
    C11 0.0208(9) 0.0215(8) 0.0369(10) -0.0006(7) 0.0071(8) 0.0058(7)
    C12 0.0167(8) 0.0245(8) 0.0266(9) -0.0009(6) 0.0068(7) 0.0013(7)
    C13 0.0177(8) 0.0198(7) 0.0217(8) 0.0008(6) 0.0029(6) -0.0015(6)
    C14 0.0201(9) 0.0186(8) 0.0314(9) 0.0017(6) 0.0036(7) 0.0077(7)
    C15 0.0261(10) 0.0225(9) 0.0485(12) 0.0055(7) 0.0082(9) 0.0031(8)
    C16 0.0314(11) 0.0334(10) 0.0298(10) -0.0021(8) -0.0026(8) 0.0104(8)
    C17 0.0205(8) 0.0161(7) 0.0178(7) -0.0029(6) 0.0044(6) 0.0013(6)
    C18 0.0220(9) 0.0213(8) 0.0237(8) -0.0006(6) 0.0055(7) 0.0002(6)
    C19 0.0375(11) 0.0234(9) 0.0311(10) -0.0030(8) 0.0157(9) -0.0056(7)
    C20 0.0448(12) 0.0281(9) 0.0220(9) -0.0142(8) 0.0109(8) -0.0067(7)
    C21 0.0305(10) 0.0294(9) 0.0181(8) -0.0139(7) 0.0012(7) 0.0030(7)
    C22 0.0221(9) 0.0240(8) 0.0190(8) -0.0048(7) 0.0034(7) 0.0032(6)
    C23 0.0409(12) 0.0448(11) 0.0196(9) -0.0198(9) -0.0006(8) 0.0048(8)
_geom_special_details
;
 All esds (except the esd in the dihedral angle between two l.s. planes)
 are estimated using the full covariance matrix.  The cell esds are taken
 into account individually in the estimation of esds in distances, angles
 and torsion angles; correlations between esds in cell parameters are only
 used when they are defined by crystal symmetry.  An approximate (isotropic)
 treatment of cell esds is used for estimating esds involving l.s. planes.
;
loop_
    _geom_bond_atom_site_label_1
    _geom_bond_atom_site_label_2
    _geom_bond_site_symmetry_2
    _geom_bond_distance
    _geom_bond_publ_flag
    F1 C18 . 1.350(2) ?
    F2 C23 . 1.291(3) ?
    F3 C23 . 1.303(4) ?
    F4 C23 . 1.390(3) ?
    F2A C23 . 1.632(6) ?
    F3A C23 . 1.348(13) ?
    F4A C23 . 1.223(6) ?
    O1 C5 . 1.233(2) ?
    O2 C13 . 1.215(2) ?
    O3 C13 . 1.3470(19) ?
    O3 C14 . 1.4607(19) ?
    N1 C1 . 1.370(2) ?
    N1 C9 . 1.394(2) ?
    N1 H1N . 0.88(2) ?
    C1 C6 . 1.355(2) ?
    C1 C2 . 1.498(2) ?
    C2 C3 . 1.523(2) ?
    C2 H2A . 0.9900 ?
    C2 H2B . 0.9900 ?
    C3 C4 . 1.532(2) ?
    C3 H3A . 0.9900 ?
    C3 H3B . 0.9900 ?
    C4 C11 . 1.528(2) ?
    C4 C5 . 1.531(2) ?
    C4 C10 . 1.538(2) ?
    C5 C6 . 1.459(2) ?
    C6 C7 . 1.521(2) ?
    C7 C8 . 1.526(2) ?
    C7 C17 . 1.527(2) ?
    C7 H7A . 1.0000 ?
    C8 C9 . 1.350(2) ?
    C8 C13 . 1.472(2) ?
    C9 C12 . 1.500(2) ?
    C10 H10A . 0.9800 ?
    C10 H10B . 0.9800 ?
    C10 H10C . 0.9800 ?
    C11 H11A . 0.9800 ?
    C11 H11B . 0.9800 ?
    C11 H11C . 0.9800 ?
    C12 H12A . 0.9800 ?
    C12 H12B . 0.9800 ?
    C12 H12C . 0.9800 ?
    C14 C15 . 1.508(3) ?
    C14 C16 . 1.511(3) ?
    C14 H14A . 1.0000 ?
    C15 H15A . 0.9800 ?
    C15 H15B . 0.9800 ?
    C15 H15C . 0.9800 ?
    C16 H16A . 0.9800 ?
    C16 H16B . 0.9800 ?
    C16 H16C . 0.9800 ?
    C17 C18 . 1.385(2) ?
    C17 C22 . 1.396(2) ?
    C18 C19 . 1.385(2) ?
    C19 C20 . 1.381(3) ?
    C19 H19A . 0.9500 ?
    C20 C21 . 1.383(3) ?
    C20 H20A . 0.9500 ?
    C21 C22 . 1.389(2) ?
    C21 C23 . 1.489(3) ?
    C22 H22A . 0.9500 ?
loop_
    _geom_angle_atom_site_label_1
    _geom_angle_atom_site_label_2
    _geom_angle_atom_site_label_3
    _geom_angle_site_symmetry_1
    _geom_angle_site_symmetry_3
    _geom_angle
    _geom_angle_publ_flag
    C13 O3 C14 . . 116.69(13) ?
    C1 N1 C9 . . 121.29(14) ?
    C1 N1 H1N . . 120.3(14) ?
    C9 N1 H1N . . 117.5(14) ?
    C6 C1 N1 . . 120.53(15) ?
    C6 C1 C2 . . 123.60(15) ?
    N1 C1 C2 . . 115.80(14) ?
    C1 C2 C3 . . 111.35(14) ?
    C1 C2 H2A . . 109.4 ?
    C3 C2 H2A . . 109.4 ?
    C1 C2 H2B . . 109.4 ?
    C3 C2 H2B . . 109.4 ?
    H2A C2 H2B . . 108.0 ?
    C2 C3 C4 . . 113.03(14) ?
    C2 C3 H3A . . 109.0 ?
    C4 C3 H3A . . 109.0 ?
    C2 C3 H3B . . 109.0 ?
    C4 C3 H3B . . 109.0 ?
    H3A C3 H3B . . 107.8 ?
    C11 C4 C5 . . 110.31(13) ?
    C11 C4 C3 . . 109.16(14) ?
    C5 C4 C3 . . 109.75(13) ?
    C11 C4 C10 . . 109.38(15) ?
    C5 C4 C10 . . 106.97(14) ?
    C3 C4 C10 . . 111.26(14) ?
    O1 C5 C6 . . 120.70(14) ?
    O1 C5 C4 . . 120.64(14) ?
    C6 C5 C4 . . 118.56(14) ?
    C1 C6 C5 . . 121.08(14) ?
    C1 C6 C7 . . 119.93(14) ?
    C5 C6 C7 . . 118.91(14) ?
    C6 C7 C8 . . 109.00(13) ?
    C6 C7 C17 . . 111.51(13) ?
    C8 C7 C17 . . 110.85(13) ?
    C6 C7 H7A . . 108.5 ?
    C8 C7 H7A . . 108.5 ?
    C17 C7 H7A . . 108.5 ?
    C9 C8 C13 . . 120.85(15) ?
    C9 C8 C7 . . 120.83(14) ?
    C13 C8 C7 . . 118.31(14) ?
    C8 C9 N1 . . 119.18(14) ?
    C8 C9 C12 . . 127.09(15) ?
    N1 C9 C12 . . 113.69(14) ?
    C4 C10 H10A . . 109.5 ?
    C4 C10 H10B . . 109.5 ?
    H10A C10 H10B . . 109.5 ?
    C4 C10 H10C . . 109.5 ?
    H10A C10 H10C . . 109.5 ?
    H10B C10 H10C . . 109.5 ?
    C4 C11 H11A . . 109.5 ?
    C4 C11 H11B . . 109.5 ?
    H11A C11 H11B . . 109.5 ?
    C4 C11 H11C . . 109.5 ?
    H11A C11 H11C . . 109.5 ?
    H11B C11 H11C . . 109.5 ?
    C9 C12 H12A . . 109.5 ?
    C9 C12 H12B . . 109.5 ?
    H12A C12 H12B . . 109.5 ?
    C9 C12 H12C . . 109.5 ?
    H12A C12 H12C . . 109.5 ?
    H12B C12 H12C . . 109.5 ?
    O2 C13 O3 . . 123.17(15) ?
    O2 C13 C8 . . 126.25(15) ?
    O3 C13 C8 . . 110.58(13) ?
    O3 C14 C15 . . 105.20(14) ?
    O3 C14 C16 . . 108.92(14) ?
    C15 C14 C16 . . 112.55(16) ?
    O3 C14 H14A . . 110.0 ?
    C15 C14 H14A . . 110.0 ?
    C16 C14 H14A . . 110.0 ?
    C14 C15 H15A . . 109.5 ?
    C14 C15 H15B . . 109.5 ?
    H15A C15 H15B . . 109.5 ?
    C14 C15 H15C . . 109.5 ?
    H15A C15 H15C . . 109.5 ?
    H15B C15 H15C . . 109.5 ?
    C14 C16 H16A . . 109.5 ?
    C14 C16 H16B . . 109.5 ?
    H16A C16 H16B . . 109.5 ?
    C14 C16 H16C . . 109.5 ?
    H16A C16 H16C . . 109.5 ?
    H16B C16 H16C . . 109.5 ?
    C18 C17 C22 . . 116.21(15) ?
    C18 C17 C7 . . 123.34(15) ?
    C22 C17 C7 . . 120.43(15) ?
    F1 C18 C17 . . 119.05(15) ?
    F1 C18 C19 . . 117.23(16) ?
    C17 C18 C19 . . 123.71(18) ?
    C20 C19 C18 . . 118.87(18) ?
    C20 C19 H19A . . 120.6 ?
    C18 C19 H19A . . 120.6 ?
    C19 C20 C21 . . 119.17(17) ?
    C19 C20 H20A . . 120.4 ?
    C21 C20 H20A . . 120.4 ?
    C20 C21 C22 . . 121.04(18) ?
    C20 C21 C23 . . 119.70(17) ?
    C22 C21 C23 . . 119.26(18) ?
    C21 C22 C17 . . 120.99(17) ?
    C21 C22 H22A . . 119.5 ?
    C17 C22 H22A . . 119.5 ?
    F2 C23 F3 . . 111.3(3) ?
    F4A C23 F3A . . 111.0(8) ?
    F2 C23 F4 . . 105.48(18) ?
    F3 C23 F4 . . 105.1(2) ?
    F4A C23 C21 . . 125.0(3) ?
    F2 C23 C21 . . 111.93(16) ?
    F3 C23 C21 . . 113.0(3) ?
    F3A C23 C21 . . 117.5(9) ?
    F4 C23 C21 . . 109.55(19) ?
    F4A C23 F2A . . 93.9(5) ?
    F3A C23 F2A . . 88.7(8) ?
    C21 C23 F2A . . 111.1(2) ?
loop_
    _geom_torsion_atom_site_label_1
    _geom_torsion_atom_site_label_2
    _geom_torsion_atom_site_label_3
    _geom_torsion_atom_site_label_4
    _geom_torsion_site_symmetry_1
    _geom_torsion_site_symmetry_2
    _geom_torsion_site_symmetry_3
    _geom_torsion_site_symmetry_4
    _geom_torsion
    _geom_torsion_publ_flag
    C9 N1 C1 C6 . . . . 16.7(2) ?
    C9 N1 C1 C2 . . . . -160.28(16) ?
    C6 C1 C2 C3 . . . . 16.0(3) ?
    N1 C1 C2 C3 . . . . -167.16(16) ?
    C1 C2 C3 C4 . . . . -47.4(2) ?
    C2 C3 C4 C11 . . . . 174.92(14) ?
    C2 C3 C4 C5 . . . . 53.91(19) ?
    C2 C3 C4 C10 . . . . -64.28(19) ?
    C11 C4 C5 O1 . . . . 33.3(2) ?
    C3 C4 C5 O1 . . . . 153.65(15) ?
    C10 C4 C5 O1 . . . . -85.53(19) ?
    C11 C4 C5 C6 . . . . -150.30(15) ?
    C3 C4 C5 C6 . . . . -30.0(2) ?
    C10 C4 C5 C6 . . . . 90.83(18) ?
    N1 C1 C6 C5 . . . . -168.50(15) ?
    C2 C1 C6 C5 . . . . 8.2(3) ?
    N1 C1 C6 C7 . . . . 8.1(2) ?
    C2 C1 C6 C7 . . . . -175.12(16) ?
    O1 C5 C6 C1 . . . . 175.91(16) ?
    C4 C5 C6 C1 . . . . -0.4(2) ?
    O1 C5 C6 C7 . . . . -0.8(2) ?
    C4 C5 C6 C7 . . . . -177.12(14) ?
    C1 C6 C7 C8 . . . . -28.8(2) ?
    C5 C6 C7 C8 . . . . 147.86(14) ?
    C1 C6 C7 C17 . . . . 93.87(18) ?
    C5 C6 C7 C17 . . . . -89.42(17) ?
    C6 C7 C8 C9 . . . . 29.1(2) ?
    C17 C7 C8 C9 . . . . -93.96(18) ?
    C6 C7 C8 C13 . . . . -152.26(14) ?
    C17 C7 C8 C13 . . . . 84.64(18) ?
    C13 C8 C9 N1 . . . . 172.97(15) ?
    C7 C8 C9 N1 . . . . -8.5(2) ?
    C13 C8 C9 C12 . . . . -4.9(3) ?
    C7 C8 C9 C12 . . . . 173.69(15) ?
    C1 N1 C9 C8 . . . . -16.5(2) ?
    C1 N1 C9 C12 . . . . 161.63(15) ?
    C14 O3 C13 O2 . . . . -2.2(2) ?
    C14 O3 C13 C8 . . . . 177.28(13) ?
    C9 C8 C13 O2 . . . . -14.5(3) ?
    C7 C8 C13 O2 . . . . 166.88(17) ?
    C9 C8 C13 O3 . . . . 166.01(15) ?
    C7 C8 C13 O3 . . . . -12.6(2) ?
    C13 O3 C14 C15 . . . . 161.43(15) ?
    C13 O3 C14 C16 . . . . -77.70(18) ?
    C6 C7 C17 C18 . . . . 119.37(17) ?
    C8 C7 C17 C18 . . . . -118.98(17) ?
    C6 C7 C17 C22 . . . . -62.54(19) ?
    C8 C7 C17 C22 . . . . 59.10(19) ?
    C22 C17 C18 F1 . . . . 179.63(14) ?
    C7 C17 C18 F1 . . . . -2.2(2) ?
    C22 C17 C18 C19 . . . . -0.7(2) ?
    C7 C17 C18 C19 . . . . 177.43(16) ?
    F1 C18 C19 C20 . . . . -178.98(15) ?
    C17 C18 C19 C20 . . . . 1.4(3) ?
    C18 C19 C20 C21 . . . . -1.2(3) ?
    C19 C20 C21 C22 . . . . 0.4(3) ?
    C19 C20 C21 C23 . . . . 179.90(17) ?
    C20 C21 C22 C17 . . . . 0.3(3) ?
    C23 C21 C22 C17 . . . . -179.26(15) ?
    C18 C17 C22 C21 . . . . -0.1(2) ?
    C7 C17 C22 C21 . . . . -178.31(15) ?
    C20 C21 C23 F4A . . . . 71.2(7) ?
    C22 C21 C23 F4A . . . . -109.2(7) ?
    C20 C21 C23 F2 . . . . 137.6(2) ?
    C22 C21 C23 F2 . . . . -42.9(3) ?
    C20 C21 C23 F3 . . . . -95.8(3) ?
    C22 C21 C23 F3 . . . . 83.7(3) ?
    C20 C21 C23 F3A . . . . -77.8(8) ?
    C22 C21 C23 F3A . . . . 101.8(8) ?
    C20 C21 C23 F4 . . . . 21.0(2) ?
    C22 C21 C23 F4 . . . . -159.50(17) ?
    C20 C21 C23 F2A . . . . -177.7(4) ?
    C22 C21 C23 F2A . . . . 1.8(4) ?
loop_
    _geom_hbond_atom_site_label_D
    _geom_hbond_atom_site_label_H
    _geom_hbond_atom_site_label_A
    _geom_hbond_site_symmetry_A
    _geom_hbond_distance_DH
    _geom_hbond_distance_HA
    _geom_hbond_distance_DA
    _geom_hbond_angle_DHA
    _geom_hbond_publ_flag
    N1 H1N O1 1_455 0.88(2) 2.12(2) 2.9798(19) 165(2) yes
    C2 H2A F3 4_576 0.99 2.59 3.187(4) 118.6 yes
    C12 H12B F1 1_455 0.98 2.64 3.206(2) 117.3 yes
    C12 H12B O1 1_455 0.98 2.65 3.505(2) 145.3 yes
    C12 H12C F3A 1_556 0.98 2.43 3.243(15) 140.6 yes
    C16 H16A O2 . 0.98 2.59 3.106(2) 113.1 yes
    C16 H16C F4A 3_666 0.98 2.43 3.409(6) 173.8 yes
    C19 H19A F2 1_655 0.95 2.52 3.117(3) 121.3 yes
    C10 H10C Cg3 4_576 0.98 2.93 3.631(2) 130 yes
    C14 H14A Cg3 3_666 1.00 2.91 3.7707(18) 145 yes
_shelx_space_group_comment
;
The symmetry employed for this shelxl refinement is uniquely defined
by the following loop, which should always be used as a source of
symmetry information in preference to the above space-group names.
They are only intended as comments.
;
_shelx_estimated_absorpt_T_min     ?
_shelx_estimated_absorpt_T_max     ?
_shelx_hkl_file
;
   2   0   0  196.40    5.92
  -2   0   0  195.25    5.94
   3   0   0   40.41    1.61
  -3   0   0   40.55    1.65
   4   0   0   59.64    2.31
  -4   0   0   59.07    2.38
   5   0   0   52.77    2.27
  -5   0   0   54.94    2.40
  -6   0   0   75.84    3.25
   6   0   0   77.02    3.11
  -7   0   0   43.58    2.35
   7   0   0   40.22    2.11
   8   0   0    6.09    0.88
   9   0   0    0.94    0.45
  -9   0   0    1.20    0.56
  -1   1   0    7.37    0.36
   1   1   0    7.09    0.35
  -2  -1   0   21.70    0.96
   2  -1   0   23.15    0.96
  -2   1   0   24.12    0.98
   2   1   0   21.51    0.94
  -3  -1   0   18.47    0.96
   3  -1   0   17.47    0.91
  -3   1   0   17.95    0.95
   3   1   0   18.82    0.94
   4  -1   0    0.67    0.21
   4   1   0    0.71    0.26
  -4   1   0    0.99    0.32
  -5  -1   0   14.10    1.05
   5  -1   0   13.95    0.97
   5   1   0   13.88    0.96
  -5   1   0   14.16    1.05
  -6  -1   0    0.53    0.29
   6  -1   0    0.17    0.22
  -6   1   0   -0.07    0.22
   6   1   0    0.12    0.22
   7  -1   0    5.49    0.78
  -7  -1   0    6.04    0.92
   7   1   0    7.66    0.82
  -7   1   0    8.33    0.95
   8  -1   0    4.54    0.75
  -8  -1   0    4.38    0.99
  -8   1   0    3.34    0.93
   8   1   0    5.95    0.86
  -9  -1   0    3.09    0.72
  -9   1   0    2.32    0.69
   9   1   0    2.73    0.58
   1  -2   0   31.78    1.12
  -1  -2   0   36.07    1.14
  -1   2   0   31.36    1.12
   1   2   0   32.76    1.12
  -2  -2   0   11.81    0.62
   2  -2   0   12.29    0.62
  -2   2   0   11.49    0.63
   2   2   0   10.37    0.68
  -3  -2   0    6.27    0.52
   3  -2   0    5.79    0.47
   3   2   0    5.73    0.49
  -3   2   0    6.48    0.52
  -4  -2   0   10.64    0.79
   4  -2   0   10.01    0.73
  -4   2   0   10.82    0.79
   4   2   0   10.22    0.74
   5  -2   0    6.44    0.63
  -5  -2   0    6.13    0.68
   5   2   0    5.33    0.60
  -5   2   0    8.02    0.77
  -6  -2   0    0.20    0.31
   6  -2   0   -0.23    0.18
  -6   2   0    0.00    0.22
   6   2   0   -0.07    0.20
  -7  -2   0    0.30    0.31
   7  -2   0    0.61    0.29
   7   2   0   -0.10    0.23
  -7   2   0    0.26    0.35
   8  -2   0   -0.28    0.24
  -8  -2   0   -0.49    0.32
  -8   2   0    0.11    0.30
   8   2   0   -0.01    0.28
  -9  -2   0    4.41    0.92
   9   2   0    4.68    0.79
  -9   2   0    4.72    1.01
   0  -3   0    0.02    0.04
  -1  -3   0   59.40    1.95
   1  -3   0   63.02    1.97
  -1   3   0   63.19    1.97
   1   3   0   60.82    1.96
   2  -3   0   51.82    1.81
  -2  -3   0   52.35    1.84
  -2   3   0   49.51    1.83
   2   3   0   52.66    1.83
  -3  -3   0   68.69    2.44
   3  -3   0   64.86    2.37
   3   3   0   63.71    2.37
  -3   3   0   67.16    2.44
  -4  -3   0    1.55    0.34
   4  -3   0    1.33    0.30
  -4   3   0    1.41    0.33
   4   3   0    1.45    0.31
  -5  -3   0    0.25    0.23
   5  -3   0    0.32    0.21
   5   3   0   -0.01    0.14
  -5   3   0    0.39    0.23
  -6  -3   0   22.65    1.50
   6  -3   0   25.22    1.46
   6   3   0   24.25    1.45
  -6   3   0   24.29    1.55
   7  -3   0    0.86    0.35
  -7  -3   0    0.56    0.33
  -7   3   0    0.38    0.28
   7   3   0    0.30    0.23
   8  -3   0   -0.09    0.27
  -8  -3   0    0.00    0.32
  -8   3   0    0.09    0.35
   8   3   0    0.16    0.30
  -9  -3   0    4.10    0.94
   9   3   0    4.59    0.80
  -9   3   0    3.84    0.86
   0  -4   0  165.52    5.42
   0  -4   0  146.25    5.63
   0   4   0  157.77    5.42
   0   4   0  169.13    6.42
  -1  -4   0    1.25    0.18
  -1   4   0    1.60    0.18
   1   4   0    1.40    0.18
  -2  -4   0  140.64    4.63
   2  -4   0  149.29    4.63
  -2   4   0  153.23    4.68
   2   4   0  155.44    4.65
   3  -4   0   19.93    1.01
  -3  -4   0   22.85    1.09
   3   4   0   20.52    1.03
  -4  -4   0    6.25    0.60
   4  -4   0    4.33    0.48
   4   4   0    4.59    0.50
  -4   4   0    3.51    0.51
   5  -4   0    1.58    0.36
  -5  -4   0    1.17    0.34
  -5   4   0    1.64    0.43
   5   4   0    1.16    0.33
  -6  -4   0    2.95    0.63
   6  -4   0    3.86    0.63
   6   4   0    2.63    0.52
  -6   4   0    3.01    0.60
   7  -4   0    2.47    0.56
  -7  -4   0    1.74    0.53
  -7   4   0    2.31    0.57
   7   4   0    2.32    0.50
   8  -4   0    3.65    0.67
  -8  -4   0    2.90    0.68
   8   4   0    2.04    0.50
  -8   4   0    3.45    0.78
  -9  -4   0    1.65    0.60
  -9   4   0    0.99    0.64
   9   4   0    1.88    0.55
   0  -5   0    0.05    0.06
   0  -5   0    0.04    0.06
   0   5   0    0.00    0.05
   0   5   0    0.00    0.03
   1  -5   0  148.30    4.46
  -1  -5   0  147.76    4.46
  -1   5   0  146.94    4.47
  -2   5   0    0.23    0.13
  -3  -5   0    6.27    0.53
   3  -5   0    5.30    0.46
   3   5   0    4.74    0.46
  -3   5   0    5.86    0.51
   4  -5   0    0.16    0.18
  -4  -5   0    0.29    0.16
   4   5   0    0.13    0.17
  -4   5   0    0.02    0.16
   5  -5   0   14.38    0.97
  -5  -5   0   15.97    1.09
  -5   5   0   12.42    1.01
   5   5   0   12.80    0.94
   6  -5   0   12.93    1.03
  -6  -5   0   16.32    1.23
   6   5   0   13.88    1.07
  -6   5   0   14.31    1.20
   7  -5   0    9.70    0.94
  -7  -5   0    9.96    1.06
  -7   5   0   10.06    1.11
   7   5   0   10.30    0.96
  -8  -5   0   -0.07    0.32
   8  -5   0    0.02    0.28
  -8   5   0   -0.26    0.23
   8   5   0   -0.20    0.24
  -9  -5   0    1.06    0.60
   9   5   0    1.89    0.51
  -9   5   0    1.81    0.66
   0  -6   0  521.02   16.49
   0   6   0  503.87   16.42
   1  -6   0   50.57    1.78
  -1  -6   0   53.80    1.80
   1   6   0   54.22    1.81
  -1   6   0   55.01    1.82
   2  -6   0   15.93    0.79
  -2  -6   0   15.68    0.79
  -2   6   0   15.61    0.81
   2   6   0   18.03    0.83
   3  -6   0   42.84    1.74
  -3  -6   0   44.53    1.99
  -3   6   0   43.67    1.80
   3   6   0   42.65    1.74
  -4  -6   0   95.36    3.43
   4  -6   0   93.20    3.36
   4   6   0   91.34    3.35
  -4   6   0   95.17    3.55
   5  -6   0    1.67    0.37
  -5  -6   0    2.88    0.50
  -5   6   0    2.60    0.52
   5   6   0    2.47    0.48
   6  -6   0   35.43    1.82
  -6  -6   0   32.22    1.87
   6   6   0   34.88    1.84
  -6   6   0   36.70    2.01
   7  -6   0    0.09    0.22
  -7  -6   0   -0.52    0.20
   7   6   0   -0.21    0.18
  -7   6   0   -0.02    0.18
  -8  -6   0    0.31    0.32
   8  -6   0   -0.10    0.25
   8   6   0    0.03    0.28
  -8   6   0    1.08    0.41
  -9  -6   0    8.77    1.25
  -9   6   0    7.96    1.24
   9   6   0    9.78    1.05
   0  -7   0    0.08    0.08
   0  -7   0    0.10    0.07
   0   7   0    0.10    0.09
   0   7   0    0.06    0.07
  -1  -7   0  121.40    3.83
   1  -7   0  124.14    3.85
   1   7   0  127.77    3.86
  -1   7   0  122.08    3.85
  -2  -7   0   46.25    1.73
   2  -7   0   46.96    1.74
  -2   7   0   49.03    1.78
   2   7   0   44.56    1.73
   3  -7   0   10.48    0.71
  -3  -7   0   12.82    0.78
  -3   7   0   10.89    0.76
   3   7   0   12.23    0.76
   4  -7   0   18.69    1.08
  -4  -7   0   19.61    1.13
  -4   7   0   20.77    1.40
   4   7   0   18.74    1.10
   5  -7   0    0.31    0.21
  -5  -7   0    0.41    0.26
   5   7   0    0.42    0.25
  -5   7   0    0.23    0.23
   6  -7   0    1.54    0.39
  -6  -7   0    2.40    0.55
  -6   7   0    1.62    0.50
   7  -7   0    1.24    0.44
  -7  -7   0    0.45    0.30
   7   7   0    1.48    0.48
  -7   7   0    0.69    0.41
  -8  -7   0    0.18    0.33
   8  -7   0    0.26    0.37
  -8   7   0   -0.40    0.25
   8   7   0    0.34    0.26
  -9  -7   0    0.56    0.44
   9   7   0    0.20    0.25
  -9   7   0    0.79    0.51
   0  -8   0  150.32    4.48
   0  -8   0  145.63    4.44
   0   8   0  137.73    4.59
   0   8   0  149.28    4.44
   1  -8   0   60.42    2.07
  -1  -8   0   61.99    2.08
  -1   8   0   60.41    2.08
   1   8   0   59.29    2.07
  -1   8   0   61.71    2.09
  -2  -8   0    0.85    0.20
   2  -8   0    0.61    0.17
  -2   8   0    0.83    0.20
   2   8   0    1.10    0.22
   3  -8   0    0.65    0.18
  -3  -8   0    0.56    0.19
   3   8   0    0.28    0.16
  -3   8   0    0.52    0.19
   4  -8   0    0.49    0.22
  -4  -8   0    0.40    0.22
  -4   8   0    0.53    0.26
   4   8   0    0.48    0.22
  -5  -8   0   12.89    0.99
   5  -8   0   13.81    0.99
   5   8   0   14.62    1.02
  -5   8   0   14.89    1.11
  -6  -8   0    0.47    0.30
   6  -8   0    0.71    0.25
   6   8   0    1.55    0.44
  -6   8   0    0.66    0.35
   7  -8   0   17.20    1.26
  -7  -8   0   17.99    1.41
  -7   8   0   15.56    1.40
   7   8   0   18.77    1.34
   8  -8   0    1.21    0.41
  -8  -8   0    2.39    0.60
  -8   8   0    0.96    0.50
   8   8   0    1.45    0.49
  -9  -8   0   -0.08    0.44
   9   8   0    0.05    0.28
  -9   8   0    0.27    0.50
   0  -9   0    0.12    0.08
   0  -9   0    0.21    0.09
   0   9   0    0.09    0.08
   0   9   0    0.13    0.09
   1  -9   0   65.22    2.24
  -1  -9   0   66.41    2.22
  -1  -9   0   67.10    2.25
   1   9   0   66.67    2.26
  -1   9   0   64.27    2.25
  -1   9   0   64.81    2.25
   2  -9   0   47.23    1.78
  -2  -9   0   48.28    1.79
   2   9   0   44.83    1.77
  -2   9   0   46.47    1.81
  -3  -9   0   17.55    0.96
   3  -9   0   16.04    0.92
  -3   9   0   16.31    0.98
   3   9   0   15.85    0.94
   4  -9   0    0.35    0.18
  -4  -9   0    0.08    0.18
  -4   9   0    0.38    0.29
   4   9   0    0.14    0.16
  -5  -9   0   32.30    1.68
   5  -9   0   29.57    1.58
  -5   9   0   28.85    1.67
   5   9   0   32.42    1.63
  -6  -9   0    0.34    0.21
   6  -9   0    0.15    0.22
  -6   9   0    0.31    0.32
   6   9   0    0.05    0.22
  -7  -9   0   10.56    1.06
   7  -9   0    8.36    0.90
  -7   9   0    9.08    1.08
   7   9   0    9.98    0.95
   8  -9   0    4.83    0.81
  -8  -9   0    5.46    0.91
   8   9   0    5.21    0.82
  -8   9   0    4.48    0.88
  -9  -9   0    0.41    0.42
   9  -9   0    1.25    0.53
   9   9   0   -0.30    0.31
  -9   9   0    0.50    0.34
   0 -10   0  185.99    5.72
   0 -10   0  189.03    5.70
   0  10   0  185.18    5.68
   0  10   0  189.20    5.73
  -1 -10   0    0.66    0.17
   1 -10   0    0.62    0.16
  -1 -10   0    0.72    0.17
  -1  10   0    0.60    0.16
  -1  10   0    0.97    0.22
   1  10   0    0.48    0.14
   2 -10   0    7.29    0.55
  -2  10   0    7.28    0.55
   2  10   0    7.85    0.56
   3 -10   0   12.13    0.79
  -3 -10   0   12.00    0.81
   3  10   0   13.27    0.83
  -3  10   0   11.95    0.82
  -4 -10   0    0.06    0.15
   4 -10   0   -0.03    0.13
  -4  10   0    0.22    0.17
   4  10   0    0.05    0.16
   5 -10   0   10.14    0.85
  -5 -10   0    9.06    0.84
  -5  10   0   11.00    0.95
   5  10   0   10.70    0.89
   6 -10   0   26.14    1.56
  -6 -10   0   26.66    1.64
   6  10   0   25.57    1.53
  -6  10   0   28.40    1.76
   7 -10   0    5.36    0.80
  -7 -10   0    5.59    0.87
  -7  10   0    5.33    0.92
   7  10   0    4.86    0.77
   8 -10   0    4.64    0.81
  -8 -10   0    2.62    0.64
  -8  10   0    5.53    0.93
   8  10   0    4.35    0.79
  -9 -10   0   -0.71    0.31
   9 -10   0    0.10    0.36
   9  10   0    0.29    0.35
   0 -11   0    0.28    0.11
   0 -11   0    0.27    0.11
   0  11   0    0.41    0.15
   0  11   0    0.31    0.10
   1 -11   0    2.84    0.31
  -1 -11   0    2.51    0.29
  -1 -11   0    2.19    0.30
  -1  11   0    3.01    0.33
   1  11   0    2.68    0.37
  -1  11   0    2.55    0.29
  -2 -11   0    8.03    0.57
   2 -11   0    7.89    0.68
   2  11   0    8.26    0.59
  -2  11   0    6.97    0.56
   3 -11   0   17.95    1.00
  -3 -11   0   18.90    1.04
   3  11   0   16.37    0.99
  -3  11   0   18.09    1.06
  -4 -11   0    0.81    0.25
   4 -11   0    0.76    0.28
   4  11   0    1.12    0.33
  -4  11   0    0.48    0.30
   5 -11   0    3.62    0.57
  -5 -11   0    2.99    0.53
  -5  11   0    2.95    0.59
   5  11   0    3.02    0.55
  -6 -11   0    0.15    0.22
   6 -11   0    0.07    0.22
  -6  11   0    0.24    0.29
   6  11   0   -0.19    0.23
  -7 -11   0    1.16    0.75
   7 -11   0    2.29    0.53
  -7  11   0    1.91    0.53
   7  11   0    1.32    0.40
  -8 -11   0    0.58    0.36
   8 -11   0    1.38    0.48
   8  11   0   -0.09    0.38
  -8  11   0    0.09    0.38
  -9 -11   0    1.71    0.63
   9 -11   0    1.73    0.59
  -9  11   0    1.51    0.70
   0 -12   0  146.86    4.74
   0 -12   0  149.69    4.71
   0  12   0  156.00    4.72
   0  12   0  147.72    4.74
  -1 -12   0    4.69    0.51
  -1 -12   0    5.71    0.46
   1 -12   0    5.36    0.46
  -1  12   0    5.65    0.45
  -1  12   0    5.24    0.44
   1  12   0    5.27    0.46
  -2 -12   0    0.30    0.15
  -2  12   0    0.09    0.12
  -2  12   0    0.28    0.16
   2  12   0    0.40    0.20
   3 -12   0   33.76    1.53
  -3 -12   0   33.45    1.53
  -3  12   0   31.46    1.56
   3  12   0   31.93    1.47
   3  12   0   33.60    1.54
  -4 -12   0    0.92    0.30
   4 -12   0    0.95    0.28
   4  12   0    0.48    0.23
  -4  12   0    0.79    0.35
   5 -12   0    0.10    0.18
   5  12   0   -0.14    0.17
  -5  12   0    0.00    0.14
  -6 -12   0   -0.16    0.16
   6 -12   0    0.22    0.22
   6  12   0    0.23    0.20
  -6  12   0    0.33    0.26
   7 -12   0    1.10    0.38
  -7 -12   0    0.00    0.29
   7  12   0    0.90    0.39
  -7  12   0    0.77    0.49
  -8 -12   0    0.58    0.39
   8 -12   0    0.64    0.40
   8  12   0    0.27    0.32
  -8  12   0   -0.36    0.40
  -9 -12   0    0.39    0.44
   9 -12   0    0.51    0.40
  -9  12   0    2.05    0.54
   0 -13   0    0.67    0.20
   0 -13   0    0.61    0.18
   0  13   0    0.38    0.17
   1 -13   0    5.07    0.45
  -1 -13   0    4.40    0.42
  -1 -13   0    5.05    0.45
  -1  13   0    4.41    0.41
  -1  13   0    4.21    0.41
   1  13   0    4.14    0.43
   2 -13   0   18.89    1.06
  -2 -13   0   19.16    1.02
   2  13   0   20.53    1.06
  -2  13   0   18.67    1.03
  -2  13   0   19.74    1.07
   3 -13   0    0.52    0.21
  -3 -13   0    0.54    0.22
   3  13   0    0.42    0.21
  -3  13   0    0.37    0.18
   3  13   0    0.60    0.27
   4 -13   0    3.50    0.52
  -4 -13   0    4.06    0.59
   4  13   0    4.24    0.60
  -4  13   0    3.32    0.67
   5 -13   0    4.75    0.67
  -5 -13   0    3.33    0.56
  -5  13   0    3.29    0.61
   5  13   0    4.06    0.61
   6 -13   0    9.83    0.89
  -6 -13   0    8.56    0.92
  -6  13   0    8.61    0.95
   6  13   0   10.56    0.98
  -7 -13   0    0.12    0.26
   7 -13   0    0.04    0.22
   7  13   0    0.23    0.28
  -7  13   0    0.38    0.40
  -8 -13   0    0.71    0.47
   8 -13   0    0.46    0.28
  -8  13   0    1.09    0.56
   8  13   0    1.39    0.52
  -9 -13   0    3.52    0.82
   9 -13   0    3.10    0.72
  -9  13   0    2.16    0.58
   0 -14   0  298.71    9.29
   0 -14   0  312.69    9.27
   0  14   0  311.13    9.31
   0  14   0  305.20    9.24
   1 -14   0   58.71    2.23
  -1 -14   0   60.86    2.26
  -1 -14   0   59.97    2.24
  -1  14   0   61.91    2.28
   1  14   0   60.50    2.28
  -1  14   0   61.73    2.26
  -2 -14   0    6.31    0.55
   2 -14   0    6.33    0.56
   2  14   0    6.02    0.56
  -2  14   0    6.59    0.59
  -2  14   0    5.95    0.58
   3 -14   0    1.78    0.34
  -3 -14   0    1.91    0.37
  -3  14   0    1.90    0.39
   3  14   0    2.02    0.35
   3  14   0    2.31    0.42
   4 -14   0   10.22    0.83
  -4 -14   0   10.69    0.85
   4  14   0   10.00    0.85
  -4  14   0   10.79    0.95
   5 -14   0    4.57    0.64
  -5 -14   0    4.09    0.64
  -5  14   0    4.37    0.71
   5  14   0    4.84    0.70
   6 -14   0    0.70    0.31
  -6 -14   0   -0.03    0.24
   6  14   0    0.33    0.29
  -6  14   0    0.36    0.25
  -7 -14   0    2.53    0.63
   7 -14   0    2.96    0.59
  -7  14   0    3.14    0.73
   7  14   0    1.92    0.52
  -8 -14   0   -0.59    0.21
   8 -14   0   -0.21    0.27
   8  14   0    0.13    0.31
  -8  14   0   -0.37    0.41
  -9 -14   0   -0.05    0.42
   9 -14   0    1.22    0.52
  -9  14   0    0.00    0.52
   0 -15   0    0.71    0.21
   0 -15   0    0.35    0.16
   0  15   0    0.54    0.20
   0  15   0    0.45    0.15
  -1 -15   0   19.78    1.03
  -1 -15   0   19.80    1.03
   1 -15   0   20.51    1.05
  -1  15   0   20.45    1.07
   1  15   0   20.81    1.08
  -1  15   0   19.45    1.02
   1  15   0   17.53    0.96
   2 -15   0   37.56    1.64
  -2 -15   0   37.19    1.63
   2  15   0   36.95    1.65
  -2  15   0   37.78    1.68
  -2  15   0   35.96    1.65
   3 -15   0    0.02    0.15
  -3 -15   0    0.20    0.17
   3  15   0    0.22    0.16
  -3  15   0    0.21    0.14
   3  15   0    0.16    0.19
  -4 -15   0    9.08    0.82
   4 -15   0   10.50    0.84
   4  15   0    9.78    0.83
  -4  15   0    9.94    0.92
   4  15   0    9.47    0.75
   5 -15   0   43.29    2.09
  -5 -15   0   45.68    2.18
  -5  15   0   41.51    2.21
   5  15   0   42.63    2.08
   6 -15   0    0.79    0.33
  -6 -15   0    0.81    0.35
   6  15   0    0.22    0.24
  -6  15   0    0.52    0.28
  -7 -15   0    1.87    0.51
   7 -15   0    1.65    0.48
  -7  15   0    2.93    0.75
   7  15   0    2.63    0.61
   8 -15   0    4.49    0.80
  -8 -15   0    3.34    0.79
   8  15   0    4.92    0.78
  -8  15   0    3.64    0.80
   9 -15   0    4.49    0.87
  -9  15   0    7.82    1.37
   0 -16   0    4.52    0.48
   0 -16   0    4.45    0.46
   0  16   0    5.16    0.48
   0  16   0    5.01    0.48
   1 -16   0    4.11    0.43
  -1 -16   0    4.69    0.47
  -1 -16   0    4.64    0.47
  -1  16   0    3.94    0.47
   1  16   0    4.27    0.48
   1  16   0    4.37    0.42
  -1  16   0    4.11    0.44
  -2 -16   0   14.85    0.93
   2 -16   0   17.05    0.99
  -2  16   0   15.66    0.97
   2  16   0   14.80    0.96
  -2  16   0   15.53    0.98
  -3 -16   0    7.04    0.66
   3 -16   0    7.82    0.69
  -3  16   0    7.83    0.73
  -3  16   0    8.55    0.75
   3  16   0    7.32    0.62
   3  16   0    8.22    0.72
   4 -16   0    0.16    0.23
  -4 -16   0    0.19    0.20
   4  16   0   -0.19    0.25
  -4  16   0   -0.13    0.16
   4  16   0    0.15    0.13
   5 -16   0    1.74    0.42
  -5 -16   0    1.76    0.47
   5  16   0    1.78    0.42
   5  16   0    2.12    0.50
  -5  16   0    2.05    0.53
   6 -16   0   11.40    1.02
  -6 -16   0   11.52    1.07
   6  16   0   14.19    1.13
  -6  16   0   12.68    1.20
   7 -16   0    2.83    0.64
  -7 -16   0    3.79    0.77
   7  16   0    2.40    0.56
  -7  16   0    2.36    0.65
  -8 -16   0    7.03    1.04
   8 -16   0    7.13    1.03
   8  16   0    6.44    0.92
  -8  16   0    7.63    1.25
   0 -17   0    0.72    0.23
   0 -17   0    0.40    0.18
   0  17   0    0.82    0.22
   0  17   0    0.74    0.23
   1 -17   0    8.00    0.66
  -1 -17   0    8.29    0.67
  -1 -17   0    8.43    0.66
   1  17   0    8.13    0.68
   1  17   0    8.73    0.63
  -1  17   0    8.35    0.66
  -1  17   0    8.69    0.69
   2 -17   0   14.91    0.95
  -2 -17   0   15.15    0.96
  -2  17   0   15.13    0.97
   2  17   0   14.77    0.96
  -2  17   0   15.03    0.98
   3 -17   0    2.31    0.44
  -3 -17   0    0.96    0.30
  -3  17   0    1.60    0.39
  -3  17   0    1.62    0.38
   3  17   0    1.66    0.37
   3  17   0    1.50    0.31
  -4 -17   0   13.39    1.01
   4 -17   0   14.05    1.04
  -4  17   0   14.77    1.13
   4  17   0   14.46    0.95
   4  17   0   13.69    1.03
   5 -17   0    0.95    0.36
  -5 -17   0    0.33    0.25
   5  17   0    0.25    0.27
  -5  17   0    1.37    0.43
   5  17   0    0.85    0.38
  -6 -17   0    5.98    0.88
   6 -17   0    7.11    0.83
  -6  17   0    4.68    0.82
   6  17   0    4.86    0.74
   6  17   0    5.70    0.65
   7 -17   0    0.59    0.34
  -7 -17   0    0.30    0.35
   7  17   0    0.60    0.39
  -7  17   0    0.72    0.38
  -8 -17   0   -0.29    0.28
   8 -17   0   -0.49    0.33
   8  17   0   -0.46    0.36
  -8  17   0    0.23    0.42
   0 -18   0   13.17    0.87
   0 -18   0   12.75    0.84
   0  18   0   11.66    0.84
   0  18   0   14.01    0.85
  -1 -18   0    2.70    0.46
   1 -18   0    2.91    0.44
  -1 -18   0    2.96    0.45
  -1  18   0    3.23    0.47
   1  18   0    2.78    0.40
  -1  18   0    2.47    0.39
   1  18   0    2.64    0.46
   2 -18   0    0.07    0.13
  -2 -18   0   -0.16    0.10
   2  18   0   -0.11    0.15
  -2  18   0   -0.08    0.10
  -2  18   0   -0.04    0.12
   3 -18   0    2.57    0.47
  -3 -18   0    2.15    0.43
  -3  18   0    2.93    0.54
  -3  18   0    2.29    0.45
   3  18   0    3.45    0.54
   3  18   0    2.52    0.40
   4 -18   0   12.33    0.97
  -4 -18   0   13.36    1.03
  -4  18   0   11.52    1.05
   4  18   0   13.43    1.04
   4  18   0   14.65    0.94
  -4  18   0   13.95    1.06
  -5 -18   0    0.99    0.37
   5 -18   0    1.18    0.43
   5  18   0    1.17    0.39
  -5  18   0    0.93    0.34
   5  18   0    1.34    0.36
   6 -18   0    1.88    0.54
   6  18   0    1.60    0.38
  -6  18   0    2.07    0.55
   6  18   0    2.21    0.54
  -7 -18   0   -0.36    0.27
   7 -18   0   -0.19    0.26
  -7  18   0   -0.68    0.24
   7  18   0   -0.13    0.32
   7  18   0   -0.24    0.21
  -8 -18   0    1.71    0.58
   8 -18   0    1.43    0.51
  -8  18   0    1.01    0.59
   8  18   0    1.20    0.41
   8  18   0    0.67    0.56
   0 -19   0    0.98    0.27
   0 -19   0    0.52    0.20
   0  19   0    0.76    0.22
   0  19   0    0.65    0.22
  -1 -19   0    3.16    0.49
   1 -19   0    3.88    0.57
  -1 -19   0    3.10    0.47
   1  19   0    4.00    0.44
   1  19   0    4.77    0.54
  -1  19   0    5.10    0.54
  -1  19   0    4.44    0.49
  -2 -19   0    0.05    0.14
   2 -19   0    0.47    0.21
  -2  19   0    0.18    0.20
   2  19   0    0.14    0.18
  -2  19   0    0.34    0.20
  -3 -19   0    1.09    0.31
   3 -19   0    1.52    0.39
   3  19   0    0.80    0.31
  -3  19   0    1.13    0.37
   3  19   0    0.87    0.27
  -3  19   0    1.01    0.31
  -4 -19   0    0.16    0.25
   4 -19   0    0.18    0.25
   4  19   0    0.14    0.16
  -4  19   0    0.35    0.25
   4  19   0    0.40    0.26
  -4  19   0    0.26    0.27
  -5 -19   0    1.04    0.37
   5 -19   0    1.95    0.46
   5  19   0    1.53    0.44
  -5  19   0    1.06    0.36
   5  19   0    1.25    0.34
  -6 -19   0    0.32    0.32
   6 -19   0    0.11    0.30
  -6  19   0    0.26    0.31
   6  19   0   -0.09    0.24
   6  19   0   -0.15    0.32
   7 -19   0   -0.33    0.30
  -7 -19   0    0.71    0.39
  -7  19   0    0.04    0.34
  -8 -19   0   -0.64    0.27
   8 -19   0   -0.35    0.36
  -8  19   0    0.51    0.43
   8  19   0   -0.85    0.30
   0 -20   0    0.44    0.19
   0 -20   0    0.57    0.25
   0  20   0    0.77    0.27
   0  20   0    0.54    0.21
  -1 -20   0    6.60    0.64
  -1 -20   0    6.74    0.64
  -1  20   0    5.53    0.60
   1  20   0    6.69    0.66
   1  20   0    6.12    0.57
  -1  20   0    6.76    0.65
   2 -20   0    2.84    0.47
  -2 -20   0    3.36    0.51
  -2  20   0    3.11    0.52
   2  20   0    4.47    0.65
  -2  20   0    3.55    0.56
   3 -20   0   45.76    2.12
  -3 -20   0   44.50    2.09
   3  20   0   46.53    1.97
  -3  20   0   44.34    2.16
   3  20   0   51.72    2.57
  -3  20   0   43.14    2.11
   4 -20   0   31.43    1.74
  -4 -20   0   33.17    1.78
   4  20   0   34.88    1.82
  -4  20   0   32.65    1.83
   4  20   0   32.50    1.60
  -4  20   0   32.59    1.85
  -5 -20   0    0.20    0.24
   5 -20   0    0.34    0.29
   5  20   0    0.44    0.25
  -5  20   0    0.90    0.41
   5  20   0   -0.13    0.29
  -5  20   0    0.01    0.21
  -6 -20   0    0.14    0.29
   6 -20   0   -0.07    0.27
   6  20   0   -0.12    0.29
   6  20   0    0.23    0.23
  -6  20   0    0.36    0.21
  -7 -20   0    0.50    0.34
   7 -20   0    0.24    0.26
   7  20   0    0.26    0.23
  -7  20   0    0.02    0.35
   7  20   0    0.56    0.43
   8 -20   0   -0.20    0.35
  -8 -20   0    0.51    0.41
   8  20   0    0.06    0.35
  -8  20   0   -0.46    0.74
   0 -21   0    0.47    0.21
   0 -21   0    0.49    0.20
   0  21   0    0.42    0.19
   0  21   0    0.63    0.27
  -1 -21   0   12.11    0.90
   1 -21   0   10.77    0.85
  -1 -21   0   10.35    0.84
  -1  21   0   13.48    0.93
  -1  21   0   12.19    0.90
   1  21   0   12.71    0.93
   1  21   0   12.62    0.85
   2 -21   0    3.36    0.53
  -2 -21   0    3.76    0.57
  -2  21   0    3.56    0.58
   2  21   0    3.61    0.57
  -2  21   0    3.15    0.56
  -3 -21   0   17.32    1.18
   3 -21   0   18.91    1.21
  -3  21   0   16.47    1.17
  -3  21   0   17.29    1.22
   3  21   0   18.35    1.08
   3  21   0   17.74    1.21
  -4 -21   0    0.23    0.25
   4 -21   0   -0.13    0.08
   4  21   0    0.32    0.27
  -4  21   0   -0.19    0.17
   4  21   0    0.04    0.19
  -4  21   0    0.03    0.19
   5 -21   0    0.76    0.36
  -5 -21   0    0.35    0.32
   5  21   0    0.01    0.31
  -5  21   0   -0.04    0.20
  -5  21   0    0.27    0.28
   5  21   0   -0.05    0.23
   6 -21   0    0.24    0.34
  -6 -21   0   -0.41    0.23
   6  21   0   -0.03    0.31
   6  21   0   -0.34    0.19
  -6  21   0   -0.34    0.29
  -7 -21   0   -0.32    0.30
   7 -21   0    0.19    0.23
   7  21   0   -0.07    0.29
   7  21   0   -0.23    0.31
  -7  21   0    0.36    0.40
   8 -21   0   -0.52    0.35
  -8  21   0   -0.31    0.23
   0 -22   0    7.58    0.71
   0 -22   0    7.61    0.73
   0  22   0    7.79    0.75
   0  22   0    7.36    0.68
   1 -22   0   40.63    1.90
  -1 -22   0   38.58    1.87
  -1 -22   0   38.62    1.87
  -1  22   0   42.82    1.93
   1  22   0   40.34    1.81
   1  22   0   40.46    1.93
  -1  22   0   38.93    1.89
   2 -22   0   28.54    1.56
  -2 -22   0   26.84    1.51
  -2  22   0   29.70    1.60
   2  22   0   29.65    1.71
  -2  22   0   27.77    1.57
  -3 -22   0    3.07    0.55
   3 -22   0    3.50    0.57
   3  22   0    2.21    0.41
   3  22   0    2.75    0.52
  -3  22   0    2.93    0.57
  -3  22   0    2.84    0.55
  -4 -22   0    0.26    0.27
   4 -22   0   -0.19    0.17
   4  22   0   -0.16    0.25
   4  22   0    0.19    0.23
  -4  22   0    0.06    0.18
  -5 -22   0    0.11    0.23
   5 -22   0   -0.35    0.20
  -5  22   0   -0.04    0.30
   5  22   0   -0.14    0.22
   5  22   0   -0.27    0.28
  -5  22   0    0.12    0.38
   6 -22   0    2.59    0.65
  -6 -22   0    3.16    0.64
   6  22   0    2.69    0.62
  -6  22   0    2.21    0.55
   6  22   0    3.46    0.71
  -6  22   0    2.49    0.61
   7 -22   0    0.10    0.34
   7  22   0   -0.62    0.31
  -7  22   0   -0.30    0.41
   7  22   0   -0.07    0.30
   0 -23   0    0.14    0.18
   0 -23   0   -0.06    0.19
   0  23   0    0.53    0.24
   0  23   0    0.20    0.22
  -1 -23   0    0.15    0.20
   1 -23   0    0.21    0.18
  -1 -23   0    0.16    0.14
   1  23   0    0.10    0.20
   1  23   0   -0.07    0.19
  -1  23   0   -0.01    0.17
  -1  23   0   -0.08    0.14
  -2 -23   0   19.15    1.22
   2 -23   0   17.97    1.20
   2  23   0   15.83    1.16
  -2  23   0   17.20    1.21
   2  23   0   17.28    1.28
  -2  23   0   17.66    1.21
  -3 -23   0   18.06    1.23
   3 -23   0   17.74    1.23
  -3  23   0   18.42    1.29
   3  23   0   16.86    1.24
  -3  23   0   18.87    1.30
   3  23   0   18.69    1.13
  -4 -23   0   -0.13    0.18
   4 -23   0    0.14    0.21
   4  23   0   -0.22    0.17
  -4  23   0    0.24    0.24
   4  23   0    0.01    0.20
  -5 -23   0    1.47    0.46
   5 -23   0    1.53    0.48
  -5  23   0    0.88    0.43
  -5  23   0    1.77    0.60
   5  23   0    1.57    0.39
   5  23   0    1.44    0.46
  -6 -23   0   -0.09    0.25
   6 -23   0    0.04    0.26
  -6  23   0   -0.37    0.29
   6  23   0    0.19    0.42
  -6  23   0   -0.15    0.30
   7 -23   0   -0.37    0.33
  -7 -23   0    0.03    0.33
  -7  23   0    0.18    0.45
   7  23   0   -0.27    0.28
   7  23   0   -0.53    0.38
  -7  23   0    0.66    0.41
   0 -24   0    2.43    0.51
   0 -24   0    2.51    0.49
   0  24   0    2.80    0.79
   0  24   0    2.91    0.51
  -1 -24   0    8.66    0.81
   1 -24   0    9.37    0.83
  -1 -24   0    7.89    0.78
   1  24   0    5.60    0.65
   1  24   0    6.41    0.73
  -1  24   0    7.44    0.75
  -1  24   0    8.74    0.80
  -2 -24   0    1.58    0.38
   2 -24   0    1.66    0.44
   2  24   0    2.25    0.42
  -2  24   0    1.74    0.45
  -2  24   0    1.23    0.39
   2  24   0    1.61    0.43
   3 -24   0   33.78    1.83
  -3 -24   0   34.19    1.83
  -3  24   0   32.56    1.86
   3  24   0   34.00    1.67
  -3  24   0   33.97    2.18
   3  24   0   31.95    1.83
   4 -24   0    0.81    0.39
  -4 -24   0    0.95    0.37
   4  24   0    0.84    0.38
  -4  24   0    1.70    0.50
   4  24   0    1.24    0.35
  -4  24   0    0.69    0.41
   5 -24   0   11.77    1.12
  -5 -24   0   12.34    1.13
   5  24   0   12.03    1.15
  -5  24   0   12.86    1.20
  -5  24   0   11.16    1.16
   5  24   0   11.35    0.93
   6 -24   0   -0.55    0.28
  -6 -24   0   -0.60    0.19
  -6  24   0   -0.35    0.31
   6  24   0    0.74    0.38
  -6  24   0   -0.31    0.31
   7 -24   0   -0.84    0.33
  -7 -24   0    0.51    0.35
  -7  24   0   -0.17    0.44
   7  24   0    0.45    0.36
  -7  24   0    0.96    0.68
   0 -25   0   -0.18    0.19
   0 -25   0    0.68    0.46
   0  25   0    0.47    0.21
   0  25   0    0.49    0.26
  -1 -25   0    1.73    0.42
  -1 -25   0    0.86    0.32
   1  25   0    0.49    0.22
  -1  25   0    1.09    0.32
   1  25   0    0.62    0.33
  -2 -25   0    3.10    0.58
   2 -25   0    3.99    0.63
  -2  25   0    3.33    0.60
   2  25   0    4.05    0.59
  -2  25   0    4.08    0.65
   2  25   0    3.91    0.66
  -3 -25   0   24.01    1.47
   3 -25   0   22.48    1.44
  -3  25   0   21.72    1.44
   3  25   0   20.95    1.27
   3  25   0   18.59    1.37
  -3  25   0   21.87    1.50
  -4 -25   0    0.19    0.26
   4  25   0    0.11    0.31
   4  25   0    0.12    0.24
  -4  25   0    0.11    0.25
   5 -25   0    0.80    0.41
  -5 -25   0    0.18    0.30
  -5  25   0    0.68    0.33
   5  25   0    0.76    0.32
  -5  25   0    0.65    0.37
   5  25   0    0.84    0.44
  -6 -25   0    3.86    0.77
   6 -25   0    3.12    0.71
  -6  25   0    3.23    0.84
   6  25   0    3.34    0.56
  -6  25   0    3.56    0.73
   6  25   0    3.82    0.71
   7 -25   0    0.81    0.51
  -7 -25   0    1.76    0.58
  -7  25   0    0.36    0.57
  -7  25   0    1.94    0.58
   7  25   0    2.08    0.48
   0 -26   0    0.38    0.27
   0 -26   0    0.75    0.32
   0  26   0    0.34    0.25
   0  26   0    0.83    0.27
  -1 -26   0    1.68    0.44
   1 -26   0    1.23    0.42
  -1 -26   0    0.83    0.32
  -1  26   0    1.20    0.37
  -1  26   0    1.46    0.41
   1  26   0    1.94    0.47
  -2 -26   0    3.13    0.60
   2 -26   0    2.85    0.57
   2  26   0    4.86    0.76
  -2  26   0    3.83    0.64
   2  26   0    3.72    0.58
  -2  26   0    3.55    0.63
   3 -26   0   -0.15    0.25
  -3 -26   0   -0.15    0.18
   3  26   0   -0.03    0.17
  -3  26   0    0.36    0.30
  -3  26   0    0.35    0.31
   3  26   0   -0.50    0.16
  -4 -26   0   15.96    1.23
   4 -26   0   15.99    1.28
  -4  26   0   17.83    1.41
  -4  26   0   15.19    1.29
   4  26   0   16.44    1.13
   4  26   0   14.24    1.24
  -5 -26   0    0.42    0.34
   5 -26   0    0.57    0.41
  -5  26   0    0.58    0.39
   5  26   0    0.37    0.45
  -5  26   0    0.07    0.22
   6 -26   0    0.02    0.27
  -6 -26   0    0.94    0.47
  -6  26   0    0.90    0.49
  -6  26   0    0.54    0.30
   6  26   0    1.82    0.58
   6  26   0    1.09    0.38
   7 -26   0    3.14    0.68
  -7 -26   0    2.74    0.76
  -7  26   0    2.96    0.82
   7  26   0    3.41    0.60
  -7  26   0    2.78    0.88
   0 -27   0    0.17    0.21
   0 -27   0    0.42    0.26
   0  27   0    0.80    0.31
   0  27   0    0.34    0.28
  -1 -27   0   10.88    1.00
  -1 -27   0   12.72    1.05
   1 -27   0   11.61    1.01
  -1  27   0   12.71    1.03
   1  27   0    9.77    0.94
  -1  27   0   11.55    1.02
  -2 -27   0    0.18    0.24
   2 -27   0   -0.09    0.19
  -2  27   0    0.40    0.26
  -2  27   0    0.33    0.29
   2  27   0    0.23    0.22
   2  27   0    0.14    0.23
   3 -27   0    0.96    0.39
  -3 -27   0    0.50    0.36
  -3  27   0    1.45    0.47
   3  27   0    0.71    0.28
   3  27   0    0.83    0.39
  -3  27   0    0.69    0.38
   4 -27   0    3.57    0.65
  -4 -27   0    3.71    0.68
   4  27   0    4.08    0.76
  -4  27   0    4.95    0.83
  -4  27   0    3.43    0.71
   4  27   0    3.24    0.56
  -5 -27   0    3.85    0.69
   5  27   0    2.57    0.67
  -5  27   0    2.59    0.65
   5  27   0    2.14    0.51
  -5  27   0    2.72    0.68
  -6 -27   0    1.65    0.53
   6 -27   0    2.19    0.67
  -6  27   0    3.24    0.77
   6  27   0    2.94    0.57
  -6  27   0    2.42    0.63
   0 -28   0   21.35    1.40
   0  28   0   19.17    1.30
   0  28   0   19.46    1.37
   1 -28   0    0.87    0.38
  -1 -28   0    0.10    0.25
  -1  28   0    0.24    0.30
  -1  28   0    0.35    0.27
   1  28   0    0.18    0.26
   2 -28   0    1.13    0.40
  -2 -28   0    0.98    0.39
  -2  28   0    1.52    0.44
  -2  28   0    1.24    0.41
   2  28   0    1.42    0.36
   2  28   0    0.96    0.44
   3 -28   0    0.16    0.23
  -3  28   0    0.40    0.33
   3  28   0    0.23    0.21
  -3  28   0    0.03    0.30
   3  28   0    0.39    0.37
   4 -28   0    0.21    0.30
  -4 -28   0    0.19    0.31
  -4  28   0    0.04    0.30
   4  28   0    0.12    0.32
   4  28   0    0.29    0.24
  -4  28   0   -0.20    0.28
   5 -28   0    7.43    1.04
  -5 -28   0    6.65    0.99
   5  28   0    6.88    0.99
  -5  28   0    6.37    1.01
  -5  28   0    9.17    1.07
   5  28   0    8.00    0.85
   6 -28   0    5.74    0.97
  -6 -28   0    4.46    0.74
  -6  28   0    5.50    1.07
  -6  28   0    4.73    0.90
   6  28   0    4.47    0.71
   0 -29   0   -0.08    0.21
   0  29   0    0.05    0.18
   0  29   0    0.39    0.30
  -1 -29   0    3.44    0.64
   1 -29   0    2.91    0.59
  -1  29   0    5.00    0.79
   1  29   0    4.25    0.73
  -1  29   0    5.12    0.76
   2 -29   0    8.06    0.88
  -2 -29   0    8.75    0.94
   2  29   0   10.02    0.90
  -2  29   0    9.95    1.00
   2  29   0    8.67    1.00
  -2  29   0   10.25    1.00
  -3 -29   0    1.62    0.46
   3 -29   0    1.25    0.45
  -3  29   0    1.26    0.53
  -3  29   0    1.50    0.54
   3  29   0    1.62    0.43
   3  29   0    1.75    0.52
  -4 -29   0    3.56    0.70
   4 -29   0    3.54    0.71
   4  29   0    3.69    0.74
   4  29   0    3.54    0.59
  -4  29   0    5.11    0.87
  -4  29   0    4.50    0.78
  -5 -29   0    3.16    0.68
   5 -29   0    2.96    0.67
  -5  29   0    3.27    0.75
  -5  29   0    2.56    0.69
   5  29   0    3.99    0.66
   5  29   0    3.00    0.71
   6 -29   0    0.74    0.52
  -6  29   0    2.07    0.68
  -6  29   0    0.56    0.49
   6  29   0    2.23    0.51
   0 -30   0    1.13    0.40
   0  30   0    0.55    0.34
   0  30   0    0.75    0.32
  -1 -30   0    0.28    0.25
   1 -30   0    0.21    0.28
  -1  30   0    0.00    0.26
   1  30   0    0.28    0.26
  -2 -30   0   -0.36    0.18
   2 -30   0   -0.25    0.25
   2  30   0    0.38    0.28
   2  30   0    0.57    0.33
  -2  30   0    0.26    0.28
  -2  30   0    0.42    0.32
   3 -30   0    1.08    0.41
  -3 -30   0    0.44    0.35
  -3  30   0    1.71    0.52
  -3  30   0    0.95    0.45
   3  30   0    1.14    0.34
   3  30   0    2.24    0.61
   4 -30   0   -0.60    0.22
  -4 -30   0   -0.14    0.31
  -4  30   0    0.31    0.37
   4  30   0    0.00    0.34
  -4  30   0   -0.02    0.20
  -5 -30   0    3.55    0.77
  -5  30   0    4.91    0.96
   5  30   0    2.86    0.60
  -5  30   0    2.88    0.77
   0 -31   0    0.39    0.29
   0  31   0    0.21    0.30
   0  31   0   -0.06    0.30
   1 -31   0    0.04    0.26
  -1 -31   0    0.32    0.28
  -1  31   0   -0.04    0.34
  -1  31   0   -0.02    0.29
   1  31   0    0.38    0.26
   2 -31   0    0.13    0.39
  -2 -31   0    0.23    0.32
   2  31   0   -0.07    0.24
  -2  31   0    0.43    0.36
   2  31   0    0.61    0.34
  -2  31   0   -0.15    0.28
   3 -31   0    0.30    0.30
  -3 -31   0    0.06    0.27
  -3  31   0    0.22    0.32
   3  31   0    0.79    0.45
   3  31   0   -0.26    0.22
  -3  31   0   -0.04    0.29
   4 -31   0   -0.12    0.39
  -4 -31   0   -0.32    0.26
   4  31   0   -0.21    0.42
  -4  31   0    0.12    0.40
   4  31   0    0.31    0.36
  -4  31   0   -0.67    0.40
  -5 -31   0    1.24    0.52
   5 -31   0    0.20    0.45
   5  31   0    0.27    0.40
  -5  31   0    0.28    0.47
  -5  31   0   -0.15    0.47
   0 -32   0   16.83    1.33
   0  32   0   19.21    1.40
   0  32   0   15.61    1.33
  -1 -32   0    0.16    0.32
   1 -32   0    0.02    0.30
  -1  32   0   -0.09    0.28
  -1  32   0   -0.10    0.34
   1  32   0    0.22    0.28
   2 -32   0    2.20    0.55
  -2 -32   0    3.23    0.67
  -2  32   0    1.79    0.56
   2  32   0    3.45    0.70
   2  32   0    2.05    0.53
  -2  32   0    3.19    0.61
   3 -32   0    1.16    0.48
  -3 -32   0    0.64    0.41
  -3  32   0    0.35    0.39
  -3  32   0    0.86    0.43
   3  32   0    0.10    0.39
   3  32   0    1.01    0.49
  -4 -32   0    8.17    1.14
   4 -32   0    6.61    1.07
   4  32   0    9.95    0.95
  -4  32   0    8.24    1.22
  -5 -32   0    3.36    0.80
   5 -32   0    3.66    0.78
  -5  32   0    3.51    0.74
   5  32   0    4.68    0.74
  -5  32   0    3.79    0.85
   0 -33   0   -0.24    0.27
   0  33   0    0.43    0.35
   0  33   0    0.53    0.43
  -1 -33   0   -0.24    0.22
   1 -33   0   -0.22    0.27
  -1  33   0   -0.31    0.23
   1  33   0   -0.33    0.34
  -1  33   0   -0.94    0.34
   1  33   0    0.01    0.29
   2 -33   0   -0.66    0.24
  -2 -33   0   -0.02    0.27
   2  33   0    0.71    0.49
   2  33   0    0.20    0.29
  -2  33   0    1.03    0.58
  -2  33   0   -0.41    0.29
   3 -33   0   -0.04    0.39
  -3 -33   0    0.38    0.43
   3  33   0    0.16    0.25
  -3  33   0   -0.16    0.35
  -3  33   0   -0.31    0.33
   3  33   0   -0.95    0.36
  -4 -33   0   -0.73    0.27
   4 -33   0    0.09    0.32
  -4  33   0   -0.10    0.43
  -4  33   0   -0.03    0.42
   4  33   0   -0.10    0.33
   0 -34   0    8.25    1.11
   0  34   0    8.48    1.11
   0  34   0   10.36    1.05
   1 -34   0    6.48    1.00
  -1 -34   0    6.90    1.04
   1  34   0    7.31    0.87
  -1  34   0    6.53    0.97
  -1  34   0    9.04    0.98
   1  34   0    7.39    1.03
   2 -34   0    1.39    0.52
  -2 -34   0    1.61    0.52
  -2  34   0    1.11    0.48
  -2  34   0    2.27    0.61
   2  34   0    1.77    0.60
   2  34   0    1.32    0.46
   3 -34   0    1.03    0.53
  -3 -34   0    1.16    0.51
  -3  34   0    0.80    0.56
  -3  34   0    0.70    0.57
   0 -35   0    0.59    0.40
   0  35   0    0.01    0.44
   0  35   0   -0.31    0.30
   1 -35   0   -0.16    0.18
  -1  35   0   -0.70    0.31
   1  35   0   -0.34    0.32
   1  35   0   -0.05    0.34
  -1  35   0    0.46    0.37
  -2 -35   0    0.43    0.40
   2 -35   0    0.05    0.33
  -2  35   0   -0.05    0.42
   2  35   0    0.27    0.36
  -2  35   0    0.10    0.37
  -3 -35   0    1.75    0.60
   3 -35   0    1.80    0.61
  -3  35   0    3.22    0.95
  -3  35   0    2.75    0.76
   3  35   0    1.59    0.53
   0 -36   0   -0.63    0.35
   1 -36   0    0.47    0.39
  -1  36   0   -0.34    0.40
   1  36   0   -0.58    0.25
   2 -36   0   -0.29    0.42
  -2 -36   0   -0.31    0.34
  -2  36   0   -0.60    0.37
   2  36   0   -0.25    0.32
  -9   0   1   -0.01    0.28
   9   0  -1   -0.03    0.24
  -8   0   1    0.15    0.17
  -7   0   1    0.18    0.21
   7   0  -1    0.83    0.33
  -6   0   1    0.43    0.28
   6   0  -1   -0.22    0.19
  -5   0   1   -0.23    0.11
   5   0  -1   -0.11    0.09
   4   0  -1    0.50    0.18
  -4   0   1    0.68    0.22
  -3   0   1    0.01    0.10
   3   0  -1   -0.07    0.07
   2   0  -1   -0.07    0.05
  -2   0   1   -0.02    0.05
  -1   0   1    0.04    0.04
   1   0  -1    0.06    0.03
   1   0   1   -0.02    0.06
  -1   0  -1    0.06    0.08
  -2   0  -1    0.02    0.08
   2   0   1   -0.02    0.10
   3   0   1    0.47    0.17
  -3   0  -1    0.67    0.20
   4   0   1   -0.01    0.11
  -4   0  -1    0.13    0.21
   5   0   1    0.45    0.23
  -5   0  -1    0.44    0.29
  -6   0  -1    0.24    0.22
   6   0   1    0.14    0.16
   7   0   1    0.11    0.24
  -7   0  -1    0.26    0.34
  -8   0  -1   -0.15    0.25
   8   0   1   -0.07    0.25
  -9   0  -1   -0.07    0.30
  -9  -1   1    2.12    0.60
   9  -1  -1    1.06    0.40
   9   1  -1    1.04    0.47
  -9   1   1    1.88    0.55
  -8  -1   1   -0.32    0.22
   8  -1  -1   -0.14    0.26
  -8   1   1    0.31    0.38
   8   1  -1    0.12    0.25
   7  -1  -1    6.26    0.74
  -7  -1   1    5.04    0.80
  -7   1   1    6.57    0.92
   7   1  -1    5.53    0.76
  -6  -1   1   58.00    2.63
   6  -1  -1   54.42    2.41
  -6   1   1   61.92    2.69
   6   1  -1   58.37    2.45
  -5  -1   1   -0.05    0.16
   5  -1  -1   -0.02    0.15
  -5   1   1    0.07    0.18
   5   1  -1    0.06    0.14
  -4  -1   1   20.27    1.11
   4  -1  -1   19.40    1.02
  -4   1   1   22.43    1.16
   4   1  -1   19.50    1.02
   3  -1  -1   15.31    0.78
  -3   1   1   15.86    0.84
   3   1  -1   15.77    0.78
   2  -1  -1    0.22    0.09
  -2  -1   1    0.15    0.09
  -2   1   1    0.26    0.10
   2   1  -1    0.26    0.10
   1  -1  -1   97.20    2.82
  -1  -1   1   93.21    2.79
   1   1  -1   93.77    2.77
  -1  -1  -1   87.69    2.73
   1  -1   1   86.83    2.72
  -1   1  -1   84.16    2.71
   1   1   1   86.77    2.73
  -2  -1  -1    1.12    0.22
   2  -1   1    1.01    0.21
  -2   1  -1    0.99    0.22
  -3  -1  -1   27.49    1.31
   3  -1   1   27.15    1.27
   3   1   1   25.05    1.24
  -3   1  -1   28.28    1.32
  -4  -1  -1   15.48    1.01
   4  -1   1   13.40    0.91
  -4   1  -1   13.20    1.10
   4   1   1   14.75    0.94
   5  -1   1    8.93    0.81
  -5  -1  -1    9.10    0.87
  -5   1  -1    9.59    0.89
   5   1   1    8.62    0.78
  -6  -1  -1    0.05    0.25
   6  -1   1    0.15    0.22
   6   1   1    0.23    0.25
  -6   1  -1    0.12    0.30
   7  -1   1    2.04    0.50
  -7  -1  -1    2.35    0.61
  -7   1  -1    1.83    0.56
   7   1   1    2.95    0.57
  -8  -1  -1   -0.25    0.28
   8  -1   1   -0.30    0.25
  -8   1  -1   -0.19    0.35
   8   1   1    0.13    0.27
  -9  -1  -1    0.31    0.48
   9   1   1   -0.24    0.45
  -9   1  -1    0.73    0.54
  -9  -2   1    3.06    0.72
   9  -2  -1    1.64    0.50
   9   2  -1    2.17    0.61
  -9   2   1    2.83    0.79
  -8  -2   1   16.84    1.46
   8  -2  -1   16.93    1.29
  -8   2   1   18.10    1.49
   8   2  -1   15.89    1.23
  -7  -2   1   65.90    3.00
   7  -2  -1   64.81    2.77
  -7   2   1   60.63    2.94
   7   2  -1   60.20    2.69
   6  -2  -1   52.99    2.33
  -6  -2   1   53.56    2.49
  -6   2   1   52.50    2.51
   6   2  -1   55.90    2.34
   5  -2  -1    2.82    0.48
  -5  -2   1    2.77    0.50
  -5   2   1    2.59    0.48
   5   2  -1    2.29    0.42
  -4  -2   1   33.91    1.54
   4  -2  -1   34.13    1.47
   4   2  -1   32.82    1.45
  -4   2   1   33.44    1.55
  -3  -2   1    7.51    0.54
   3  -2  -1    7.76    0.52
   3   2  -1    8.16    0.52
  -2  -2   1   45.90    1.61
   2  -2  -1   49.27    1.65
   2   2  -1   46.24    1.57
  -2   2   1   45.60    1.63
  -1  -2   1   50.22    1.52
   1  -2  -1   50.05    1.57
   1   2  -1   49.36    1.50
  -1   2   1   50.26    1.58
   0  -2   1   16.23    0.53
   0  -2  -1   15.80    0.65
   0   2   1   15.18    0.58
   0   2  -1   15.32    0.53
   1  -2   1    6.86    0.40
  -1  -2  -1    6.51    0.40
   1   2   1    6.58    0.41
  -1   2  -1    6.90    0.40
  -2  -2  -1   97.52    3.08
   2  -2   1   91.30    3.04
  -2   2  -1   90.79    3.05
   2   2   1   87.77    3.04
   3  -2   1   42.72    1.78
  -3  -2  -1   43.82    1.83
   3   2   1   45.58    1.83
  -3   2  -1   43.81    1.82
  -4  -2  -1   14.85    1.00
   4  -2   1   14.74    0.95
   4   2   1   14.46    0.95
  -4   2  -1   13.88    0.96
  -5  -2  -1   22.74    1.43
   5  -2   1   24.70    1.39
  -5   2  -1   23.71    1.45
   5   2   1   24.33    1.40
   6  -2   1   34.69    1.86
  -6  -2  -1   37.02    2.03
  -6   2  -1   33.46    1.94
   6   2   1   33.39    1.84
   7  -2   1   21.88    1.49
  -7  -2  -1   18.77    1.49
   7   2   1   22.21    1.49
  -7   2  -1   21.44    1.61
  -8  -2  -1    5.19    0.97
   8  -2   1    3.24    0.66
  -8   2  -1    3.75    0.81
   8   2   1    3.74    0.75
   9  -2   1   -0.31    0.46
  -9  -2  -1    0.07    0.35
  -9   2  -1   -0.01    0.31
   9   2   1   -0.15    0.31
  -9  -3   1    0.86    0.49
   9  -3  -1    1.17    0.37
   9   3  -1    1.09    0.39
  -9   3   1    1.41    0.56
   8  -3  -1   -0.27    0.20
  -8  -3   1   -0.12    0.30
  -8   3   1    0.50    0.44
   8   3  -1   -0.02    0.28
  -7  -3   1    0.61    0.37
   7  -3  -1    1.01    0.38
   7   3  -1    1.92    0.45
  -7   3   1    0.93    0.41
  -6  -3   1   15.53    1.19
   6  -3  -1   16.42    1.12
  -6   3   1   16.47    1.27
   6   3  -1   19.03    1.17
  -5  -3   1    0.56    0.22
   5  -3  -1    0.27    0.20
   5   3  -1    0.55    0.21
  -5   3   1    0.73    0.27
   4  -3  -1    0.54    0.20
  -4  -3   1    0.45    0.19
   4   3  -1    0.64    0.21
  -4   3   1    0.76    0.24
   3  -3  -1   25.00    1.09
  -3  -3   1   23.28    1.09
   3   3  -1   24.52    1.06
  -3   3   1   25.52    1.15
  -2  -3   1   34.16    1.20
   2  -3  -1   31.31    1.20
   2   3  -1   31.51    1.15
  -2   3   1   31.46    1.21
   1  -3  -1   12.98    0.54
  -1  -3   1   13.72    0.50
   1   3  -1   13.44    0.48
   1   3  -1   13.37    0.46
  -1   3   1   13.32    0.55
   0  -3   1   94.87    2.63
   0  -3  -1   83.22    2.69
   0   3  -1   95.71    2.63
   0   3  -1   85.33    2.61
   0   3   1   85.97    2.68
   0   3   1   86.31    2.70
   1  -3   1   70.85    2.32
  -1  -3  -1   68.93    2.34
  -1   3  -1   82.72    2.37
   1   3   1   67.67    2.34
  -2  -3  -1    3.28    0.35
  -2   3  -1    3.66    0.35
   2   3   1    2.77    0.37
  -3  -3  -1  109.67    3.91
   3  -3   1  117.65    3.92
   3   3   1  120.34    3.95
  -3   3  -1  118.19    3.97
  -4  -3  -1   60.04    2.50
   4  -3   1   64.10    2.49
  -4   3  -1   62.08    2.54
   4   3   1   61.68    2.49
  -5  -3  -1    3.42    0.56
   5  -3   1    3.28    0.54
  -5   3  -1    2.69    0.55
   5   3   1    3.31    0.55
  -6  -3  -1    5.87    0.84
   6  -3   1    4.21    0.67
   6   3   1    3.24    0.61
  -6   3  -1    4.07    0.70
   7  -3   1   17.66    1.33
  -7  -3  -1   17.24    1.40
  -7   3  -1   17.07    1.40
   7   3   1   15.30    1.27
   8  -3   1    0.45    0.37
  -8   3  -1    0.77    0.51
   8   3   1    0.58    0.34
   9  -3   1    3.73    0.83
  -9  -3  -1    3.93    0.87
  -9   3  -1    2.97    0.84
   9   3   1    2.79    0.73
  -9  -4   1   -0.05    0.39
   9  -4  -1    0.23    0.28
  -9   4   1    0.22    0.33
   9   4  -1    0.48    0.32
   8  -4  -1    0.94    0.36
  -8  -4   1    0.65    0.43
  -8   4   1    2.26    0.76
   8   4  -1    0.22    0.31
  -7  -4   1    1.66    0.48
   7  -4  -1    1.95    0.46
   7   4  -1    1.83    0.43
  -7   4   1    1.94    0.49
  -6  -4   1   29.51    1.68
   6  -4  -1   29.34    1.56
   6   4  -1   27.42    1.50
  -6   4   1   28.03    1.70
  -5  -4   1    1.59    0.40
   5  -4  -1    2.06    0.39
   5   4  -1    2.17    0.40
  -5   4   1    1.88    0.43
  -4  -4   1    0.96    0.28
   4  -4  -1    1.12    0.27
  -4   4   1    1.73    0.37
   4   4  -1    1.16    0.26
   3  -4  -1    0.12    0.11
  -3   4   1    0.17    0.13
   3   4  -1   -0.02    0.10
   2  -4  -1    7.86    0.47
   2   4  -1    7.84    0.43
  -2   4   1    7.89    0.48
  -1  -4   1  180.01    5.11
   1   4  -1  168.93    5.08
   0  -4  -1   17.26    0.69
   0  -4  -1   17.18    0.68
   0   4  -1   18.42    0.63
   0   4   1   16.75    0.67
   1  -4   1  310.53   11.30
  -1  -4  -1  313.32   10.68
  -1  -4  -1  311.56   11.37
   1  -4   1  317.05   10.66
   1   4   1  313.34   11.47
   1   4   1  314.21   10.74
  -1   4  -1  334.73   10.78
  -1   4  -1  327.81   11.52
  -2  -4  -1    3.57    0.35
   2  -4   1    2.90    0.31
   2   4   1    3.04    0.36
  -2   4  -1    3.12    0.34
   3  -4   1   11.40    0.75
  -4  -4  -1    5.89    0.62
   4  -4   1    6.00    0.58
   4   4   1    5.11    0.58
  -4   4  -1    4.39    0.60
  -5  -4  -1   28.09    1.60
   5  -4   1   27.96    1.53
  -5   4  -1   30.85    1.68
   5   4   1   26.85    1.51
   6  -4   1   41.48    2.05
  -6  -4  -1   35.96    2.06
  -6   4  -1   41.11    2.17
   6   4   1   39.03    2.03
  -7  -4  -1    1.00    0.44
   7  -4   1    0.11    0.19
  -7   4  -1    0.25    0.36
   7   4   1   -0.05    0.25
   8  -4   1   -0.02    0.18
  -8  -4  -1   -0.30    0.30
  -8   4  -1    0.14    0.38
   8   4   1    0.48    0.33
   9  -4   1    1.04    0.53
  -9  -4  -1    0.97    0.52
  -9   4  -1    1.05    0.68
   9   4   1    1.10    0.45
  -9  -5   1    0.09    0.42
   9  -5  -1    0.29    0.26
  -9   5   1   -0.07    0.41
   9   5  -1    0.08    0.30
   8  -5  -1    0.99    0.36
  -8  -5   1    0.36    0.34
  -8   5   1    0.68    0.51
   8   5  -1    0.93    0.37
  -7  -5   1   16.41    1.30
   7  -5  -1   15.68    1.16
   7   5  -1   14.51    1.11
  -7   5   1   13.54    1.24
  -6  -5   1   27.20    1.66
   6  -5  -1   31.87    1.63
  -6   5   1   31.03    1.79
   6   5  -1   30.66    1.66
   5  -5  -1   14.43    0.95
  -5  -5   1   14.69    1.03
  -5   5   1   15.42    1.07
   5   5  -1   15.77    0.98
   4  -5  -1   34.54    1.52
  -4  -5   1   32.28    1.54
   4   5  -1   35.87    1.51
  -4   5   1   32.73    1.57
   3  -5  -1    8.21    0.56
   3   5  -1    8.19    0.53
  -3   5   1    7.17    0.55
  -2  -5   1   55.09    1.86
   2  -5  -1   52.78    1.87
  -2   5   1   53.35    1.91
   2   5  -1   55.51    1.83
  -1  -5   1    0.09    0.06
  -1  -5   1    0.15    0.07
   1  -5  -1    0.23    0.08
  -1   5   1    0.18    0.09
   1   5  -1    0.11    0.05
   1   5  -1    0.15    0.07
  -1   5   1    0.15    0.10
   0  -5   1   72.55    2.15
   0  -5  -1   65.43    2.20
   0  -5  -1   64.09    2.20
   0  -5   1   72.78    2.14
   0   5   1   67.17    2.20
   0   5  -1   73.88    2.14
   0   5   1   64.58    2.21
   0   5  -1   73.95    2.15
   1  -5   1  469.51   14.62
  -1  -5  -1  396.72   13.45
   1  -5   1  458.89   15.85
  -1  -5  -1  405.40   14.25
  -1   5  -1  410.39   13.53
  -1   5  -1  400.24   14.26
   1   5   1  372.60   13.42
   1   5   1  391.14   14.31
  -2  -5  -1    8.45    0.58
   2  -5   1    7.54    0.52
  -2   5  -1    8.77    0.58
   2   5   1    8.99    0.58
   3  -5   1   49.72    1.98
  -3  -5  -1   49.17    2.02
   3   5   1   51.98    2.03
  -3   5  -1   49.88    2.03
   4  -5   1    0.28    0.21
  -4  -5  -1    0.47    0.26
   4   5   1    0.82    0.28
  -4   5  -1    0.45    0.21
   5  -5   1    0.11    0.18
  -5  -5  -1    0.08    0.18
  -5   5  -1   -0.05    0.17
   5   5   1    0.13    0.17
  -6  -5  -1   18.71    1.40
   6  -5   1   17.00    1.24
  -6   5  -1   19.86    1.41
   6   5   1   19.47    1.33
   7  -5   1    7.50    0.86
  -7  -5  -1    6.63    0.96
  -7   5  -1    8.42    1.14
   7   5   1    6.50    0.92
   8  -5   1   10.55    1.10
  -8  -5  -1    9.87    1.16
  -8   5  -1   10.87    1.20
   8   5   1    9.92    1.06
   9  -5   1   -0.32    0.30
  -9  -5  -1    0.36    0.45
  -9   5  -1   -0.41    0.28
   9   5   1   -0.03    0.38
  -9  -6   1    6.30    1.04
   9  -6  -1    5.49    0.84
   9   6  -1    5.52    0.84
  -9   6   1    5.69    1.00
   8  -6  -1    9.04    0.94
  -8  -6   1    7.65    1.09
   8   6  -1   10.45    0.98
  -7  -6   1    2.93    0.61
   7  -6  -1    2.65    0.53
  -7   6   1    2.11    0.56
   7   6  -1    2.26    0.48
  -6  -6   1   10.25    0.95
   6  -6  -1   10.11    0.83
  -6   6   1    8.74    0.92
  -5  -6   1   26.13    1.44
   5  -6  -1   25.40    1.36
  -5   6   1   26.29    1.49
   5   6  -1   27.07    1.36
  -4  -6   1    0.14    0.15
   4  -6  -1    0.31    0.16
  -4   6   1    0.30    0.16
   4   6  -1    0.09    0.14
   3  -6  -1   29.49    1.28
  -3  -6   1   31.92    1.31
  -3   6   1   29.38    1.33
   3   6  -1   27.32    1.21
  -2  -6   1    0.57    0.14
   2  -6  -1    0.48    0.15
   2   6  -1    0.53    0.14
  -2   6   1    0.51    0.16
   1  -6  -1  103.63    3.36
  -1  -6   1  106.18    3.29
  -1  -6   1  111.92    3.27
  -1   6   1  106.82    3.38
   1   6  -1  107.33    3.24
   1   6  -1  120.79    3.40
  -1   6   1  102.17    3.38
   0  -6  -1  167.33    5.30
   0   6   1  172.39    5.30
   0   6  -1  191.72    5.25
  -1  -6  -1   41.21    1.54
   1  -6   1   43.40    1.52
   1   6   1   43.33    1.57
  -1   6  -1   42.11    1.52
  -2  -6  -1    6.34    0.49
   2  -6   1    6.23    0.48
   2   6   1    7.04    0.53
  -2   6  -1    6.51    0.49
   3  -6   1    0.56    0.22
  -3   6  -1    0.09    0.16
  -4  -6  -1    0.39    0.20
   4  -6   1    0.62    0.23
  -4   6  -1    0.72    0.26
   4   6   1    0.41    0.20
  -5  -6  -1    0.29    0.21
   5  -6   1    0.48    0.24
   5   6   1    0.14    0.17
  -5   6  -1   -0.08    0.16
   6  -6   1    0.42    0.27
  -6  -6  -1    0.42    0.33
  -6   6  -1    0.84    0.38
   6   6   1    0.49    0.26
   7  -6   1    4.96    0.77
  -7  -6  -1    4.10    0.77
   7   6   1    3.88    0.69
  -7   6  -1    3.50    0.79
   8  -6   1    3.15    0.69
  -8  -6  -1    2.77    0.67
   8   6   1    2.50    0.64
  -8   6  -1    3.10    0.73
  -9  -6  -1   13.77    1.43
   9  -6   1   12.43    1.34
   9   6   1   11.45    1.22
  -9   6  -1   10.26    1.46
  -9  -7   1    6.75    1.08
   9  -7  -1    5.89    0.93
  -9   7   1    6.20    1.12
   9   7  -1    6.95    0.93
  -8  -7   1    1.09    0.48
   8  -7  -1    0.34    0.28
   8   7  -1    0.98    0.32
  -7  -7   1   17.57    1.36
   7  -7  -1   19.79    1.33
  -7   7   1   20.27    1.49
   7   7  -1   16.30    1.20
  -6  -7   1    4.64    0.70
   6  -7  -1    3.64    0.59
  -6   7   1    4.34    0.70
   6   7  -1    3.91    0.61
  -5  -7   1    0.25    0.22
   5  -7  -1    0.25    0.19
  -5   7   1    0.23    0.17
   5   7  -1    0.22    0.20
   4  -7  -1   40.31    1.73
  -4  -7   1   41.69    1.79
   4   7  -1   40.03    1.69
  -4   7   1   40.16    1.82
  -3  -7   1   12.00    0.74
   3  -7  -1   13.49    0.77
  -3   7   1   13.59    0.82
   3   7  -1   13.28    0.74
   2  -7  -1   43.22    1.67
  -2  -7   1   46.25    1.64
  -2   7   1   45.13    1.71
   2   7  -1   47.67    1.63
  -1  -7   1   74.76    2.31
   1  -7  -1   72.45    2.40
  -1  -7   1   72.54    2.33
   1   7  -1   73.82    2.27
  -1   7   1   74.12    2.42
   1   7  -1   74.10    2.32
  -1   7   1   71.51    2.42
   0  -7   1  141.34    4.15
   0  -7   1  143.36    4.17
   0  -7  -1  130.07    4.23
   0  -7  -1  132.26    4.22
   0   7   1  133.25    4.21
   0   7  -1  145.63    4.19
   0   7  -1  145.87    4.16
   0   7   1  130.09    4.24
   1  -7   1   26.77    1.07
  -1  -7  -1   27.11    1.11
   1   7   1   26.77    1.13
  -1   7  -1   26.71    1.08
   2  -7   1    9.12    0.60
  -2  -7  -1   10.07    0.65
  -2   7  -1    9.52    0.62
   2   7   1   10.47    0.67
   3  -7   1    8.09    0.62
  -3  -7  -1    8.29    0.96
   3   7   1    7.91    0.65
  -3   7  -1    6.13    0.58
   4  -7   1    1.83    0.37
  -4  -7  -1    1.28    0.32
   4   7   1    2.15    0.42
  -4   7  -1    1.34    0.35
  -5  -7  -1   32.81    1.77
   5  -7   1   33.71    1.71
   5   7   1   33.17    1.75
  -5   7  -1   33.45    1.82
  -6  -7  -1   22.81    1.53
   6  -7   1   22.67    1.45
  -6   7  -1   24.35    1.62
   6   7   1   20.96    1.42
   7  -7   1   11.16    1.06
  -7  -7  -1   11.82    1.14
  -7   7  -1   12.27    1.23
   7   7   1   11.39    1.08
  -8  -7  -1    0.11    0.38
   8  -7   1    0.58    0.34
  -8   7  -1   -0.01    0.29
   9  -7   1   -0.57    0.39
  -9  -7  -1    0.04    0.42
   9   7   1    0.78    0.44
   9  -8  -1    1.12    0.48
  -9  -8   1    0.60    0.54
   9   8  -1    0.80    0.40
  -9   8   1    0.37    0.35
  -8  -8   1   12.12    1.21
   8  -8  -1   11.05    1.06
   8   8  -1   12.18    1.04
  -7  -8   1   11.60    1.09
   7  -8  -1   15.15    1.14
   7   8  -1   13.17    1.04
  -7   8   1   14.92    1.28
   6  -8  -1   11.39    0.94
  -6  -8   1   13.68    1.08
  -6   8   1   12.24    1.08
   6   8  -1   12.89    0.97
   5  -8  -1    0.19    0.19
  -5  -8   1    0.10    0.16
   5   8  -1   -0.05    0.12
  -5   8   1    0.06    0.15
  -4  -8   1    0.12    0.15
   4  -8  -1   -0.12    0.11
  -4   8   1   -0.13    0.11
   4   8  -1   -0.02    0.10
  -3  -8   1   32.74    1.39
   3  -8  -1   31.36    1.38
   3   8  -1   31.69    1.34
  -3   8   1   31.90    1.44
   2  -8  -1  180.05    5.75
  -2  -8   1  192.56    5.72
  -2   8   1  177.06    5.78
   2   8  -1  191.05    5.62
   2   8  -1  195.27    5.71
  -1  -8   1   16.42    0.70
   1  -8  -1   15.78    0.75
  -1  -8   1   16.60    0.68
  -1   8   1   15.08    0.74
   1   8  -1   16.36    0.65
   1   8  -1   16.45    0.70
  -1   8   1   14.90    0.75
   0  -8  -1  149.49    4.70
   0  -8  -1  151.11    4.72
   0  -8   1  153.38    4.61
   0  -8   1  158.47    4.65
   0   8   1  149.44    4.68
   0   8  -1  156.26    4.63
   0   8   1  145.74    4.71
   0   8  -1  160.40    4.63
   1  -8   1  180.58    5.79
  -1  -8  -1  193.45    5.87
   1   8   1  195.18    5.89
   1   8   1  200.36    5.84
  -1   8  -1  187.39    5.82
  -2  -8  -1    0.11    0.10
   2  -8   1    0.15    0.12
   2   8   1    0.12    0.08
  -2   8  -1    0.06    0.11
   3  -8   1    9.95    0.71
  -3  -8  -1   10.90    0.76
   3   8   1    9.81    0.75
  -3   8  -1    9.56    0.75
  -4  -8  -1    8.69    0.78
   4  -8   1   10.97    0.82
  -4   8  -1   10.87    0.87
   4   8   1    9.92    0.80
   5  -8   1    0.00    0.09
  -5  -8  -1   -0.26    0.14
  -5   8  -1   -0.12    0.20
   5   8   1   -0.11    0.14
  -6  -8  -1   47.35    2.36
   6  -8   1   42.86    2.18
  -6   8  -1   44.73    2.37
   7  -8   1    0.74    0.35
  -7  -8  -1    0.38    0.29
  -7   8  -1   -0.06    0.34
   7   8   1    0.96    0.39
  -8  -8  -1    0.85    0.47
   8  -8   1    1.02    0.45
   8   8   1    0.82    0.40
  -8   8  -1    0.26    0.46
  -9  -8  -1    1.39    0.59
   9   8   1    1.17    0.51
  -9   8  -1    0.46    0.53
   9  -9  -1    0.49    0.37
  -9  -9   1   -0.33    0.30
  -9   9   1    0.31    0.45
   9   9  -1    0.41    0.36
  -8  -9   1    1.10    0.47
   8  -9  -1    2.29    0.54
   8   9  -1    2.42    0.55
  -8   9   1    1.14    0.59
   7  -9  -1   -0.03    0.21
  -7  -9   1    0.09    0.23
   7   9  -1    0.11    0.24
  -7   9   1    0.16    0.30
   6  -9  -1    0.27    0.25
  -6  -9   1   -0.01    0.20
  -6   9   1    0.27    0.24
   6   9  -1    0.15    0.22
  -5  -9   1    1.31    0.35
   5  -9  -1    2.17    0.43
  -5   9   1    2.32    0.50
   5   9  -1    1.91    0.38
   4  -9  -1   11.07    0.79
  -4  -9   1   11.38    0.80
   4   9  -1   12.20    0.79
  -4   9   1   11.74    0.87
  -3  -9   1   37.54    1.54
   3  -9  -1   34.66    1.53
   3   9  -1   37.75    1.51
  -3   9   1   36.29    1.60
   2  -9  -1   25.03    1.12
   2   9  -1   26.04    1.08
   2   9  -1   25.73    1.00
  -2   9   1   24.37    1.14
   1  -9  -1    1.85    0.26
  -1  -9   1    1.98    0.21
   1   9  -1    2.18    0.21
   1   9  -1    1.92    0.23
  -1   9   1    1.65    0.25
  -1   9   1    1.42    0.24
   0  -9   1   65.46    2.12
   0  -9  -1   62.35    2.21
   0  -9   1   63.75    2.13
   0  -9  -1   61.01    2.18
   0   9  -1   74.16    2.30
   0   9  -1   61.53    2.11
   0   9   1   63.60    2.27
   0   9   1   61.40    2.17
   1  -9   1    0.74    0.17
  -1  -9  -1    0.64    0.18
   1   9   1    0.66    0.17
  -1   9  -1    0.85    0.17
   1   9   1    0.96    0.24
  -2  -9  -1   35.11    1.47
   2  -9   1   32.49    1.40
  -2   9  -1   33.55    1.45
   2   9   1   33.76    1.46
   3  -9   1   15.16    0.90
  -3  -9  -1   14.30    0.91
  -3   9  -1   13.94    0.92
   3   9   1   13.06    0.89
   4  -9   1   12.88    0.92
  -4  -9  -1   12.57    0.92
  -4   9  -1   12.89    0.97
   4   9   1   13.55    0.96
  -5  -9  -1   18.65    1.27
   5  -9   1   19.49    1.25
   5   9   1   20.14    1.29
  -5   9  -1   19.47    1.32
  -6  -9  -1   42.60    2.23
   6  -9   1   40.79    2.10
  -6   9  -1   39.00    2.22
   6   9   1   42.42    2.16
   7  -9   1   13.62    1.18
  -7  -9  -1   15.90    1.34
  -7   9  -1   14.05    1.31
   7   9   1   15.19    1.25
  -8  -9  -1    5.10    0.88
   8  -9   1    3.98    0.76
   8   9   1    5.38    0.85
  -8   9  -1    4.23    0.86
   9  -9   1    5.60    1.55
  -9  -9  -1    1.92    0.79
  -9   9  -1    4.42    0.95
   9   9   1    5.02    0.83
  -9 -10   1    0.55    0.43
   9 -10  -1    0.22    0.31
   9  10  -1   -0.06    0.36
  -9  10   1    0.29    0.41
   8 -10  -1   10.43    1.03
  -8 -10   1    8.82    1.07
   8  10  -1   12.26    1.07
  -7 -10   1   22.81    1.60
   7 -10  -1   19.81    1.39
  -7  10   1   21.21    1.60
   7  10  -1   24.19    1.44
  -6 -10   1    3.13    0.58
   6 -10  -1    2.96    0.54
   6  10  -1    3.67    0.57
  -6  10   1    4.03    0.70
  -5 -10   1   12.53    0.94
   5 -10  -1   11.63    0.87
   5  10  -1   11.34    0.84
  -5  10   1   11.21    0.95
   4 -10  -1    0.51    0.20
  -4 -10   1    0.63    0.23
   4  10  -1    0.71    0.23
  -4  10   1    0.46    0.24
   3 -10  -1   29.07    1.34
  -3 -10   1   29.40    1.32
   3  10  -1   29.42    1.30
  -3  10   1   29.22    1.39
  -2 -10   1    2.04    0.29
   2 -10  -1    2.15    0.34
   2  10  -1    1.67    0.23
   2  10  -1    1.86    0.27
  -2  10   1    1.92    0.31
  -1 -10   1   81.47    2.67
  -1 -10   1   83.23    2.66
   1 -10  -1   81.44    2.75
   1  10  -1   81.83    2.68
   1  10  -1   81.14    2.61
  -1  10   1   82.56    2.77
   0 -10   1    9.78    0.54
   0 -10  -1    9.23    0.56
   0 -10  -1    8.74    0.57
   0 -10   1    9.79    0.52
   0  10   1    7.91    0.52
   0  10   1    9.34    0.59
   0  10  -1    9.15    0.52
   1  10   1    6.83    0.51
  -1  10  -1    6.38    0.47
  -1  10  -1    7.51    0.50
  -2 -10  -1   38.72    1.61
   2 -10   1   37.51    1.56
   2  10   1   37.87    1.62
  -2  10  -1   37.58    1.59
  -3 -10  -1   32.84    1.55
   3 -10   1   32.95    1.50
  -3  10  -1   31.19    1.54
   3  10   1   32.99    1.56
   4 -10   1    3.00    0.48
  -4 -10  -1    2.45    0.46
   4  10   1    3.38    0.51
  -4  10  -1    3.16    0.52
   5 -10   1    2.57    0.49
  -5 -10  -1    3.13    0.57
   5  10   1    1.83    0.46
  -5  10  -1    2.71    0.57
  -6 -10  -1   19.94    1.44
   6 -10   1   19.51    1.33
   6  10   1   19.51    1.37
  -6  10  -1   19.56    1.46
   7 -10   1   10.87    1.05
  -7 -10  -1    9.82    1.07
   7  10   1   11.48    1.12
  -7  10  -1   10.26    1.16
   8 -10   1    1.03    0.42
  -8 -10  -1    0.97    0.53
  -8  10  -1    0.78    0.39
   8  10   1    1.97    0.58
  -9 -10  -1    1.24    0.59
  -9  10  -1    0.07    0.51
   9  10   1    0.75    0.43
  -9 -11   1   -0.17    0.36
   9 -11  -1    0.80    0.41
  -9  11   1    0.70    0.61
   8 -11  -1    0.28    0.30
  -8 -11   1   -0.16    0.28
   8  11  -1    0.05    0.25
  -7 -11   1    0.24    0.31
   7 -11  -1    0.69    0.33
  -7  11   1    0.82    0.44
   7  11  -1    0.65    0.31
   6 -11  -1    4.01    0.65
  -6 -11   1    5.18    0.72
  -6  11   1    4.54    0.76
   6  11  -1    3.59    0.55
   5 -11  -1    0.77    0.28
  -5 -11   1    0.83    0.31
  -5  11   1    1.11    0.37
   5  11  -1    1.04    0.30
   4 -11  -1    1.74    0.36
  -4 -11   1    1.86    0.36
  -4  11   1    2.42    0.43
   4  11  -1    1.71    0.34
   3 -11  -1   82.81    2.97
  -3 -11   1   84.69    2.94
   3  11  -1   83.49    2.80
  -3  11   1   82.91    3.05
   3  11  -1   80.46    2.89
   2 -11  -1   43.73    1.75
  -2 -11   1   44.82    1.70
  -2  11   1   45.40    1.81
   2  11  -1   43.87    1.69
  -2  11   1   45.37    1.81
   2  11  -1   46.10    1.62
   1 -11  -1    2.93    0.32
  -1 -11   1    2.80    0.28
  -1  11   1    3.11    0.36
   1  11  -1    2.70    0.29
   1  11  -1    2.82    0.26
  -1  11   1    2.97    0.34
   0 -11  -1    0.10    0.09
   0 -11   1    0.38    0.12
   0 -11  -1    0.19    0.12
   0 -11   1    0.16    0.10
   0  11  -1    0.29    0.11
   0  11   1    0.27    0.13
   0  11   1    0.16    0.14
  -1 -11  -1   26.68    1.22
   1 -11   1   27.26    1.18
  -1  11  -1   29.46    1.22
   1  11   1   25.76    1.17
  -1  11  -1   29.84    1.21
   1  11   1   28.25    1.27
   2 -11   1    0.95    0.22
   2  11   1    0.79    0.21
   2  11   1    0.99    0.27
  -2  11  -1    0.77    0.24
  -3 -11  -1   84.52    3.16
   3 -11   1   82.87    3.10
   3  11   1   91.11    3.23
  -3  11  -1   85.59    3.19
  -4 -11  -1    7.81    0.74
   4 -11   1    7.99    0.72
   4  11   1    8.71    0.78
  -4  11  -1    7.25    0.73
  -5 -11  -1    5.13    0.72
   5 -11   1    6.22    0.70
   5  11   1    5.52    0.74
  -5  11  -1    6.23    0.73
   6 -11   1    3.78    0.67
  -6 -11  -1    3.12    0.66
   6  11   1    3.69    0.66
  -6  11  -1    3.77    0.75
   7 -11   1    0.16    0.29
  -7 -11  -1    0.09    0.34
  -7  11  -1    0.00    0.37
   7  11   1    0.55    0.29
  -8 -11  -1   -0.41    0.32
   8 -11   1    0.16    0.33
   8  11   1    0.65    0.41
  -8  11  -1    0.00    0.32
  -9 -11  -1    5.32    0.97
  -9  11  -1    3.13    0.79
  -9 -12   1   19.24    1.62
   9 -12  -1   19.04    1.55
  -9  12   1   19.33    1.73
   8 -12  -1    1.49    0.45
  -8 -12   1    1.71    0.56
  -8  12   1    1.69    0.71
   8  12  -1    1.08    0.56
   7 -12  -1    1.32    0.41
  -7 -12   1    0.93    0.37
   7  12  -1    1.26    0.39
  -7  12   1    1.13    0.51
   6 -12  -1   -0.11    0.19
  -6 -12   1   -0.07    0.20
  -6  12   1    0.01    0.23
  -5 -12   1   12.40    0.96
   5 -12  -1   11.70    0.92
  -5  12   1   12.51    1.03
   5  12  -1   12.64    0.91
   4 -12  -1   34.13    1.61
  -4 -12   1   32.58    1.57
   4  12  -1   32.30    1.52
  -4  12   1   31.49    1.64
   3 -12  -1    0.26    0.15
  -3 -12   1    0.20    0.15
  -3  12   1    0.09    0.13
   3  12  -1    0.21    0.14
   3  12  -1    0.13    0.13
  -2 -12   1    0.07    0.11
   2 -12  -1    0.08    0.11
   2  12  -1    0.09    0.09
  -2  12   1    0.23    0.13
  -2  12   1    0.07    0.11
   2  12  -1    0.14    0.11
   1 -12  -1    6.99    0.53
  -1 -12   1    7.30    0.48
  -1 -12   1    6.53    0.47
  -1  12   1    6.08    0.49
   1  12  -1    7.12    0.45
  -1  12   1    7.49    0.55
   1  12  -1    6.82    0.49
   0 -12  -1   40.29    1.59
   0 -12  -1   38.16    1.55
   0 -12   1   39.36    1.49
   0  12   1   37.80    1.53
   0  12   1   38.34    1.58
   0  12  -1   39.59    1.50
  -1 -12  -1   25.71    1.18
   1 -12   1   23.76    1.11
   1  12   1   26.40    1.15
   1  12   1   25.80    1.22
  -1  12  -1   25.56    1.15
  -1  12  -1   24.38    1.12
   2 -12   1    0.85    0.25
  -2 -12  -1    0.64    0.21
  -2  12  -1    0.48    0.20
   2  12   1    0.48    0.19
   2  12   1    0.37    0.18
  -3 -12  -1   -0.12    0.07
   3 -12   1    0.00    0.13
   3  12   1    0.05    0.14
  -3  12  -1    0.01    0.12
  -4 -12  -1    1.14    0.34
   4 -12   1    0.95    0.31
  -4  12  -1    0.98    0.30
   4  12   1    1.41    0.36
  -5 -12  -1    3.17    0.60
   5 -12   1    3.05    0.55
  -5  12  -1    1.82    0.49
   5  12   1    2.08    0.50
  -6 -12  -1    0.53    0.33
   6 -12   1    0.42    0.30
   6  12   1    0.16    0.32
  -6  12  -1    1.23    0.42
   7 -12   1    1.03    0.40
  -7  12  -1    0.50    0.41
   7  12   1    1.35    0.46
   8 -12   1    2.73    0.63
  -8 -12  -1    2.88    0.74
   8  12   1    3.19    0.69
  -8  12  -1    1.96    0.58
   9 -12   1    0.29    0.59
  -9 -12  -1   -0.58    0.38
  -9  12  -1   -0.51    0.42
  -9 -13   1    1.70    0.47
   9 -13  -1    0.73    0.48
  -9  13   1    3.18    0.85
  -8 -13   1    0.11    0.30
   8 -13  -1   -0.08    0.28
  -8  13   1    0.64    0.39
   8  13  -1    0.68    0.32
   7 -13  -1   -0.24    0.18
  -7 -13   1   -0.45    0.15
  -7  13   1   -0.07    0.29
   7  13  -1    0.46    0.29
  -6 -13   1    4.36    0.71
   6 -13  -1    8.03    0.79
   6  13  -1    5.80    0.65
  -6  13   1    8.11    0.92
   5 -13  -1    0.68    0.30
  -5 -13   1    0.64    0.26
  -5  13   1    0.92    0.36
   5  13  -1    0.88    0.46
  -4 -13   1    1.64    0.38
   4 -13  -1    1.70    0.37
   4  13  -1    1.91    0.39
  -4  13   1    1.86    0.43
   4  13  -1    1.82    0.31
  -3 -13   1   16.05    0.92
   3 -13  -1   14.97    0.94
   3  13  -1   16.71    0.93
  -3  13   1   14.61    0.96
   3  13  -1   14.34    0.79
   2 -13  -1   65.80    2.50
  -2 -13   1   66.38    2.44
   2  13  -1   70.38    2.35
  -2  13   1   68.59    2.57
   2  13  -1   70.41    2.46
  -2  13   1   68.97    2.56
  -1 -13   1   43.02    1.64
   1 -13  -1   43.71    1.78
  -1 -13   1   43.36    1.67
  -1  13   1   43.22    1.77
   1  13  -1   44.30    1.61
   1  13  -1   44.74    1.69
  -1  13   1   41.96    1.73
   0 -13   1   49.07    1.80
   0 -13  -1   45.48    1.83
   0 -13  -1   48.17    1.84
   0 -13   1   45.36    1.74
   0  13  -1   45.75    1.76
   0  13   1   48.36    1.87
   0  13   1   46.29    1.80
   1 -13   1   47.20    1.81
  -1 -13  -1   47.06    1.92
   1  13   1   47.18    1.82
   1  13   1   46.16    1.90
  -1  13  -1   47.30    1.83
  -1  13  -1   46.02    1.80
   2 -13   1    1.21    0.25
  -2 -13  -1    1.02    0.25
   2  13   1    1.12    0.29
   2  13   1    1.43    0.29
  -2  13  -1    1.39    0.29
  -3 -13  -1    1.72    0.36
   3 -13   1    1.99    0.39
  -3  13  -1    1.44    0.36
   3  13   1    1.85    0.39
   4 -13   1   10.77    0.85
  -4 -13  -1   11.91    0.94
   4  13   1   11.62    0.94
  -4  13  -1   10.45    0.89
  -5 -13  -1   13.42    1.07
   5 -13   1   11.91    0.99
   5  13   1   11.89    1.03
  -5  13  -1   12.71    1.11
   6 -13   1    0.12    0.27
  -6 -13  -1    0.26    0.28
   6  13   1    0.04    0.25
  -6  13  -1    0.30    0.25
  -7 -13  -1    0.29    0.37
   7 -13   1    0.97    0.39
  -7  13  -1    1.74    0.58
   7  13   1    0.82    0.38
  -8 -13  -1   -0.29    0.30
   8 -13   1    0.04    0.32
  -8  13  -1    0.37    0.28
   9 -13   1    2.47    0.68
  -9 -13  -1    3.61    0.88
  -9  13  -1    0.90    0.66
   9 -14  -1    9.56    1.08
  -9 -14   1   14.75    2.53
  -9  14   1    8.31    1.30
  -8 -14   1   -0.28    0.25
   8 -14  -1    0.03    0.28
  -8  14   1   -0.30    0.33
   8  14  -1   -0.39    0.25
  -7 -14   1    0.37    0.31
   7 -14  -1    1.18    0.41
   7  14  -1    0.76    0.36
  -7  14   1    1.19    0.47
   6 -14  -1    3.46    0.60
  -6 -14   1    4.29    0.70
   6  14  -1    4.25    0.63
  -6  14   1    5.23    0.87
   5 -14  -1   23.03    1.38
  -5 -14   1   24.70    1.43
   5  14  -1   24.13    1.35
  -5  14   1   23.78    1.51
  -4 -14   1   52.18    2.25
   4 -14  -1   54.51    2.31
  -4  14   1   57.48    2.44
   4  14  -1   55.83    2.25
   4  14  -1   53.32    2.09
   3 -14  -1   -0.01    0.14
  -3 -14   1   -0.06    0.10
   3  14  -1    0.02    0.09
  -3  14   1    0.20    0.16
  -3  14   1    0.06    0.16
   3  14  -1   -0.02    0.13
  -2 -14   1    1.26    0.25
   2 -14  -1    1.33    0.30
  -2  14   1    1.30    0.31
   2  14  -1    1.57    0.25
  -2  14   1    1.12    0.30
   2  14  -1    1.65    0.30
  -1 -14   1    0.00    0.11
  -1 -14   1    0.06    0.09
   1 -14  -1    0.03    0.13
   1 -14  -1    0.09    0.11
  -1  14   1    0.24    0.17
   1  14  -1   -0.12    0.10
  -1  14   1    0.13    0.13
   1  14  -1   -0.05    0.06
   0 -14  -1   17.84    0.95
   0 -14   1   16.63    0.86
   0 -14   1   17.15    0.89
   0 -14  -1   15.86    0.91
   0  14  -1   17.16    0.88
   0  14   1   16.63    0.94
   0  14   1   15.94    0.88
  -1 -14  -1  134.35    4.42
   1 -14   1  132.52    4.33
   1  14   1  131.00    4.45
   1  14   1  138.19    4.37
  -1  14  -1  132.14    4.34
  -1  14  -1  131.64    4.36
   2 -14   1   48.51    1.99
  -2 -14  -1   50.67    2.05
  -2  14  -1   50.73    2.02
   2  14   1   50.05    1.96
  -2  14  -1   45.15    1.99
   2  14   1   49.80    2.08
  -3 -14  -1    6.45    0.63
   3 -14   1    6.43    0.59
   3  14   1    6.98    0.61
   3  14   1    4.97    0.60
  -3  14  -1    6.06    0.64
   4 -14   1    1.61    0.37
  -4 -14  -1    1.27    0.37
  -4  14  -1    1.52    0.42
   4  14   1    1.57    0.42
  -5 -14  -1    2.69    0.59
   5 -14   1    2.49    0.50
  -5  14  -1    3.12    0.61
  -6 -14  -1    0.88    0.36
   6 -14   1    1.08    0.41
   6  14   1    1.53    0.47
  -6  14  -1    1.58    0.46
  -7 -14  -1   -0.24    0.26
   7 -14   1    0.85    0.45
  -7  14  -1    0.18    0.39
   7  14   1    0.01    0.27
   8 -14   1    1.35    0.51
  -8 -14  -1    1.62    0.51
  -8  14  -1    1.82    0.65
   8  14   1    1.71    0.56
   9 -14   1    3.27    0.77
  -9 -14  -1    1.81    0.73
  -9  14  -1    1.56    0.60
   9 -15  -1    1.22    0.54
  -9 -15   1    1.21    0.52
  -9  15   1    0.88    0.53
  -8 -15   1   -0.64    0.34
   8 -15  -1    0.75    0.38
  -8  15   1    0.32    0.40
   8  15  -1    0.56    0.31
  -7 -15   1    0.70    0.32
   7 -15  -1    0.11    0.27
  -7  15   1    0.43    0.31
   7  15  -1    0.08    0.28
   6 -15  -1    9.34    1.07
  -6 -15   1    9.54    0.93
  -6  15   1    8.60    0.98
   6  15  -1    8.88    0.82
  -5 -15   1    7.11    0.75
   5 -15  -1    7.13    0.74
   5  15  -1    6.20    0.60
   5  15  -1    7.36    0.72
  -5  15   1    6.64    0.76
   4 -15  -1    0.90    0.28
  -4 -15   1    1.74    0.39
   4  15  -1    0.84    0.24
  -4  15   1    1.07    0.35
   4  15  -1    1.05    0.32
   3 -15  -1    3.37    0.50
  -3 -15   1    2.73    0.43
  -3  15   1    3.02    0.48
   3  15  -1    3.87    0.39
  -3  15   1    2.37    0.45
   3  15  -1    2.94    0.43
   2 -15  -1    4.42    0.46
  -2 -15   1    4.29    0.46
   2  15  -1    3.73    0.44
   2  15  -1    4.05    0.38
  -2  15   1    3.51    0.50
  -2  15   1    4.61    0.50
   1 -15  -1    4.71    0.48
  -1 -15   1    4.73    0.45
  -1 -15   1    4.71    0.43
   1  15  -1    4.91    0.41
  -1  15   1    4.60    0.50
  -1  15   1    5.31    0.52
   1  15  -1    4.46    0.44
   0 -15  -1   18.26    1.04
   0 -15   1   19.18    0.98
   0 -15   1   17.66    0.93
   0 -15  -1   17.14    0.97
   0  15   1   18.98    0.98
   0  15  -1   18.39    0.95
   0  15   1   17.65    1.00
  -1 -15  -1    0.72    0.23
   1 -15   1    0.72    0.20
   1  15   1    1.00    0.25
   1  15   1    1.00    0.27
  -1  15  -1    1.14    0.25
  -1  15  -1    0.93    0.23
   2 -15   1    5.42    0.54
  -2 -15  -1    4.70    0.51
   2  15   1    6.23    0.54
  -2  15  -1    5.29    0.54
   2  15   1    6.25    0.61
  -2  15  -1    5.52    0.56
  -3 -15  -1   20.28    1.20
   3 -15   1   20.05    1.16
  -3  15  -1   19.92    1.22
   3  15   1   19.29    1.20
   3  15   1   19.26    1.11
  -4 -15  -1    0.04    0.20
   4 -15   1    0.32    0.20
   4  15   1    0.17    0.21
  -4  15  -1   -0.04    0.20
  -5 -15  -1    7.48    0.86
   5 -15   1    8.08    0.82
  -5  15  -1    8.53    0.92
   5  15   1    6.93    0.82
   6 -15   1    7.47    0.82
  -6 -15  -1    5.90    0.89
  -6  15  -1    8.42    0.94
   6  15   1    7.10    0.85
   7 -15   1   -0.13    0.24
  -7 -15  -1    0.09    0.31
   7  15   1    0.08    0.31
  -7  15  -1    0.01    0.36
   8 -15   1    1.32    0.53
  -8 -15  -1    1.56    0.59
  -8  15  -1    2.01    0.69
   8  15   1    0.80    0.49
   9 -16  -1    0.97    0.44
  -8 -16   1    1.69    0.55
   8 -16  -1    3.37    0.70
   8  16  -1    1.84    0.50
  -8  16   1    2.91    0.73
   7 -16  -1    1.14    0.41
  -7 -16   1   -0.04    0.38
  -7  16   1    2.03    0.60
   7  16  -1    1.50    0.44
  -6 -16   1    1.20    0.51
  -6  16   1    1.00    0.43
   6  16  -1    1.61    0.36
   6  16  -1    1.19    0.39
  -5 -16   1    0.89    0.33
   5 -16  -1    1.09    0.36
   5  16  -1    1.34    0.38
  -5  16   1    1.26    0.41
   5  16  -1    1.27    0.32
  -4 -16   1   14.29    0.99
   4 -16  -1   12.73    0.97
  -4  16   1   14.42    1.06
   4  16  -1   14.10    0.95
   4  16  -1   13.66    0.84
   3 -16  -1   18.48    1.07
  -3 -16   1   14.54    0.94
  -3  16   1   13.00    0.94
   3  16  -1   13.09    0.89
   3  16  -1   14.30    0.81
  -3  16   1   12.75    0.96
   2 -16  -1    9.21    0.71
  -2 -16   1    9.16    0.67
  -2  16   1    9.27    0.74
  -2  16   1    8.64    0.72
   2  16  -1    8.88    0.59
   2  16  -1    8.01    0.64
  -1 -16   1   75.47    2.69
  -1 -16   1   76.29    2.72
   1 -16  -1   78.18    2.80
  -1  16   1   75.54    2.79
   1  16  -1   76.82    2.64
   1  16  -1   74.09    2.71
  -1  16   1   71.61    2.78
   0 -16   1    6.53    0.54
   0 -16  -1    6.42    0.58
   0 -16  -1    6.52    0.57
   0 -16   1    6.59    0.55
   0  16  -1    6.42    0.54
   0  16   1    6.16    0.54
   0  16   1    6.73    0.61
   1 -16   1    0.78    0.22
  -1 -16  -1    0.38    0.18
  -1  16  -1    0.70    0.22
   1  16   1    0.36    0.21
  -1  16  -1    0.45    0.19
   1  16   1    0.69    0.21
  -2 -16  -1    4.76    0.54
   2 -16   1    5.14    0.53
   2  16   1    5.52    0.59
  -2  16  -1    4.96    0.54
  -2  16  -1    5.50    0.54
   2  16   1    5.40    0.52
   3 -16   1    0.33    0.18
  -3 -16  -1    0.61    0.27
   3  16   1    0.57    0.23
  -3  16  -1    0.75    0.28
   3  16   1    0.40    0.25
   4 -16   1    0.22    0.22
  -4 -16  -1    0.19    0.21
   4  16   1    0.00    0.22
   4  16   1    0.35    0.24
  -4  16  -1    0.21    0.22
  -5 -16  -1    1.59    0.42
   5 -16   1    1.56    0.42
  -5  16  -1    2.54    0.58
   5  16   1    2.24    0.52
  -6 -16  -1    2.09    0.57
   6 -16   1    2.65    0.56
   6  16   1    2.79    0.58
  -6  16  -1    1.46    0.46
  -7 -16  -1    2.70    0.61
   7 -16   1    2.23    0.55
  -7  16  -1    1.40    0.47
   7  16   1    5.18    0.92
  -8 -16  -1    0.14    0.37
   8 -16   1   -0.50    0.33
  -8  16  -1    0.31    0.41
   8  16   1   -0.48    0.36
   8 -17  -1    0.25    0.35
  -8 -17   1   -0.39    0.20
   8  17  -1   -0.07    0.27
  -8  17   1    0.28    0.43
   8  17  -1   -0.25    0.30
  -7 -17   1    1.21    0.39
   7 -17  -1    2.05    0.54
  -7  17   1    1.09    0.49
   7  17  -1    0.53    0.30
   7  17  -1    1.59    0.39
   6 -17  -1    6.18    0.84
  -6 -17   1    7.99    0.85
  -6  17   1    5.53    0.93
   6  17  -1    6.26    0.73
   6  17  -1    5.43    0.60
  -5 -17   1    6.23    0.71
   5 -17  -1    5.26    0.73
   5  17  -1    6.98    0.73
  -5  17   1    6.64    0.90
  -4 -17   1    2.20    0.43
   4 -17  -1    2.87    0.52
   4  17  -1    2.70    0.77
  -4  17   1    2.30    0.48
  -4  17   1    2.24    0.50
   4  17  -1    2.31    0.39
   3 -17  -1   16.54    1.07
  -3 -17   1   17.54    1.05
   3  17  -1   17.40    0.94
  -3  17   1   17.31    1.14
  -3  17   1   17.29    1.15
   3  17  -1   18.09    1.05
   2 -17  -1    0.23    0.20
  -2 -17   1   -0.26    0.10
   2  17  -1    0.12    0.14
   2  17  -1    0.01    0.13
  -2  17   1    0.04    0.13
  -2  17   1    0.18    0.20
   1 -17  -1    1.06    0.28
  -1 -17   1    0.77    0.23
  -1 -17   1    1.20    0.27
   1  17  -1    0.99    0.26
   1  17  -1    0.84    0.21
  -1  17   1    0.88    0.28
  -1  17   1    0.84    0.27
   0 -17   1   21.53    1.14
   0 -17  -1   21.92    1.19
   0 -17  -1   22.48    1.20
   0 -17   1   22.27    1.12
   0  17  -1   22.89    1.15
   0  17   1   21.00    1.13
   0  17   1   23.02    1.23
   1 -17   1    0.44    0.21
  -1 -17  -1    0.85    0.27
   1  17   1    0.76    0.23
  -1  17  -1    0.90    0.27
   1  17   1    0.68    0.26
  -1  17  -1    0.74    0.23
   2 -17   1    2.44    0.41
  -2 -17  -1    3.31    0.51
  -2  17  -1    3.97    0.46
  -2  17  -1    3.14    0.49
   2  17   1    3.53    0.49
   2  17   1    3.38    0.55
  -3 -17  -1   47.17    2.16
   3 -17   1   47.17    2.13
   3  17   1   47.14    2.20
   3  17   1   51.63    2.10
  -3  17  -1   46.84    2.13
  -3  17  -1   51.77    2.26
  -4 -17  -1   57.12    2.49
   4 -17   1   52.82    2.39
   4  17   1   53.22    2.30
   4  17   1   56.36    2.51
  -4  17  -1   51.59    2.49
   5 -17   1   13.82    1.08
  -5 -17  -1   13.96    1.14
   5  17   1   15.04    1.19
  -5  17  -1   12.88    1.14
   6 -17   1    4.97    0.79
  -6 -17  -1    5.85    1.04
   6  17   1    6.30    0.89
  -6  17  -1    4.76    0.84
   7 -17   1    1.08    0.38
  -7 -17  -1    1.06    0.45
  -7  17  -1    0.89    0.54
   7  17   1    1.53    0.49
   8 -17   1    0.45    0.45
  -8 -17  -1    1.33    0.59
   8  17   1    1.18    0.47
  -8  17  -1   -0.38    0.47
   8 -18  -1    0.48    0.44
  -8 -18   1    0.23    0.32
  -8  18   1   -0.09    0.30
   8  18  -1   -0.80    0.25
   8  18  -1    0.08    0.38
   7 -18  -1    0.05    0.25
  -7 -18   1    0.24    0.30
   7  18  -1    0.18    0.21
  -7  18   1    0.61    0.43
   7  18  -1   -0.22    0.24
  -6 -18   1    0.69    0.35
   6 -18  -1   -0.07    0.29
  -6  18   1    1.17    0.52
   6  18  -1    0.55    0.27
   6  18  -1    0.09    0.23
   5 -18  -1    0.13    0.21
  -5 -18   1    0.02    0.24
  -5  18   1    0.40    0.30
   5  18  -1    0.28    0.24
   5  18  -1    0.15    0.22
  -4 -18   1   -0.03    0.13
   4 -18  -1   -0.08    0.21
  -4  18   1   -0.18    0.10
   4  18  -1   -0.06    0.13
   4  18  -1    0.25    0.19
  -4  18   1   -0.06    0.11
   3 -18  -1    0.10    0.16
  -3 -18   1   -0.14    0.13
  -3  18   1   -0.08    0.20
   3  18  -1    0.08    0.12
  -3  18   1    0.36    0.23
   3  18  -1   -0.11    0.14
  -2 -18   1   20.52    1.14
   2 -18  -1   21.05    1.20
  -2  18   1   22.59    1.28
   2  18  -1   22.51    1.19
   2  18  -1   22.89    1.10
  -2  18   1   20.40    1.22
   1 -18  -1    0.42    0.20
  -1 -18   1    0.42    0.19
  -1 -18   1    0.54    0.19
  -1  18   1    0.54    0.21
   1  18  -1    0.15    0.15
  -1  18   1    0.28    0.18
   1  18  -1    0.02    0.11
   0 -18   1    9.76    0.72
   0 -18   1    9.00    0.67
   0 -18  -1    8.08    0.69
   0  18  -1    8.66    0.67
   0  18   1    9.13    0.73
   0  18   1    8.52    0.68
  -1 -18  -1    2.92    0.46
   1 -18   1    2.64    0.42
  -1  18  -1    2.58    0.44
   1  18   1    3.70    0.55
   1  18   1    3.51    0.48
  -1  18  -1    4.00    0.47
   2 -18   1    1.58    0.34
  -2 -18  -1    1.74    0.39
  -2  18  -1    1.07    0.31
   2  18   1    1.17    0.33
  -2  18  -1    1.63    0.35
   2  18   1    1.43    0.32
   3 -18   1    5.39    0.62
  -3 -18  -1    3.15    0.54
   3  18   1    3.72    0.55
   3  18   1    3.56    0.62
  -3  18  -1    4.11    0.60
  -3  18  -1    4.59    0.70
  -4 -18  -1   54.86    2.49
   4 -18   1   54.43    2.44
   4  18   1   54.13    2.33
  -4  18  -1   54.23    2.56
   5 -18   1    0.04    0.17
  -5 -18  -1    0.33    0.28
   5  18   1   -0.24    0.25
  -5  18  -1    0.10    0.24
   6 -18   1    1.07    0.45
  -6 -18  -1    0.33    0.35
   6  18   1    2.26    0.55
  -6  18  -1    2.17    0.62
  -7 -18  -1    5.39    0.92
   7 -18   1    7.68    0.89
   7  18   1    6.06    0.95
  -7  18  -1    7.71    1.18
   8 -18   1   -0.04    0.32
  -8 -18  -1   -0.62    0.31
  -8  18  -1    0.90    0.61
   8  18   1    0.17    0.53
  -8 -19   1   -0.42    0.28
   8  19  -1   -0.48    0.25
  -8  19   1    0.14    0.42
   7 -19  -1    3.01    0.66
  -7 -19   1    3.71    0.71
  -7  19   1    3.08    0.73
   7  19  -1    2.74    0.53
   6 -19  -1    0.48    0.29
  -6 -19   1    0.16    0.33
   6  19  -1    0.69    0.26
  -6  19   1    0.31    0.33
   6  19  -1    0.23    0.22
  -5 -19   1    4.41    0.68
   5 -19  -1    3.51    0.59
   5  19  -1    3.77    0.52
   5  19  -1    3.69    0.61
  -5  19   1    3.22    0.64
  -5  19   1    4.11    0.73
   4 -19  -1   -0.06    0.19
  -4 -19   1    0.02    0.22
   4  19  -1    0.33    0.26
   4  19  -1    0.10    0.17
  -4  19   1    0.53    0.25
  -4  19   1    0.21    0.26
   3 -19  -1    3.46    0.55
  -3 -19   1    2.87    0.49
   3  19  -1    2.17    0.36
   3  19  -1    3.14    0.50
  -3  19   1    3.51    0.57
  -2 -19   1    0.02    0.15
   2 -19  -1    0.01    0.18
  -2  19   1   -0.07    0.10
  -2  19   1    0.10    0.13
   2  19  -1    0.21    0.11
   2  19  -1    0.34    0.20
  -1 -19   1    0.78    0.24
  -1 -19   1    1.14    0.28
   1 -19  -1    0.98    0.27
   1  19  -1    1.11    0.30
  -1  19   1    0.81    0.25
  -1  19   1    0.69    0.27
   1  19  -1    1.01    0.26
   0 -19  -1    1.62    0.36
   0 -19   1    1.28    0.29
   0 -19  -1    1.44    0.33
   0 -19   1    1.31    0.30
   0  19   1    1.26    0.35
   0  19   1    1.53    0.32
   0  19  -1    1.48    0.32
  -1 -19  -1   12.90    0.91
   1 -19   1   10.85    0.81
   1  19   1   14.59    0.90
  -1  19  -1   11.33    0.83
   1  19   1   11.59    0.90
  -1  19  -1   13.41    0.89
  -2 -19  -1   13.63    0.96
  -2  19  -1   13.78    0.98
  -2  19  -1   15.25    0.99
   2  19   1   14.76    0.94
   2  19   1   11.73    0.94
   3 -19   1    0.25    0.24
  -3 -19  -1    0.67    0.30
   3  19   1    0.37    0.21
  -3  19  -1    0.52    0.28
   3  19   1    0.22    0.25
  -3  19  -1    0.56    0.33
   4 -19   1    3.81    0.62
  -4 -19  -1    3.18    0.61
  -4  19  -1    3.33    0.61
   4  19   1    4.39    0.73
   4  19   1    3.13    0.52
   5 -19   1   -0.10    0.24
  -5 -19  -1    0.34    0.25
  -5  19  -1   -0.27    0.23
   5  19   1   -0.08    0.27
  -6 -19  -1    4.88    0.83
   6 -19   1    3.33    0.68
  -6  19  -1    3.78    0.80
   6  19   1    4.21    0.66
   6  19   1    4.66    0.78
   7 -19   1    2.93    0.63
  -7 -19  -1    1.91    0.62
   7  19   1    1.48    0.49
  -7  19  -1    2.33    0.67
  -8 -19  -1    0.24    0.49
   8 -19   1   -0.08    0.38
  -8  19  -1   -0.15    0.45
   8  19   1   -0.07    0.30
   8 -20  -1    0.05    0.47
  -8 -20   1   -0.47    0.36
  -8  20   1    0.76    0.50
   8  20  -1    0.22    0.33
  -7 -20   1    0.19    0.39
   7 -20  -1   -0.12    0.30
   7  20  -1    0.49    0.34
   7  20  -1    0.31    0.26
  -7  20   1    0.37    0.36
  -6 -20   1   -0.22    0.23
   6 -20  -1    0.10    0.27
   6  20  -1   -0.06    0.18
  -6  20   1    0.09    0.31
   6  20  -1    0.04    0.20
  -5 -20   1   15.25    1.40
   5 -20  -1   16.33    1.23
  -5  20   1   18.28    1.36
  -5  20   1   17.23    1.36
   5  20  -1   16.81    1.05
   5  20  -1   18.79    1.24
   4 -20  -1   39.21    1.95
  -4 -20   1   36.21    1.85
  -4  20   1   32.76    1.93
   4  20  -1   38.66    1.73
  -4  20   1   36.75    1.96
   4  20  -1   38.97    1.87
   3 -20  -1    8.04    0.76
  -3 -20   1    6.34    0.65
   3  20  -1    7.46    0.62
  -3  20   1    9.01    1.01
   3  20  -1    5.36    0.81
  -3  20   1    7.26    0.74
  -2 -20   1    0.76    0.25
   2 -20  -1    1.08    0.32
   2  20  -1    0.85    0.23
  -2  20   1    1.06    0.35
  -2  20   1    0.61    0.30
   2  20  -1    0.78    0.26
  -1 -20   1   -0.06    0.12
  -1 -20   1    0.01    0.15
   1 -20  -1   -0.06    0.11
   1  20  -1    0.10    0.15
  -1  20   1   -0.07    0.12
   1  20  -1    0.07    0.17
  -1  20   1   -0.04    0.12
   0 -20   1    0.00    0.15
   0 -20   1    0.37    0.18
   0 -20  -1    0.31    0.17
   0 -20  -1    0.05    0.14
   0  20   1    0.09    0.17
   0  20   1    0.39    0.21
   0  20  -1    0.19    0.19
   1 -20   1    0.29    0.17
  -1 -20  -1    0.05    0.17
   1  20   1    0.16    0.19
  -1  20  -1   -0.03    0.13
  -1  20  -1    0.13    0.16
   1  20   1    0.28    0.16
  -2 -20  -1    2.67    0.49
   2 -20   1    2.13    0.42
   2  20   1    2.72    0.44
  -2  20  -1    2.16    0.43
   2  20   1    3.52    0.58
  -2  20  -1    1.86    0.41
  -3 -20  -1    3.16    0.56
   3 -20   1    2.17    0.46
   3  20   1    2.60    0.46
   3  20   1    2.71    0.56
  -3  20  -1    2.30    0.49
  -3  20  -1    3.62    0.58
  -4 -20  -1   -0.18    0.16
   4  20   1    0.22    0.27
  -4  20  -1    0.31    0.23
  -4  20  -1    0.13    0.23
   4  20   1    0.23    0.17
   5 -20   1    2.43    0.57
  -5 -20  -1    1.18    0.46
  -5  20  -1    2.34    0.63
   5  20   1    2.08    0.58
  -6 -20  -1    0.40    0.34
   6 -20   1    0.46    0.34
   6  20   1    0.55    0.36
   6  20   1    0.72    0.34
  -6  20  -1    0.89    0.42
   7 -20   1    5.17    0.89
  -7 -20  -1    6.32    1.03
   7  20   1    6.83    0.79
   7  20   1    5.04    0.86
  -7  20  -1    6.08    1.04
   8 -20   1   -0.23    0.38
  -8 -20  -1    0.58    0.50
   8  20   1    0.11    0.39
  -8  20  -1    0.17    0.51
  -8 -21   1    0.27    0.47
   8  21  -1    0.44    0.37
  -8  21   1    0.51    0.53
   7 -21  -1   -0.49    0.24
  -7 -21   1   -0.56    0.25
   7  21  -1   -0.46    0.23
   7  21  -1    0.51    0.34
  -7  21   1   -0.17    0.21
  -6 -21   1    4.03    0.68
   6 -21  -1    3.36    0.66
  -6  21   1    4.57    0.84
   6  21  -1    3.26    0.54
  -6  21   1    4.31    0.81
   6  21  -1    4.69    0.68
  -5 -21   1    7.28    0.81
   5 -21  -1    5.94    0.83
  -5  21   1    5.41    0.84
   5  21  -1    7.73    0.81
  -5  21   1    5.83    0.89
   5  21  -1    7.41    0.67
   4 -21  -1   40.68    2.06
  -4 -21   1   42.80    2.04
   4  21  -1   38.08    1.94
  -4  21   1   41.68    2.15
  -4  21   1   43.74    2.21
  -3 -21   1    7.06    0.69
   3 -21  -1    6.46    0.69
  -3  21   1    5.09    0.80
   3  21  -1    5.59    0.62
  -3  21   1    5.27    0.75
   3  21  -1    5.95    0.56
  -2 -21   1    0.49    0.24
   2 -21  -1    1.04    0.35
   2  21  -1    1.13    0.28
   2  21  -1    1.05    0.29
  -2  21   1    1.40    0.39
  -2  21   1    0.76    0.32
  -1 -21   1    0.48    0.20
   1 -21  -1    0.50    0.21
  -1 -21   1    0.48    0.21
   1  21  -1    0.32    0.21
  -1  21   1    0.11    0.20
  -1  21   1    0.20    0.21
   1  21  -1    0.50    0.23
   0 -21   1   -0.05    0.15
   0 -21   1   -0.03    0.12
   0 -21  -1   -0.19    0.12
   0 -21  -1   -0.16    0.16
   0  21   1    0.28    0.24
   0  21  -1    0.22    0.22
   0  21   1   -0.10    0.14
  -1 -21  -1    0.52    0.25
   1 -21   1    0.64    0.26
   1  21   1    0.30    0.20
  -1  21  -1    0.41    0.19
   1  21   1    0.28    0.23
  -1  21  -1    0.37    0.19
   2 -21   1    6.73    0.69
  -2 -21  -1    7.34    0.75
   2  21   1    8.69    0.83
  -2  21  -1    6.68    0.69
  -2  21  -1    6.80    0.72
   2  21   1    6.80    0.66
   3 -21   1   10.84    0.92
  -3 -21  -1   10.87    0.94
  -3  21  -1   11.60    1.00
   3  21   1   11.28    0.87
  -3  21  -1   11.56    0.95
   3  21   1   10.39    1.01
  -4 -21  -1    0.01    0.25
   4 -21   1    0.72    0.34
  -4  21  -1    0.28    0.19
   4  21   1    0.76    0.39
  -4  21  -1    0.07    0.20
   5 -21   1    7.47    0.88
  -5 -21  -1    9.66    1.33
  -5  21  -1    8.71    1.03
   5  21   1    8.66    0.96
  -6 -21  -1   -0.13    0.29
   6 -21   1    0.08    0.26
   6  21   1    0.04    0.20
   6  21   1    0.57    0.39
  -6  21  -1   -0.18    0.25
  -7 -21  -1    2.37    0.60
   7 -21   1    1.88    0.58
   7  21   1    2.32    0.68
   7  21   1    1.99    0.49
  -7  21  -1    2.91    0.75
   8 -21   1    0.11    0.34
  -8 -21  -1   -0.07    0.41
  -8  21  -1   -0.59    0.40
   8  21   1    0.06    0.44
  -8 -22   1   -0.80    0.46
   8  22  -1   -0.04    0.36
  -8  22   1    0.19    0.39
   7 -22  -1    0.13    0.32
  -7 -22   1    0.34    0.34
   7  22  -1    0.86    0.30
   7  22  -1   -0.24    0.26
  -7  22   1    1.27    0.46
  -7  22   1    0.72    0.41
   6 -22  -1    5.87    0.86
  -6 -22   1    5.75    0.85
  -6  22   1    5.87    1.09
  -6  22   1    5.08    0.88
   6  22  -1    5.42    0.75
   6  22  -1    5.77    0.63
   5 -22  -1    0.51    0.29
  -5 -22   1    0.46    0.30
  -5  22   1   -0.04    0.16
  -5  22   1    0.23    0.28
   5  22  -1    0.47    0.27
   5  22  -1    0.14    0.20
   4 -22  -1    4.46    0.68
  -4 -22   1    6.01    0.70
  -4  22   1    4.86    0.72
   4  22  -1    5.23    0.72
  -4  22   1    7.40    0.84
   4  22  -1    6.09    0.62
   3 -22  -1   27.37    1.57
  -3 -22   1   29.56    1.56
  -3  22   1   25.75    1.60
   3  22  -1   28.21    1.38
   3  22  -1   29.01    1.56
  -3  22   1   27.64    1.65
  -2 -22   1   40.47    1.90
   2 -22  -1   41.37    1.98
   2  22  -1   39.40    1.76
  -2  22   1   42.35    2.02
   2  22  -1   42.25    1.94
  -2  22   1   40.53    2.01
  -1 -22   1   -0.06    0.14
   1 -22  -1    0.27    0.19
   1  22  -1    0.09    0.19
  -1  22   1    0.16    0.18
   1  22  -1    0.17    0.15
  -1  22   1    0.16    0.21
   0 -22   1    0.90    0.28
   0 -22  -1    0.82    0.29
   0 -22   1    0.56    0.26
   0 -22  -1    1.14    0.34
   0  22  -1    0.93    0.32
   0  22   1    0.54    0.28
   0  22   1    1.25    0.34
  -1 -22  -1   27.50    1.47
   1 -22   1   22.92    1.32
  -1  22  -1   22.70    1.32
  -1  22  -1   21.43    1.29
   1  22   1   22.54    1.38
   1  22   1   24.44    1.33
  -2 -22  -1    7.35    0.75
   2 -22   1    6.77    0.69
   2  22   1    7.18    0.79
  -2  22  -1    6.81    0.71
  -2  22  -1    7.69    0.79
   2  22   1    8.87    0.74
   3 -22   1   24.59    1.49
  -3 -22  -1   27.48    1.58
   3  22   1   25.52    1.42
  -3  22  -1   26.24    1.59
  -3  22  -1   27.05    1.54
   3  22   1   23.77    1.55
   4 -22   1    0.24    0.29
  -4 -22  -1    0.09    0.25
   4  22   1    0.25    0.32
  -4  22  -1   -0.03    0.22
  -4  22  -1    0.34    0.23
   5 -22   1    0.26    0.24
  -5 -22  -1    0.07    0.27
   5  22   1    0.39    0.27
  -5  22  -1    0.43    0.42
  -5  22  -1   -0.32    0.21
   5  22   1    0.98    0.41
   6 -22   1    3.77    0.89
  -6 -22  -1    3.33    0.72
  -6  22  -1    4.18    0.84
   6  22   1    4.11    0.79
   6  22   1    3.72    0.64
   7 -22   1    0.96    0.48
  -7 -22  -1    0.32    0.49
   7  22   1    0.43    0.41
   7  22   1    0.47    0.44
  -7  22  -1    0.84    0.55
   7 -23  -1    0.83    0.47
  -7 -23   1    0.28    0.41
  -7  23   1    0.19    0.49
   7  23  -1    0.28    0.33
   7  23  -1   -0.04    0.34
  -7  23   1   -0.07    0.41
  -6 -23   1    0.09    0.25
   6 -23  -1    0.18    0.29
  -6  23   1    0.64    0.39
   6  23  -1    0.69    0.31
   6  23  -1   -0.18    0.41
  -6  23   1    0.34    0.40
   5 -23  -1    1.25    0.40
  -5 -23   1    0.30    0.31
   5  23  -1    1.14    0.33
  -5  23   1    1.57    0.46
   5  23  -1    1.68    0.43
  -5  23   1    1.66    0.53
   4 -23  -1    3.02    0.59
  -4 -23   1    4.49    0.82
  -4  23   1    5.72    0.80
   4  23  -1    3.95    0.63
  -4  23   1    4.45    0.77
   4  23  -1    5.47    0.57
  -3 -23   1   -0.24    0.15
   3 -23  -1   -0.16    0.21
   3  23  -1    0.12    0.14
   3  23  -1   -0.13    0.19
  -3  23   1    0.12    0.26
  -3  23   1    0.20    0.20
   2 -23  -1    4.42    0.64
  -2 -23   1    5.04    0.59
  -2  23   1    4.30    0.67
  -2  23   1    4.88    0.70
   2  23  -1    4.10    0.53
   2  23  -1    3.78    0.60
   1 -23  -1    1.68    0.42
  -1 -23   1    1.03    0.33
  -1 -23   1    1.15    0.34
  -1  23   1    1.37    0.36
   1  23  -1    2.14    0.45
   1  23  -1    1.70    0.36
  -1  23   1    1.32    0.39
   0 -23  -1    0.65    0.28
   0 -23  -1    1.28    0.39
   0 -23   1    1.34    0.35
   0  23   1    1.04    0.35
   0  23   1    1.32    0.40
   0  23  -1    0.55    0.33
  -1 -23  -1    2.20    0.48
   1 -23   1    2.34    0.46
   1  23   1    1.60    0.39
  -1  23  -1    1.22    0.34
  -1  23  -1    2.01    0.43
   1  23   1    2.02    0.47
   2 -23   1    1.96    0.45
  -2 -23  -1    2.28    0.48
  -2  23  -1    3.31    0.67
  -2  23  -1    3.21    0.57
   2  23   1    2.82    0.59
   2  23   1    2.47    0.49
  -3 -23  -1    0.10    0.22
   3 -23   1   -0.11    0.22
  -3  23  -1   -0.14    0.18
   3  23   1    0.15    0.19
  -3  23  -1   -0.18    0.17
   3  23   1    0.03    0.25
   4 -23   1    0.30    0.25
  -4 -23  -1    0.40    0.30
   4  23   1    0.33    0.27
  -4  23  -1    0.44    0.31
  -4  23  -1    0.64    0.36
  -5 -23  -1    1.91    0.57
   5 -23   1    1.82    0.47
   5  23   1    0.93    0.47
  -5  23  -1    1.42    0.46
   5  23   1    1.68    0.39
  -5  23  -1    2.16    0.56
  -6 -23  -1    2.48    0.64
   6 -23   1    2.82    0.82
  -6  23  -1    2.34    0.58
   6  23   1    1.73    0.48
  -6  23  -1    1.88    0.62
   6  23   1    3.63    1.16
  -7 -23  -1    0.70    0.42
   7 -23   1    0.14    0.41
  -7  23  -1    0.61    0.45
   7  23   1   -0.02    0.29
   7 -24  -1   -0.50    0.34
  -7 -24   1   -0.51    0.22
  -7  24   1   -0.33    0.33
  -7  24   1   -0.69    0.39
   7  24  -1   -0.26    0.27
   6 -24  -1    0.09    0.25
  -6 -24   1   -0.24    0.23
   6  24  -1    0.00    0.26
   6  24  -1    0.24    0.26
  -6  24   1   -0.34    0.27
  -6  24   1    0.23    0.32
   5 -24  -1    7.08    1.13
  -5 -24   1    8.52    0.89
  -5  24   1    7.90    1.11
  -5  24   1    8.52    0.98
   5  24  -1    7.49    0.81
   5  24  -1    7.91    0.74
  -4 -24   1    0.54    0.27
   4 -24  -1    0.40    0.32
  -4  24   1    0.43    0.29
   4  24  -1    0.30    0.23
  -4  24   1    0.29    0.31
   4  24  -1    0.44    0.29
  -3 -24   1    9.03    0.85
   3 -24  -1    9.28    0.88
  -3  24   1    8.82    0.90
   3  24  -1   10.15    0.90
   3  24  -1    8.69    0.74
  -3  24   1    8.85    0.91
   2 -24  -1   50.67    2.32
  -2 -24   1   48.75    2.22
  -2  24   1   49.79    2.33
   2  24  -1   47.06    2.06
  -2  24   1   47.33    2.31
   2  24  -1   49.63    2.25
  -1 -24   1    1.32    0.37
   1 -24  -1    1.76    0.45
  -1 -24   1    1.66    0.39
  -1  24   1    1.62    0.42
  -1  24   1    1.94    0.43
   1  24  -1    2.22    0.39
   1  24  -1    1.32    0.39
   0 -24  -1    3.95    0.61
   0 -24  -1    3.48    0.58
   0 -24   1    3.00    0.53
   0  24  -1    3.52    0.60
   0  24   1    3.81    0.56
   0  24   1    4.11    0.67
  -1 -24  -1    9.85    0.90
   1 -24   1    8.94    0.82
   1  24   1   10.53    0.86
   1  24   1    8.58    1.46
  -1  24  -1   10.89    0.89
  -1  24  -1   11.76    0.92
   2 -24   1   -0.04    0.20
  -2 -24  -1    0.03    0.22
   2  24   1   -0.12    0.18
   2  24   1    0.07    0.18
  -2  24  -1    0.20    0.23
  -2  24  -1   -0.17    0.22
   3 -24   1    0.64    0.34
  -3 -24  -1    0.80    0.36
  -3  24  -1    0.89    0.37
  -3  24  -1    0.44    0.26
   3  24   1    0.61    0.40
   3  24   1    0.74    0.28
   4 -24   1    2.70    0.56
  -4 -24  -1    3.27    0.72
  -4  24  -1    2.68    0.64
   4  24   1    1.93    0.55
  -4  24  -1    2.71    0.59
  -5 -24  -1    0.43    0.25
   5 -24   1    0.25    0.24
  -5  24  -1   -0.18    0.25
   5  24   1    0.14    0.25
   5  24   1   -0.32    0.26
  -5  24  -1    0.80    0.41
   6 -24   1    2.71    0.60
  -6 -24  -1    3.14    0.72
  -6  24  -1    1.36    0.64
   6  24   1    1.93    0.51
   6  24   1    2.73    0.67
  -6  24  -1    1.92    0.62
  -7 -24  -1    0.42    0.50
   7 -24   1    1.85    0.55
   7  24   1    1.49    0.47
  -7  24  -1    0.77    0.50
  -7  24  -1    1.51    0.66
   7 -25  -1    0.03    0.39
   7  25  -1   -0.13    0.31
  -7  25   1   -0.25    0.24
  -7  25   1    0.05    0.33
  -6 -25   1    1.25    0.46
   6 -25  -1    1.33    0.44
  -6  25   1    3.84    0.81
   6  25  -1    1.78    0.39
  -6  25   1    2.03    0.55
   6  25  -1    2.33    0.52
  -5 -25   1    1.63    0.47
   5 -25  -1    0.91    0.45
  -5  25   1    1.02    0.45
   5  25  -1    1.35    0.33
  -5  25   1    1.12    0.48
   5  25  -1    2.07    0.48
   4 -25  -1    2.77    0.58
  -4 -25   1    3.16    0.57
   4  25  -1    2.72    0.47
  -4  25   1    6.79    1.03
  -4  25   1    2.37    0.52
   4  25  -1    2.38    0.50
   3 -25  -1    0.16    0.26
   3  25  -1    0.24    0.15
  -3  25   1    0.53    0.33
   3  25  -1    0.04    0.26
  -2 -25   1    0.22    0.22
   2 -25  -1   -0.19    0.23
   2  25  -1    0.15    0.22
   2  25  -1    0.45    0.21
  -2  25   1    0.04    0.17
  -2  25   1    0.53    0.28
   1 -25  -1    4.65    0.68
  -1 -25   1    3.96    0.62
  -1 -25   1    4.29    0.62
   1  25  -1    4.52    0.65
  -1  25   1    4.81    0.75
   1  25  -1    3.31    0.51
  -1  25   1    4.53    0.67
   0 -25  -1    6.44    0.73
   0 -25   1    3.30    0.56
   0  25  -1    3.26    0.57
   0  25   1    4.67    0.88
   0  25   1    3.31    0.57
  -1 -25  -1    0.31    0.23
   1 -25   1    0.13    0.14
  -1  25  -1    0.41    0.24
  -1  25  -1   -0.04    0.17
   1  25   1    0.34    0.30
   1  25   1    0.46    0.25
  -2 -25  -1   23.22    1.47
   2 -25   1   24.09    1.45
  -2  25  -1   23.97    1.45
   2  25   1   21.96    1.33
  -2  25  -1   20.86    1.41
   2  25   1   21.14    1.46
  -3 -25  -1   11.64    1.04
   3 -25   1   11.11    0.99
   3  25   1   10.18    0.90
  -3  25  -1   10.97    1.05
  -3  25  -1   10.18    0.99
   3  25   1   10.44    1.04
   4 -25   1    3.28    0.66
  -4 -25  -1    2.04    0.54
  -4  25  -1    3.07    0.69
  -4  25  -1    2.70    0.59
   4  25   1    3.09    0.63
  -5 -25  -1    1.63    0.48
   5 -25   1    1.16    0.48
   5  25   1    1.88    0.62
  -5  25  -1    2.58    0.71
   5  25   1    1.51    0.41
  -5  25  -1    1.77    0.53
  -6 -25  -1    3.35    0.76
   6 -25   1    3.72    0.77
   6  25   1    3.74    0.65
  -6  25  -1    5.65    1.04
   6  25   1    3.52    0.73
  -6  25  -1    3.30    0.74
   7 -25   1    1.73    0.61
  -7 -25  -1    1.46    0.63
  -7  25  -1    2.37    0.64
  -7  25  -1    1.25    0.72
   7  25   1    1.47    0.85
  -7 -26   1    2.91    0.72
   7 -26  -1    4.32    0.82
  -7  26   1    3.00    0.75
  -7  26   1    3.27    0.79
   7  26  -1    4.07    0.67
  -6 -26   1   -0.43    0.27
   6 -26  -1   -0.14    0.31
   6  26  -1   -0.31    0.23
  -6  26   1   -0.48    0.30
   6  26  -1   -0.62    0.22
  -6  26   1    0.21    0.42
   5 -26  -1    6.50    0.95
  -5 -26   1    9.19    0.89
   5  26  -1    8.23    0.75
   5  26  -1    9.73    1.13
  -5  26   1    9.98    1.04
  -5  26   1    9.76    1.11
   4 -26  -1    3.50    0.66
  -4 -26   1    2.34    0.54
  -4  26   1    3.32    0.65
  -4  26   1    2.09    0.61
   4  26  -1    3.19    0.51
   4  26  -1    3.82    0.68
  -3 -26   1   18.75    1.30
   3 -26  -1   18.93    1.35
  -3  26   1   17.24    1.35
   3  26  -1   16.94    1.22
  -3  26   1   18.92    1.40
  -2 -26   1   11.24    0.93
   2 -26  -1   10.60    0.96
  -2  26   1   10.20    0.95
   2  26  -1    9.68    0.92
  -2  26   1    9.06    0.92
   2  26  -1   10.20    0.86
  -1 -26   1    7.23    0.79
  -1 -26   1    6.48    0.74
   1 -26  -1    8.71    0.87
  -1  26   1   10.42    0.96
   1  26  -1    7.70    0.72
  -1  26   1    9.24    0.88
   1  26  -1    8.65    0.83
   0 -26   1    0.59    0.30
   0 -26  -1    0.69    0.31
   0 -26  -1    0.82    0.38
   0  26   1    0.74    0.30
   0  26   1    0.60    0.35
   0  26  -1    0.98    0.32
  -1 -26  -1    3.37    0.63
   1  26   1    3.07    0.63
  -1  26  -1    3.70    0.61
  -1  26  -1    2.48    0.52
   1  26   1    3.55    0.58
  -2 -26  -1    3.56    0.64
   2 -26   1    2.34    0.52
  -2  26  -1    3.35    0.64
  -2  26  -1    3.19    0.59
   2  26   1    2.60    0.49
   2  26   1    2.83    0.59
   3 -26   1    0.26    0.22
  -3 -26  -1    0.05    0.27
   3  26   1   -0.04    0.10
   3  26   1    0.56    0.35
  -3  26  -1   -0.36    0.20
  -3  26  -1    0.34    0.25
   4 -26   1    0.85    0.42
  -4 -26  -1    0.99    0.41
   4  26   1    2.49    0.62
  -4  26  -1    1.70    0.38
  -4  26  -1    0.85    0.39
   4  26   1    1.53    0.38
  -5 -26  -1    4.87    0.80
   5 -26   1    3.83    0.71
  -5  26  -1    4.45    0.79
  -5  26  -1    3.57    0.74
   5  26   1    3.71    0.63
   5  26   1    4.07    0.82
   6 -26   1    6.13    0.96
  -6 -26  -1    5.38    0.94
   6  26   1    8.13    1.12
  -6  26  -1    5.94    0.99
   6  26   1    6.26    0.86
  -6  26  -1    5.59    0.99
  -6 -27   1    0.14    0.31
   6 -27  -1    0.03    0.27
  -6  27   1   -0.13    0.38
   6  27  -1    0.10    0.29
  -6  27   1    0.30    0.44
  -5 -27   1    2.06    0.57
   5 -27  -1    2.13    0.53
  -5  27   1    3.84    0.83
  -5  27   1    3.67    0.72
   5  27  -1    2.87    0.48
   5  27  -1    2.77    0.63
   4 -27  -1    4.30    0.76
  -4 -27   1    4.76    0.73
  -4  27   1    4.46    0.82
  -4  27   1    3.65    0.73
   4  27  -1    3.60    0.65
   4  27  -1    5.29    0.62
   3 -27  -1    2.41    0.56
  -3 -27   1    2.30    0.50
  -3  27   1    2.42    0.58
  -3  27   1    3.01    0.61
   3  27  -1    1.59    0.42
   3  27  -1    1.93    0.45
   2 -27  -1    8.03    0.88
  -2 -27   1    8.11    0.82
  -2  27   1    8.47    0.90
  -2  27   1    7.67    0.86
   2  27  -1    9.04    0.90
   2  27  -1    7.93    0.74
  -1 -27   1    1.69    0.44
   1 -27  -1    3.04    0.59
  -1 -27   1    1.07    0.35
  -1  27   1    3.52    0.58
   1  27  -1    1.94    0.43
   1  27  -1    2.03    0.48
  -1  27   1    3.79    0.62
   0 -27  -1    6.77    0.80
   0 -27   1    7.78    0.79
   0 -27  -1    6.15    0.84
   0  27   1    6.42    0.75
   0  27   1    6.29    0.87
   0  27  -1    6.88    0.77
   0  27  -1    8.89    1.02
   1 -27   1    4.95    0.71
  -1 -27  -1    4.36    0.70
   1  27   1    6.27    0.87
   1  27   1    5.09    0.74
  -1  27  -1    3.92    0.64
  -1  27  -1    4.79    0.69
   2 -27   1    0.37    0.29
  -2 -27  -1    0.43    0.30
   2  27   1    0.19    0.26
  -2  27  -1    0.02    0.25
   2  27   1   -0.14    0.33
  -2  27  -1    0.08    0.23
  -3 -27  -1    0.25    0.25
   3 -27   1    0.40    0.27
  -3  27  -1    0.31    0.28
  -3  27  -1    0.20    0.30
   3  27   1    0.29    0.36
   4 -27   1   -0.27    0.27
  -4 -27  -1   -0.17    0.21
  -4  27  -1   -0.10    0.33
   4  27   1   -0.42    0.27
   4  27   1   -0.15    0.19
  -5 -27  -1    0.47    0.38
   5 -27   1    0.06    0.41
   5  27   1    0.20    0.27
  -5  27  -1    0.53    0.40
   5  27   1    0.00    0.32
  -5  27  -1    0.43    0.41
  -6 -27  -1    0.08    0.43
   6 -27   1    0.65    0.46
   6  27   1    0.37    0.34
  -6  27  -1    0.03    0.51
  -6  27  -1    1.83    0.63
  -6 -28   1   -0.14    0.37
   6 -28  -1    0.20    0.32
  -6  28   1   -0.50    0.27
  -6  28   1    0.35    0.50
   6  28  -1   -0.13    0.28
   5 -28  -1   -0.60    0.32
  -5 -28   1    0.73    0.41
   5  28  -1   -0.40    0.22
   5  28  -1    0.07    0.31
  -5  28   1    0.09    0.36
  -5  28   1   -0.44    0.29
  -4 -28   1    3.65    0.68
   4 -28  -1    4.26    0.75
  -4  28   1    5.15    0.87
  -4  28   1    3.38    0.75
   4  28  -1    4.33    0.72
   4  28  -1    4.46    0.60
   3 -28  -1    0.03    0.26
  -3 -28   1    0.09    0.25
   3  28  -1   -0.15    0.19
   3  28  -1    0.20    0.20
  -3  28   1   -0.25    0.28
  -3  28   1   -0.32    0.25
   2 -28  -1   -0.04    0.19
  -2 -28   1   -0.22    0.19
  -2  28   1    0.03    0.19
   2  28  -1    0.23    0.22
  -2  28   1    0.09    0.20
   2  28  -1   -0.07    0.17
  -1 -28   1    0.49    0.28
  -1 -28   1    0.44    0.29
   1 -28  -1    0.73    0.32
  -1  28   1    0.83    0.32
  -1  28   1    0.20    0.24
   1  28  -1    0.28    0.29
   1  28  -1    0.03    0.16
   0 -28  -1    1.35    0.41
   0 -28  -1    1.90    0.52
   0 -28   1    1.64    0.41
   0  28   1    1.64    0.45
   0  28  -1    1.53    0.43
   0  28   1    1.96    0.49
   0  28  -1    1.62    0.39
   1 -28   1    8.42    0.88
  -1 -28  -1    9.68    0.94
  -1  28  -1    9.16    0.90
  -1  28  -1    9.42    0.92
   1  28   1   10.37    0.92
   1  28   1    8.53    0.95
   2 -28   1    4.29    0.69
  -2 -28  -1    3.64    0.79
  -2  28  -1    4.36    0.72
   2  28   1    4.53    0.67
  -2  28  -1    4.22    0.71
   2  28   1    4.52    0.80
  -3 -28  -1    4.78    0.76
   3 -28   1    4.98    0.81
  -3  28  -1    5.66    0.87
  -3  28  -1    4.17    0.75
   3  28   1    3.96    0.78
   4 -28   1   -0.53    0.22
  -4 -28  -1   -0.56    0.25
   4  28   1   -0.55    0.26
  -4  28  -1   -0.47    0.28
   4  28   1   -0.05    0.28
  -4  28  -1   -0.45    0.18
   5 -28   1    0.22    0.36
  -5 -28  -1   -0.23    0.29
  -5  28  -1   -0.06    0.30
   5  28   1   -0.35    0.20
  -5  28  -1    0.85    0.48
   5  28   1    0.08    0.37
   6 -28   1    3.97    0.84
  -6 -28  -1    3.72    0.84
  -6  28  -1    2.02    0.67
   6  28   1    2.47    0.61
  -6 -29   1    2.90    0.74
   6 -29  -1    3.52    0.82
  -6  29   1    3.64    0.81
   6  29  -1    2.74    0.57
  -6  29   1    4.71    0.97
  -5 -29   1    0.52    0.40
   5 -29  -1    0.17    0.43
   5  29  -1    0.63    0.33
  -5  29   1   -0.42    0.41
   5  29  -1    0.20    0.32
  -5  29   1    0.71    0.44
  -4 -29   1    0.34    0.36
   4 -29  -1    0.51    0.37
   4  29  -1   -0.27    0.30
  -4  29   1    0.68    0.26
   4  29  -1    0.82    0.30
  -4  29   1    0.40    0.43
  -3 -29   1    0.23    0.32
   3 -29  -1    0.65    0.33
   3  29  -1    0.00    0.25
  -3  29   1    0.21    0.33
  -3  29   1    0.27    0.33
   3  29  -1    0.26    0.25
  -2 -29   1    4.23    0.69
   2 -29  -1    4.68    0.78
   2  29  -1    4.39    0.65
   2  29  -1    4.50    0.73
  -2  29   1    4.20    0.75
  -2  29   1    3.81    0.69
  -1 -29   1    2.74    0.57
   1 -29  -1    3.79    0.69
  -1 -29   1    2.44    0.56
   1  29  -1    4.04    0.67
  -1  29   1    3.17    0.64
  -1  29   1    3.80    0.69
   1  29  -1    4.49    0.63
   0 -29  -1    1.18    0.44
   0 -29  -1    1.28    0.44
   0 -29   1    1.62    0.46
   0  29   1    1.49    0.42
   0  29  -1    2.22    0.53
   0  29  -1    0.91    0.34
   0  29   1    1.66    0.48
   1 -29   1    1.45    0.45
  -1 -29  -1    1.92    0.47
   1  29   1    1.75    0.44
   1  29   1    2.24    0.57
  -1  29  -1    1.85    0.45
  -1  29  -1    1.73    0.48
  -2 -29  -1   -0.36    0.18
   2 -29   1   -0.10    0.15
  -2  29  -1   -0.10    0.22
  -2  29  -1    0.11    0.23
   2  29   1   -0.26    0.27
   2  29   1   -0.02    0.21
   3 -29   1   -0.57    0.22
  -3 -29  -1    0.12    0.25
   3  29   1    0.04    0.30
  -3  29  -1    0.46    0.38
  -3  29  -1   -0.34    0.23
   4 -29   1    4.42    0.78
  -4 -29  -1    3.80    0.76
  -4  29  -1    4.69    0.86
  -4  29  -1    4.64    0.87
   4  29   1    3.73    0.80
   4  29   1    5.53    0.79
   5 -29   1    0.99    0.51
  -5 -29  -1    1.31    0.48
  -5  29  -1    1.03    0.47
   5  29   1    0.17    0.31
   5  29   1    0.67    0.56
  -5  29  -1    1.25    0.53
  -6 -29  -1    0.70    0.61
   6 -29   1    0.00    0.41
  -6  29  -1   -0.21    0.47
  -6  29  -1    1.41    0.75
   5 -30  -1    3.42    0.77
  -5 -30   1    2.61    0.63
  -5  30   1    2.71    0.74
  -5  30   1    4.31    1.00
   5  30  -1    3.58    0.55
  -4 -30   1    4.02    0.74
   4  30  -1    3.85    0.61
  -4  30   1    5.24    0.89
  -4  30   1    4.19    0.84
   4  30  -1    4.47    0.83
   3 -30  -1    1.77    0.53
  -3 -30   1    1.86    0.49
   3  30  -1    1.88    0.83
  -3  30   1    2.46    0.58
  -3  30   1    1.95    0.57
   3  30  -1    2.03    0.44
  -2 -30   1    0.41    0.31
   2 -30  -1    0.33    0.36
  -2  30   1    0.37    0.35
   2  30  -1    0.39    0.25
  -2  30   1    0.32    0.29
   2  30  -1    0.59    0.39
   1 -30  -1    3.07    0.66
  -1 -30   1    3.07    0.63
  -1 -30   1    2.23    0.54
   1  30  -1    2.55    0.58
   1  30  -1    2.45    0.52
  -1  30   1    2.77    0.63
  -1  30   1    3.44    0.65
   0 -30  -1    3.66    0.68
   0 -30   1    3.04    0.60
   0  30  -1    2.79    0.52
   0  30   1    2.84    0.55
   0  30   1    3.69    0.70
   0  30  -1    3.59    0.64
   1 -30   1    0.01    0.24
  -1 -30  -1   -0.16    0.23
  -1  30  -1   -0.05    0.21
   1  30   1    0.37    0.30
   1  30   1    0.08    0.26
  -1  30  -1    0.14    0.21
  -2 -30  -1    0.34    0.31
   2 -30   1    0.30    0.36
   2  30   1    0.68    0.32
   2  30   1    0.47    0.34
  -2  30  -1    0.57    0.33
  -2  30  -1    0.44    0.29
   3 -30   1    0.24    0.30
  -3 -30  -1   -0.47    0.27
  -3  30  -1    0.09    0.32
   3  30   1    0.37    0.39
  -4 -30  -1    0.32    0.41
   4 -30   1    0.36    0.37
   4  30   1    0.36    0.35
  -4  30  -1   -0.23    0.36
   4  30   1   -0.65    0.29
  -4  30  -1    0.27    0.35
  -5 -30  -1    1.87    0.62
   5 -30   1    1.55    0.67
  -5  30  -1    1.57    0.67
   5  30   1    2.13    0.52
  -5  30  -1    0.90    0.52
   5 -31  -1    0.36    0.37
   5  31  -1   -0.05    0.33
  -5  31   1   -0.31    0.49
  -5  31   1   -0.09    0.34
  -4 -31   1    1.05    0.38
   4 -31  -1    0.84    0.45
   4  31  -1    0.79    0.34
  -4  31   1    1.17    0.56
  -4  31   1    0.90    0.46
   4  31  -1    0.35    0.40
   3 -31  -1   -0.38    0.29
  -3 -31   1   -0.23    0.26
   3  31  -1   -0.25    0.31
   3  31  -1   -0.16    0.25
  -3  31   1   -0.40    0.28
  -3  31   1   -0.08    0.27
   2 -31  -1    0.31    0.40
  -2 -31   1    0.60    0.33
  -2  31   1   -0.23    0.32
  -2  31   1    0.64    0.47
   2  31  -1    0.12    0.34
   1 -31  -1    0.94    0.42
  -1 -31   1    0.64    0.34
  -1 -31   1    0.72    0.38
  -1  31   1    1.13    0.47
   1  31  -1    0.98    0.38
   1  31  -1    0.69    0.34
  -1  31   1    0.46    0.33
   0 -31  -1    0.18    0.29
   0 -31   1   -0.40    0.29
   0  31  -1   -0.10    0.31
   0  31   1    0.03    0.22
   0  31   1   -0.44    0.23
   0  31  -1    0.23    0.25
   1 -31   1   -0.20    0.24
  -1 -31  -1   -0.26    0.28
   1  31   1   -0.36    0.25
   1  31   1    0.31    0.36
  -1  31  -1   -0.08    0.25
  -1  31  -1    0.29    0.25
  -2 -31  -1    0.68    0.37
   2 -31   1    1.21    0.43
   2  31   1    0.97    0.51
   2  31   1    1.14    0.43
  -2  31  -1    0.30    0.34
  -2  31  -1    0.93    0.43
   3 -31   1   -0.05    0.29
  -3 -31  -1    0.12    0.22
   3  31   1   -0.66    0.29
  -3  31  -1    0.03    0.22
  -3  31  -1   -0.01    0.30
   4 -31   1   24.74    1.79
  -4 -31  -1   24.34    1.78
   4  31   1   24.47    1.80
  -4  31  -1   22.15    1.79
  -4  31  -1   23.40    2.18
   4  31   1   26.29    1.62
   5 -31   1   17.41    1.54
  -5 -31  -1   17.51    1.61
  -5  31  -1   19.65    1.63
   5  31   1   20.58    1.42
  -5  31  -1   20.33    1.75
  -5 -32   1    1.05    0.50
   5 -32  -1    2.45    0.67
   5  32  -1    1.99    0.52
  -5  32   1    2.17    0.68
  -5  32   1    1.94    0.59
   4 -32  -1    0.44    0.38
  -4 -32   1    0.14    0.31
  -4  32   1   -0.23    0.34
   4  32  -1    0.51    0.39
  -4  32   1    0.30    0.46
   3 -32  -1    1.71    0.61
  -3 -32   1    0.51    0.38
   3  32  -1    0.66    0.38
   3  32  -1    0.57    0.40
  -3  32   1    0.56    0.47
  -3  32   1    0.17    0.35
   2 -32  -1    3.64    0.69
  -2 -32   1    2.25    0.53
   2  32  -1    4.43    0.79
  -2  32   1    3.91    0.76
  -2  32   1    3.67    0.77
   2  32  -1    3.67    0.71
   1 -32  -1    2.58    0.62
   1  32  -1    6.20    1.46
  -1  32   1    2.75    0.67
   1  32  -1    3.16    0.58
  -1  32   1    4.04    0.74
   0 -32   1    3.89    0.69
   0 -32  -1    4.95    0.82
   0  32  -1    5.05    0.80
   0  32   1    5.00    0.80
   0  32   1    5.69    0.92
   0  32  -1    3.64    0.67
  -1 -32  -1    4.98    0.86
   1 -32   1    5.32    0.83
   1  32   1    4.05    0.76
   1  32   1    4.04    0.70
  -1  32  -1    4.48    0.80
   2 -32   1    0.52    0.43
  -2 -32  -1    0.78    0.36
  -2  32  -1   -0.10    0.35
  -2  32  -1   -0.48    0.26
   2  32   1   -0.01    0.25
  -3 -32  -1    0.32    0.41
   3 -32   1   -0.24    0.22
  -3  32  -1    0.52    0.38
   3  32   1   -0.30    0.32
   3  32   1   -0.23    0.33
  -3  32  -1    0.23    0.41
   4 -32   1    5.22    0.92
  -4 -32  -1    5.52    0.91
  -4  32  -1    5.60    1.03
   4  32   1    4.23    0.75
  -4  32  -1    4.12    0.83
   4 -33  -1    1.92    0.64
  -4  33   1    2.02    0.61
  -4  33   1    0.83    0.61
   4  33  -1    1.43    0.49
  -3 -33   1    1.71    0.56
   3 -33  -1    3.21    0.73
  -3  33   1    3.91    0.80
   3  33  -1    2.65    0.55
   3  33  -1    3.56    1.11
  -3  33   1    3.34    0.78
  -2 -33   1    0.41    0.34
   2 -33  -1   -0.03    0.24
  -2  33   1    0.16    0.36
   2  33  -1    0.32    0.31
  -2  33   1    0.68    0.40
   2  33  -1    0.43    0.40
   1 -33  -1    1.66    0.53
   1  33  -1    1.31    0.41
   1  33  -1    1.27    0.45
  -1  33   1    0.76    0.45
  -1  33   1    1.34    0.43
   0 -33  -1    1.81    0.56
   0 -33   1    1.86    0.57
   0  33   1    3.22    0.74
   0  33   1    1.98    0.55
   0  33  -1    1.58    0.49
   0  33  -1    1.37    0.45
  -1 -33  -1   -0.02    0.28
   1 -33   1    0.17    0.29
  -1  33  -1    0.08    0.30
   1  33   1   -0.08    0.25
   2 -33   1    9.02    1.06
  -2 -33  -1   11.42    1.17
   2  33   1   12.33    1.23
  -2  33  -1   11.77    1.11
  -2  33  -1    7.67    1.09
   3 -33   1   -0.29    0.36
  -3 -33  -1   -0.22    0.32
   3  33   1    0.08    0.47
  -3  33  -1    0.81    0.40
   3  33   1   -0.21    0.31
  -3  33  -1   -0.10    0.32
   4 -33   1    2.23    0.59
  -4 -33  -1    3.03    0.71
   4  33   1    3.43    0.63
  -4  33  -1    3.55    0.77
  -4  33  -1    2.59    0.77
   3 -34  -1   -0.98    0.76
  -3 -34   1    0.07    0.25
  -3  34   1    0.12    0.40
   3  34  -1   -0.01    0.33
  -3  34   1   -0.18    0.38
  -2 -34   1   12.69    1.22
   2 -34  -1   10.04    1.11
  -2  34   1    8.22    1.49
   2  34  -1   14.01    1.30
   2  34  -1   10.81    1.01
  -2  34   1   12.23    1.26
   1 -34  -1    2.55    0.62
   1  34  -1    2.86    0.61
  -1  34   1    4.08    0.87
   1  34  -1    3.54    0.74
  -1  34   1    3.58    0.70
   0 -34   1   -0.17    0.28
   0  34  -1    0.19    0.39
   0  34   1    0.61    0.47
   0  34  -1    0.02    0.32
   0  34   1   -0.21    0.41
  -1 -34  -1   -0.12    0.28
   1 -34   1    0.39    0.38
   1  34   1   -0.42    0.32
  -1  34  -1   -0.29    0.22
   1  34   1    0.62    0.34
  -2 -34  -1    0.12    0.38
   2 -34   1    0.22    0.30
  -2  34  -1    0.13    0.36
   2  34   1   -0.32    0.35
  -2  34  -1    0.15    0.32
   3 -34   1   -0.42    0.42
  -3 -34  -1   -0.16    0.37
  -3  34  -1    0.28    0.37
   3  34   1   -0.16    0.29
  -3  34  -1    0.29    0.40
   3 -35  -1    1.21    0.57
  -3 -35   1    1.02    0.45
  -3  35   1    2.32    0.68
   3  35  -1    2.27    0.62
  -3  35   1    2.62    0.67
  -2 -35   1    0.36    0.37
   2 -35  -1   -0.46    0.40
  -2  35   1   -0.66    0.40
   2  35  -1    0.63    0.44
  -2  35   1    0.42    0.42
   1 -35  -1    0.58    0.41
   1  35  -1    1.40    0.81
  -1  35   1    0.36    0.52
  -1  35   1    2.10    0.51
   0 -35   1   -0.08    0.34
   0  35   1    0.26    0.35
   0  35  -1   -0.35    0.31
   0  35   1    0.60    0.45
   1 -35   1    2.57    0.62
  -1 -35  -1    1.69    0.60
   1  35   1    1.60    0.58
  -1  35  -1    1.76    0.68
   1  35   1    1.72    0.53
  -2 -35  -1    2.50    0.73
   2 -35   1    3.20    0.75
  -2  35  -1    2.70    0.62
   3 -35   1    0.49    0.44
  -3 -35  -1   -0.19    0.38
  -3  35  -1    1.11    0.53
   3  35   1   -0.58    0.37
   2 -36  -1    7.35    1.10
   2  36  -1    8.49    0.97
  -2  36   1    6.81    1.10
  -2  36   1    4.54    1.12
   1 -36  -1   11.81    1.31
  -1  36   1   10.28    1.22
  -1  36   1   11.52    1.20
   0 -36   1   10.08    1.17
   0  36   1   11.29    1.16
   0  36  -1    8.93    1.02
   0  36   1   12.48    2.16
  -1 -36  -1   -0.14    0.32
   1 -36   1   -0.51    0.37
  -1  36  -1   -0.61    0.35
   1  36   1    0.00    0.28
  -2 -36  -1    5.05    0.97
   2 -36   1    4.79    0.93
  -2  36  -1    7.12    1.05
  -9   0   2    3.73    0.86
   9   0  -2    3.81    0.65
  -8   0   2   10.83    1.15
   8   0  -2   13.63    1.08
   7   0  -2    3.84    0.61
  -7   0   2    3.13    0.69
  -6   0   2   17.98    1.25
   6   0  -2   17.19    1.08
  -5   0   2   30.01    1.52
   5   0  -2   28.64    1.36
   4   0  -2    0.48    0.17
  -4   0   2    0.34    0.17
  -3   0   2    6.04    0.65
   2   0  -2   19.04    0.70
  -2   0   2   18.19    0.74
   1   0  -2  171.62    5.79
   1   0  -2  169.08    5.48
   0   0   2  307.01    9.66
   0   0  -2  305.06   10.02
   0   0  -2  300.79    9.58
   0   0   2  302.54   10.13
  -1   0  -2    0.69    0.15
   1   0   2    0.76    0.18
   2   0   2   44.51    1.76
  -2   0  -2   45.04    1.75
   3   0   2  250.51    7.89
  -3   0  -2  254.15    7.91
   4   0   2    5.01    0.60
  -4   0  -2    5.57    0.64
  -5   0  -2    3.17    0.61
   5   0   2    2.29    0.50
   6   0   2    0.65    0.32
  -6   0  -2    1.22    0.43
  -7   0  -2    5.14    0.93
   7   0   2    6.07    0.89
  -8   0  -2    0.45    0.40
   8   0   2   -0.19    0.29
  -9   0  -2   21.70    1.88
   9  -1  -2    0.07    0.29
   9   1  -2    0.13    0.23
  -9   1   2    0.54    0.37
  -8  -1   2    4.30    0.79
   8  -1  -2    4.54    0.68
  -8   1   2    3.74    0.75
   8   1  -2    4.55    0.68
   7  -1  -2    1.38    0.35
  -7  -1   2    1.06    0.37
  -7   1   2    1.45    0.44
   7   1  -2    0.36    0.26
   6  -1  -2   46.19    2.02
  -6  -1   2   47.73    2.22
  -6   1   2   45.22    2.20
   6   1  -2   44.06    1.98
   5  -1  -2    5.17    0.52
  -5  -1   2    6.13    0.63
  -5   1   2    5.49    0.60
   5   1  -2    6.30    0.54
   4  -1  -2    0.09    0.09
  -4  -1   2    0.13    0.13
  -4   1   2    0.19    0.17
   4   1  -2    0.20    0.15
   3  -1  -2  239.49    7.20
  -3  -1   2  242.80    7.33
   3   1  -2  241.02    7.17
   2  -1  -2    0.85    0.13
  -2   1   2    0.93    0.15
   2   1  -2    1.27    0.13
  -1  -1   2   11.81    0.41
   1  -1  -2   12.44    0.47
   0  -1  -2  253.13    7.28
   0   1  -2  244.84    7.20
   1  -1   2  177.00    5.61
  -1  -1  -2  200.46    5.65
   1   1   2  188.16    5.65
  -1   1  -2  177.07    5.64
   2  -1   2  370.19   11.05
  -2  -1  -2  373.90   11.07
   2   1   2  361.11   11.05
  -2   1  -2  374.67   11.06
   3  -1   2    2.12    0.90
  -3  -1  -2    2.90    1.08
  -3  -1  -2    1.17    0.74
   3  -1   2    3.88    1.14
  -3   1  -2    2.63    1.03
   3   1   2    1.40    0.86
   3   1   2    1.59    0.77
  -4  -1  -2    1.06    0.30
   4  -1   2    0.74    0.30
  -4   1  -2    0.79    0.27
   4   1   2    1.35    0.35
  -5  -1  -2    0.50    0.31
   5  -1   2    0.20    0.15
  -5   1  -2    0.47    0.23
   5   1   2    0.47    0.29
   6  -1   2   17.17    1.30
  -6  -1  -2   20.16    1.45
  -6   1  -2   18.35    1.40
   6   1   2   18.66    1.34
  -7  -1  -2    0.31    0.30
   7  -1   2   -0.31    0.20
  -7   1  -2   -0.26    0.32
   7   1   2   -0.03    0.19
   8  -1   2    2.62    0.69
  -8  -1  -2    3.91    0.81
   8   1   2    3.96    0.79
  -8   1  -2    4.56    0.88
  -9  -1  -2    1.52    0.67
  -9   1  -2    1.63    0.74
   9  -2  -2    1.54    0.45
  -9  -2   2    0.60    0.47
   9   2  -2    0.71    0.34
  -9   2   2    0.96    0.51
   8  -2  -2    0.54    0.30
  -8  -2   2    0.91    0.41
  -8   2   2    0.83    0.40
   8   2  -2    0.93    0.31
   7  -2  -2    9.59    0.85
  -7  -2   2    9.32    0.95
  -7   2   2    9.27    0.99
   7   2  -2    8.40    0.80
   6  -2  -2   27.88    1.45
  -6  -2   2   26.66    1.56
  -6   2   2   25.74    1.57
   6   2  -2   26.92    1.40
  -5  -2   2   17.56    1.12
   5  -2  -2   18.25    1.02
   5   2  -2   18.21    0.99
  -5   2   2   19.46    1.16
  -4  -2   2   18.67    1.00
   4  -2  -2   18.13    0.92
  -4   2   2   18.92    1.02
   4   2  -2   16.34    0.86
   3  -2  -2   37.10    1.42
  -3  -2   2   39.34    1.49
   3   2  -2   39.36    1.39
   2  -2  -2   37.89    1.31
  -2  -2   2   36.85    1.28
   2   2  -2   38.19    1.21
  -2   2   2   39.40    1.36
   1  -2  -2    6.15    0.30
  -1   2   2    4.77    0.28
  -1   2   2    4.29    0.28
   0  -2   2  112.87    3.39
   0   2   2  111.83    3.46
   0   2  -2  116.79    3.37
   1  -2   2  134.49    3.91
  -1  -2  -2  116.22    3.87
   1   2   2  122.46    3.90
  -2  -2  -2   42.70    1.65
  -2   2  -2   37.50    1.59
   2   2   2   39.76    1.63
   3  -2   2   48.49    2.01
  -3  -2  -2   50.12    2.06
  -3   2  -2   47.84    2.02
   3   2   2   51.29    2.07
   4  -2   2    0.07    0.14
  -4  -2  -2   -0.19    0.18
   4   2   2   -0.01    0.18
  -4   2  -2   -0.08    0.15
  -5  -2  -2    4.64    0.71
   5  -2   2    6.52    0.71
   5   2   2    4.14    0.64
  -5   2  -2    5.38    0.76
   6  -2   2    0.65    0.34
  -6  -2  -2    0.66    0.39
   6   2   2    0.43    0.31
  -6   2  -2    0.67    0.37
  -7  -2  -2    2.75    0.67
   7  -2   2    2.99    0.63
  -7   2  -2    3.35    0.76
   7   2   2    3.08    0.64
  -8  -2  -2    0.10    0.30
   8  -2   2    0.26    0.32
   8   2   2    0.20    0.27
  -8   2  -2    0.28    0.39
  -9  -2  -2    2.18    0.67
   9  -2   2    1.58    0.74
   9   2   2    0.90    0.49
  -9   2  -2    1.77    0.75
   9  -3  -2    2.32    0.60
  -9  -3   2    1.22    0.54
   9   3  -2    1.77    0.47
  -9   3   2    2.39    0.70
  -8  -3   2    0.56    0.37
   8  -3  -2    0.73    0.35
   8   3  -2    0.09    0.25
  -8   3   2    0.24    0.34
  -7  -3   2   82.47    3.56
   7  -3  -2   84.53    3.35
   7   3  -2   88.30    3.33
  -7   3   2   86.34    3.66
   6  -3  -2    2.68    0.46
  -6  -3   2    3.09    0.56
   6   3  -2    3.66    0.60
  -6   3   2    2.07    0.51
  -5  -3   2    0.18    0.21
   5  -3  -2    0.22    0.15
  -5   3   2    0.76    0.25
   5   3  -2    0.24    0.14
   4  -3  -2    0.24    0.13
  -4  -3   2   -0.03    0.12
  -4   3   2    0.08    0.13
   4   3  -2    0.04    0.11
   3  -3  -2  184.08    5.85
  -3  -3   2  195.59    5.89
   3   3  -2  197.86    5.78
  -2  -3   2    8.35    0.41
   2  -3  -2    8.26    0.45
   2   3  -2    8.95    0.36
  -2   3   2    8.83    0.48
   1  -3  -2  549.69   17.46
  -1   3   2  545.50   17.42
   0   3  -2  822.21   27.15
   0   3   2 1000.00   28.19
  -1  -3  -2    6.63    1.17
   1  -3   2    7.20    1.17
  -1  -3  -2    6.37    0.96
   1  -3   2    6.77    0.94
  -1   3  -2    6.78    0.98
   1   3   2    7.78    1.07
   1   3   2    6.70    1.15
  -1   3  -2    7.18    1.21
  -2  -3  -2  198.94    6.26
   2  -3   2  196.38    6.23
   2   3   2  194.45    6.27
  -2   3  -2  214.65    6.29
  -3  -3  -2  147.57    5.13
   3  -3   2  154.17    5.14
  -3   3  -2  159.19    5.18
   3   3   2  163.69    5.20
   4  -3   2   27.02    1.42
  -4  -3  -2   24.31    1.46
   4   3   2   25.67    1.42
  -4   3  -2   23.99    1.39
   5  -3   2    2.41    0.49
  -5  -3  -2    3.35    0.64
   5   3   2    3.19    0.56
  -5   3  -2    2.37    0.50
   6  -3   2    2.67    0.58
  -6  -3  -2    3.27    0.67
  -6   3  -2    3.45    0.66
   6   3   2    2.75    0.60
  -7  -3  -2    0.59    0.35
   7  -3   2    1.33    0.49
   7   3   2    0.74    0.32
  -7   3  -2    0.40    0.32
   8  -3   2    0.64    0.35
  -8  -3  -2    0.19    0.38
  -8   3  -2    0.06    0.30
   8   3   2    0.08    0.39
  -9  -3  -2    0.47    0.41
   9  -3   2    0.12    0.34
  -9   3  -2    0.08    0.51
   9   3   2   -0.79    0.34
  -9  -4   2   -0.26    0.36
   9  -4  -2   -0.40    0.21
   9   4  -2   -0.08    0.30
  -9   4   2   -0.20    0.28
  -8  -4   2    2.73    0.61
   8  -4  -2    2.64    0.57
   8   4  -2    2.21    0.52
  -8   4   2    2.43    0.56
  -7  -4   2   25.96    1.68
   7  -4  -2   26.13    1.52
  -7   4   2   29.82    1.81
   7   4  -2   24.89    1.43
  -6  -4   2   24.68    1.48
   6  -4  -2   25.33    1.39
  -6   4   2   27.76    1.60
   5  -4  -2   29.81    1.40
  -5  -4   2   28.65    1.46
  -5   4   2   28.26    1.50
   5   4  -2   26.69    1.29
  -4  -4   2    9.51    0.67
   4  -4  -2    9.08    0.62
  -4   4   2    8.81    0.68
   4   4  -2    8.94    0.58
   3  -4  -2    0.52    0.16
  -3  -4   2    0.65    0.16
   3   4  -2    0.55    0.14
   2  -4  -2    0.05    0.07
  -2  -4   2   -0.02    0.06
  -2   4   2    0.10    0.07
   2   4  -2    0.05    0.04
  -1  -4   2  249.59    7.19
  -1   4   2  254.01    7.43
   0  -4   2    3.71    0.24
   0  -4  -2    3.67    0.30
   0   4  -2    3.79    0.24
   1  -4   2   58.82    2.01
  -1  -4  -2   59.94    2.05
   1   4   2   57.49    2.05
   2  -4   2   11.75    0.72
   2   4   2   11.71    0.74
  -2   4  -2   12.47    0.73
  -3  -4  -2   89.57    3.18
   3  -4   2   83.70    3.38
   3   4   2   89.71    3.18
  -3   4  -2   82.18    3.13
   4  -4   2    1.33    0.35
  -4  -4  -2    1.11    0.35
   4   4   2    1.43    0.34
  -4   4  -2    1.40    0.36
  -5  -4  -2    3.80    0.65
   5  -4   2    3.49    0.59
  -5   4  -2    3.47    0.61
   5   4   2    2.83    0.55
   6  -4   2    1.06    0.40
  -6  -4  -2    1.03    0.42
  -6   4  -2    1.21    0.45
   6   4   2    1.23    0.40
   7  -4   2   -0.55    0.18
  -7  -4  -2   -0.56    0.23
   7   4   2   -0.21    0.25
  -7   4  -2    0.21    0.34
  -8  -4  -2    0.61    0.55
   8  -4   2    0.06    0.31
  -8   4  -2   -0.11    0.40
   8   4   2   -0.08    0.31
   9  -4   2    0.68    0.40
  -9  -4  -2   -0.19    0.45
  -9   4  -2   -0.46    0.48
   9   4   2    0.51    0.42
  -9  -5   2    0.58    0.46
   9  -5  -2   -0.02    0.30
   9   5  -2    0.17    0.31
  -9   5   2   -0.40    0.37
  -8  -5   2    8.96    1.04
   8  -5  -2    8.64    0.87
   8   5  -2    8.29    0.83
  -8   5   2    8.95    1.02
   7  -5  -2   16.65    1.16
  -7  -5   2   15.98    1.28
  -7   5   2   16.23    1.34
   7   5  -2   17.07    1.12
   6  -5  -2    1.11    0.36
  -6  -5   2    1.28    0.40
   6   5  -2    1.40    0.35
  -6   5   2    1.15    0.40
   5  -5  -2    1.49    0.31
  -5  -5   2    1.21    0.32
   5   5  -2    1.13    0.27
  -5   5   2    0.87    0.28
  -4  -5   2    4.02    0.43
   4  -5  -2    4.06    0.42
   4   5  -2    4.09    0.38
  -4   5   2    3.87    0.45
   3  -5  -2    1.94    0.30
  -3  -5   2    1.79    0.27
   3   5  -2    2.15    0.23
  -3   5   2    1.48    0.31
  -2  -5   2   67.44    2.15
   2  -5  -2   65.50    2.24
   2   5  -2   69.52    2.03
   2   5  -2   67.62    2.05
  -2   5   2   67.06    2.27
  -1  -5   2  145.46    4.15
  -1  -5   2  143.53    4.13
  -1   5   2  139.15    4.34
  -1   5   2  143.09    4.37
   0  -5  -2    0.01    0.06
   0  -5   2    0.04    0.05
   0   5   2    0.04    0.06
   0   5   2    0.02    0.07
   0   5  -2    0.03    0.06
  -1  -5  -2   65.82    2.24
   1  -5   2   63.50    2.18
   1   5   2   64.40    2.25
   2  -5   2  105.34    3.50
  -2  -5  -2  103.57    3.53
   2   5   2  103.40    3.62
  -2   5  -2  107.04    3.53
  -3   5  -2    2.91    0.46
   4  -5   2   14.82    1.00
  -4  -5  -2   15.57    1.06
  -4   5  -2   12.81    0.97
   4   5   2   14.94    1.04
   5  -5   2    0.70    0.30
  -5  -5  -2    0.48    0.30
  -5   5  -2    0.86    0.32
   5   5   2    0.78    0.28
  -6  -5  -2    1.77    0.49
   6  -5   2    1.81    0.45
  -6   5  -2    1.18    0.43
   6   5   2    1.94    0.52
   7  -5   2    7.51    1.02
  -7  -5  -2    8.32    1.14
   7   5   2    8.29    0.95
  -7   5  -2    7.33    1.08
   8  -5   2    0.28    0.31
  -8  -5  -2    0.08    0.33
  -8   5  -2    0.20    0.32
   8   5   2    0.58    0.34
  -9  -5  -2    0.29    0.46
   9  -5   2    0.37    0.46
  -9   5  -2    0.38    0.52
   9   5   2    0.42    0.44
  -9  -6   2    0.73    0.50
   9  -6  -2    0.34    0.30
  -9   6   2   -0.22    0.34
   9   6  -2    0.94    0.33
  -8  -6   2    1.40    0.48
   8  -6  -2    1.56    0.38
   8   6  -2    1.68    0.43
  -8   6   2    2.13    0.58
  -7  -6   2   40.79    2.13
   7  -6  -2   35.71    1.88
  -7   6   2   41.54    2.22
   7   6  -2   37.19    1.82
   6  -6  -2    5.01    0.60
  -6  -6   2    5.37    0.76
   6   6  -2    5.77    0.59
  -6   6   2    5.78    0.80
  -5  -6   2    7.35    0.69
   5  -6  -2    8.32    0.66
   5   6  -2    7.82    0.61
  -5   6   2    7.36    0.72
   4  -6  -2    0.61    0.20
  -4  -6   2    0.77    0.23
   4   6  -2    0.73    0.20
  -4   6   2    0.99    0.28
   3  -6  -2    1.32    0.26
  -3  -6   2    1.07    0.22
   3   6  -2    1.26    0.20
  -3   6   2    0.98    0.22
   2  -6  -2   24.42    1.01
  -2  -6   2   26.38    0.93
   2   6  -2   22.83    0.79
   2   6  -2   23.93    0.83
  -2   6   2   22.12    1.00
  -1  -6   2  219.19    6.26
   1  -6  -2  214.28    6.46
   1  -6  -2  224.16    6.50
   1   6  -2  204.64    6.18
   1   6  -2  214.25    6.18
  -1   6   2  220.93    6.49
  -1   6   2  212.57    6.45
   0  -6   2   57.16    1.78
   0  -6  -2   54.02    1.90
   0   6   2   53.65    1.92
   0   6   2   54.79    1.89
   0   6  -2   54.00    1.73
   0   6  -2   57.15    1.78
  -1  -6  -2   11.14    0.65
   1  -6   2   11.53    0.61
  -2  -6  -2    0.26    0.13
   2  -6   2    0.02    0.08
  -2   6  -2    0.09    0.11
  -3  -6  -2   15.20    0.99
   3  -6   2   17.33    1.16
   3   6   2   16.95    1.04
  -3   6  -2   15.88    1.00
   4  -6   2    5.36    0.59
  -4  -6  -2    5.07    0.60
   4   6   2    4.24    0.63
  -4   6  -2    3.96    0.62
  -5  -6  -2    0.78    0.30
   5  -6   2    1.21    0.36
   5   6   2    0.73    0.30
  -5   6  -2    0.46    0.27
   6  -6   2    4.41    0.71
  -6  -6  -2    3.64    0.71
  -6   6  -2    3.86    0.72
   6   6   2    3.27    0.62
  -7  -6  -2   11.26    1.17
   7  -6   2   11.80    1.36
   7   6   2   11.19    1.13
  -7   6  -2   11.71    1.23
   8  -6   2   -0.11    0.29
   8   6   2   -0.26    0.29
  -8   6  -2    0.61    0.46
   9  -6   2    1.29    0.59
  -9  -6  -2    2.71    0.74
  -9   6  -2    1.68    0.66
   9   6   2    0.71    0.54
  -9  -7   2   -0.14    0.39
   9  -7  -2    0.39    0.33
   9   7  -2   -0.36    0.27
  -9   7   2    0.94    0.48
  -8  -7   2    0.37    0.38
   8  -7  -2    0.52    0.31
  -8   7   2    0.04    0.31
   8   7  -2    0.26    0.26
  -7  -7   2   15.96    1.48
   7  -7  -2   14.62    1.09
   7   7  -2   13.98    1.01
  -7   7   2   13.32    1.21
   6  -7  -2    0.58    0.24
  -6  -7   2    0.37    0.26
  -6   7   2    0.17    0.26
   6   7  -2    0.44    0.23
   5  -7  -2   13.86    0.89
  -5  -7   2   10.42    0.85
   5   7  -2   12.71    0.80
  -5   7   2   13.11    0.96
   4  -7  -2    8.46    0.63
  -4  -7   2    8.13    0.63
  -4   7   2    7.09    0.63
   4   7  -2    8.13    0.55
  -3  -7   2   75.49    2.58
   3  -7  -2   74.20    2.62
   3   7  -2   75.66    2.46
  -3   7   2   75.88    2.70
   2  -7  -2   52.11    1.86
  -2  -7   2   52.58    1.74
   2   7  -2   51.86    1.61
   2   7  -2   50.73    1.66
  -2   7   2   52.42    1.89
  -1  -7   2   55.80    1.76
  -1  -7   2   56.39    1.74
   1  -7  -2   57.44    1.97
   1  -7  -2   54.98    1.93
  -1   7   2   56.92    1.94
  -1   7   2   56.11    1.96
   1   7  -2   55.68    1.72
   1   7  -2   54.33    1.70
   0  -7  -2    0.19    0.11
   0  -7   2    0.19    0.07
   0   7  -2    0.30    0.10
   0   7   2    0.21    0.10
   0   7  -2    0.06    0.05
   0   7   2    0.12    0.09
  -1  -7  -2    0.58    0.17
   1  -7   2    0.75    0.18
   1   7   2    0.75    0.20
  -2  -7  -2    4.37    0.45
   2  -7   2    3.63    0.39
   2   7   2    4.02    0.45
  -2   7  -2    3.58    0.39
   3  -7   2   11.77    0.85
  -3  -7  -2   11.64    0.82
   3   7   2   10.22    0.79
  -3   7  -2   11.60    0.83
  -4  -7  -2    9.80    0.85
   4  -7   2    9.45    0.79
   4   7   2    9.72    0.82
  -4   7  -2    9.73    0.87
   5  -7   2    2.43    0.49
  -5  -7  -2    1.35    0.42
   5   7   2    2.70    0.55
  -5   7  -2    1.85    0.48
  -6  -7  -2   36.44    2.07
   6  -7   2   36.24    1.98
  -6   7  -2   39.86    2.21
   6   7   2   36.83    2.05
  -7  -7  -2    0.15    0.32
  -7   7  -2    0.12    0.18
   7   7   2   -0.14    0.30
   8  -7   2    3.81    0.76
  -8  -7  -2    4.90    0.94
   8   7   2    5.02    0.86
  -8   7  -2    4.47    0.98
   9  -7   2    0.84    0.36
  -9  -7  -2    0.49    0.47
  -9   7  -2    0.07    0.45
   9   7   2    1.50    0.51
   9  -8  -2    0.73    0.40
  -9  -8   2    1.07    0.47
   9   8  -2    0.80    0.37
  -9   8   2    1.01    0.52
  -8  -8   2    1.69    0.51
   8  -8  -2    2.15    0.48
  -8   8   2    0.94    0.53
   8   8  -2    1.17    0.36
  -7  -8   2    0.15    0.38
   7  -8  -2    0.56    0.30
  -7   8   2    0.45    0.30
   7   8  -2    0.58    0.26
   6  -8  -2   10.54    0.86
  -6  -8   2    9.34    0.90
   6   8  -2   10.03    0.78
  -6   8   2   10.21    0.96
  -5  -8   2    2.43    0.45
   5  -8  -2    2.79    0.45
   5   8  -2    2.19    0.37
  -5   8   2    2.38    0.51
  -4  -8   2    0.20    0.16
   4  -8  -2    0.05    0.10
   4   8  -2    0.07    0.11
  -4   8   2    0.10    0.16
   3  -8  -2   59.21    2.26
  -3  -8   2   65.79    2.24
   3   8  -2   63.13    2.12
  -3   8   2   63.20    2.35
   2  -8  -2   80.20    2.75
  -2   8   2   82.22    2.79
   2   8  -2   82.68    2.56
  -2   8   2   84.28    2.83
   2   8  -2   80.76    2.49
  -1  -8   2    0.93    0.13
  -1  -8   2    0.93    0.13
   1  -8  -2    0.98    0.20
   1  -8  -2    0.99    0.20
  -1   8   2    0.97    0.20
   1   8  -2    1.03    0.14
  -1   8   2    0.94    0.18
   1   8  -2    0.96    0.11
   0  -8   2    1.05    0.16
   0  -8  -2    0.95    0.20
   0   8   2    0.94    0.21
   0   8   2    0.78    0.17
   0   8  -2    1.14    0.16
   0   8  -2    0.69    0.13
  -1  -8  -2    3.56    0.37
   1  -8   2    3.12    0.31
   1   8   2    3.58    0.41
  -2  -8  -2   13.40    0.81
   2  -8   2   11.79    0.73
  -2   8  -2   11.64    0.74
   2   8   2   12.01    0.79
  -3  -8  -2   20.01    1.23
   3  -8   2   21.87    1.22
  -3   8  -2   21.97    1.22
   3   8   2   23.23    1.26
  -4  -8  -2    3.10    0.50
   4  -8   2    3.11    0.52
   4   8   2    3.65    0.58
  -4   8  -2    3.72    0.60
   5  -8   2    1.86    0.45
  -5  -8  -2    1.94    0.49
   5   8   2    3.18    0.60
  -5   8  -2    1.88    0.49
  -6  -8  -2    4.26    0.75
   6  -8   2    4.93    0.73
  -6   8  -2    4.87    0.80
   7  -8   2   14.71    1.50
  -7  -8  -2   13.11    1.27
   7   8   2   15.73    1.31
  -7   8  -2   17.33    1.45
  -8  -8  -2    0.63    0.44
   8  -8   2    0.68    0.39
  -8   8  -2   -0.04    0.35
   8   8   2    0.47    0.33
  -9  -8  -2   -0.19    0.51
   9  -8   2    1.47    0.57
  -9   8  -2    1.06    0.57
   9   8   2    0.64    0.40
   9  -9  -2   -0.84    0.28
  -9  -9   2   -0.02    0.39
  -9   9   2   -0.43    0.37
   9   9  -2   -0.01    0.27
   8  -9  -2    3.31    0.61
  -8  -9   2    3.94    0.72
  -8   9   2    3.54    0.79
   8   9  -2    3.25    0.56
  -7  -9   2    3.39    0.63
   7  -9  -2    2.86    0.54
   7   9  -2    3.57    0.56
  -7   9   2    3.28    0.66
   6  -9  -2   -0.04    0.18
  -6  -9   2   -0.28    0.13
  -6   9   2    0.03    0.22
   6   9  -2    0.10    0.17
  -5  -9   2    0.30    0.23
   5  -9  -2    0.29    0.20
  -5   9   2    0.15    0.19
   5   9  -2    0.23    0.15
   4  -9  -2    3.57    0.49
  -4  -9   2    4.13    0.47
   4   9  -2    3.76    0.38
  -4   9   2    3.70    0.53
   3  -9  -2   62.71    2.29
  -3  -9   2   63.15    2.21
   3   9  -2   63.42    2.13
  -3   9   2   57.88    2.31
   2  -9  -2    0.26    0.11
  -2  -9   2    0.24    0.11
   2   9  -2    0.25    0.10
  -2   9   2    0.54    0.18
  -2   9   2    0.18    0.15
   2   9  -2    0.30    0.08
  -1  -9   2    8.48    0.44
   1  -9  -2    8.13    0.54
  -1  -9   2    8.60    0.43
   1   9  -2    7.89    0.39
  -1   9   2    7.28    0.54
  -1   9   2    8.88    0.54
   1   9  -2    8.33    0.42
   0  -9   2    0.41    0.12
   0  -9  -2    0.40    0.13
   0  -9  -2    0.45    0.16
   0   9   2    0.55    0.17
   0   9   2    0.45    0.15
   0   9  -2    0.53    0.12
   0   9  -2    0.38    0.12
  -1  -9  -2   46.81    1.85
   1  -9   2   50.07    1.78
   1   9   2   46.81    1.81
   1   9   2   48.79    1.88
  -2  -9  -2   62.50    2.32
   2  -9   2   58.74    2.22
   2   9   2   60.00    2.33
  -2   9  -2   57.52    2.25
  -3  -9  -2    1.70    0.39
   3  -9   2    1.67    0.36
  -3   9  -2    1.40    0.37
   3   9   2    1.01    0.31
   4  -9   2    0.48    0.26
  -4  -9  -2    0.58    0.25
  -4   9  -2    0.28    0.20
   4   9   2    0.54    0.30
  -5  -9  -2    1.32    0.40
   5  -9   2    0.90    0.31
   5   9   2    1.61    0.44
  -5   9  -2    1.10    0.37
   6  -9   2    0.49    0.28
  -6  -9  -2    0.09    0.28
   6   9   2    0.88    0.39
  -6   9  -2    0.51    0.36
   7  -9   2    3.86    0.91
  -7  -9  -2    2.88    0.64
  -7   9  -2    2.47    0.65
   7   9   2    2.57    0.67
  -8  -9  -2    1.58    0.60
   8   9   2    2.40    0.62
  -8   9  -2    2.01    0.62
  -9  -9  -2    0.86    0.52
   9  -9   2   -0.48    0.38
   9   9   2   -0.89    0.32
  -9   9  -2   -0.63    0.45
  -9 -10   2    0.47    0.45
   9 -10  -2    0.68    0.45
   9  10  -2    0.47    0.48
  -9  10   2    1.52    0.55
  -8 -10   2    1.03    0.42
   8 -10  -2    1.64    0.53
  -8  10   2    1.45    0.58
   8  10  -2    1.51    0.38
  -7 -10   2    0.19    0.26
   7 -10  -2   -0.01    0.24
   7  10  -2   -0.01    0.17
  -7  10   2    0.30    0.34
  -6 -10   2    7.84    0.79
   6 -10  -2    6.76    1.21
   6  10  -2    9.60    0.75
  -6  10   2    8.53    0.88
  -5 -10   2    6.27    0.65
   5 -10  -2    6.22    0.63
   5  10  -2    6.25    0.55
  -5  10   2    5.88    0.68
   4 -10  -2    0.70    0.25
  -4 -10   2    0.68    0.24
   4  10  -2    1.13    0.25
  -4  10   2    0.71    0.22
   3 -10  -2    5.98    0.53
  -3 -10   2    7.18    0.52
  -3  10   2    5.56    0.54
   3  10  -2    6.56    0.45
   2 -10  -2    8.06    0.57
  -2  10   2    8.76    0.60
  -2  10   2    8.38    0.62
   2  10  -2    8.47    0.48
   2  10  -2    8.22    0.42
   1 -10  -2   98.06    3.27
  -1 -10   2  100.77    3.08
  -1 -10   2  101.51    3.24
   1 -10  -2   96.56    3.30
   1  10  -2   98.20    3.07
   1  10  -2   95.72    3.02
  -1  10   2   95.65    3.25
  -1  10   2  101.93    3.32
   0  10   2    9.57    0.74
   0  10  -2    8.96    0.50
   0  10  -2    9.72    0.52
   0  10   2    8.88    0.57
   1 -10   2    2.95    0.32
  -1 -10  -2    3.04    0.36
   1  10   2    3.60    0.41
   1  10   2    3.06    0.36
  -2 -10  -2   18.10    1.03
   2 -10   2   17.59    0.96
  -2  10  -2   17.54    0.99
   2  10   2   19.63    1.07
   3 -10   2    3.85    0.63
  -3 -10  -2    3.76    0.53
   3  10   2    3.70    0.54
  -3  10  -2    4.78    0.55
   4 -10   2    1.41    0.35
  -4 -10  -2    2.00    0.43
   4  10   2    2.38    0.51
  -4  10  -2    2.61    0.51
  -5 -10  -2   20.05    1.38
   5 -10   2   19.98    1.31
   5  10   2   18.30    1.33
  -5  10  -2   20.96    1.44
  -6 -10  -2    1.40    0.50
   6 -10   2    1.46    0.40
  -6  10  -2    1.44    0.51
   6  10   2    2.13    0.57
  -7 -10  -2   17.90    1.44
   7 -10   2   17.21    1.67
  -7  10  -2   16.59    1.52
   7  10   2   14.67    1.33
   8 -10   2    4.71    0.88
  -8 -10  -2    5.95    1.00
  -8  10  -2    5.95    1.04
   8  10   2    4.22    0.84
  -9 -10  -2    2.37    0.83
   9 -10   2    3.72    1.29
  -9  10  -2    2.98    0.88
   9  10   2    3.78    1.33
   9 -11  -2    5.56    0.89
  -9 -11   2    5.15    0.95
  -9  11   2    4.14    0.87
  -8 -11   2    4.05    0.73
   8 -11  -2    2.95    0.59
  -8  11   2    3.34    0.78
   8  11  -2    3.47    0.57
  -7 -11   2   13.79    1.16
   7 -11  -2   12.74    1.04
   7  11  -2   14.96    1.04
  -7  11   2   14.29    1.28
  -6 -11   2    2.26    0.51
   6  11  -2    3.09    0.47
  -6  11   2    4.11    0.75
  -5 -11   2   12.94    0.95
   5 -11  -2   13.16    0.94
   5  11  -2   12.74    0.83
  -5  11   2   13.46    1.05
  -4 -11   2    7.81    0.63
   4 -11  -2    8.13    0.66
  -4  11   2    8.40    0.74
   4  11  -2    7.91    0.58
   4  11  -2    7.54    0.52
  -3 -11   2   13.78    0.78
   3 -11  -2   14.44    0.86
  -3  11   2   15.14    0.91
   3  11  -2   13.43    0.67
   3  11  -2   13.45    0.73
   2 -11  -2    0.60    0.19
  -2 -11   2    0.59    0.15
   2  11  -2    0.70    0.17
  -2  11   2    0.86    0.24
   2  11  -2    0.65    0.13
  -2  11   2    0.82    0.22
  -1 -11   2   15.25    0.72
  -1 -11   2   15.33    0.70
   1 -11  -2   15.82    0.87
   1 -11  -2   14.74    0.82
   1  11  -2   15.54    0.67
  -1  11   2   15.20    0.82
  -1  11   2   16.87    1.03
   1  11  -2   15.26    0.70
   0 -11  -2  246.46    8.06
   0 -11  -2  256.36    8.08
   0 -11   2  278.45    7.93
   0  11   2  258.49    8.11
   0  11  -2  278.43    7.91
   0  11  -2  278.82    7.93
   0  11   2  261.38    8.05
   1 -11   2   98.22    3.21
  -1 -11  -2   94.55    3.31
   1  11   2   95.75    3.36
  -1  11  -2   95.79    3.18
   1  11   2   97.17    3.27
  -2 -11  -2   12.13    0.83
   2 -11   2   12.26    0.79
  -2  11  -2   12.88    0.82
   2  11   2   12.86    0.87
   3 -11   2   32.97    1.80
  -3 -11  -2   32.53    1.62
  -3  11  -2   34.12    1.65
   3  11   2   32.40    1.65
   4 -11   2    3.21    0.53
  -4 -11  -2    1.91    0.44
   4  11   2    2.13    0.47
  -4  11  -2    2.13    0.47
   5 -11   2    7.53    0.77
  -5 -11  -2    6.80    0.78
   5  11   2    7.72    0.85
  -5  11  -2    6.34    0.92
  -6 -11  -2    0.24    0.23
   6 -11   2    0.78    0.39
   6  11   2    0.69    0.40
  -6  11  -2    0.91    0.35
   7 -11   2    4.79    0.86
  -7 -11  -2    5.51    0.91
   7  11   2    4.39    0.79
  -7  11  -2    4.79    0.91
  -8 -11  -2    0.50    0.47
   8 -11   2    1.62    0.49
  -8  11  -2    0.57    0.49
   8  11   2    1.66    0.58
  -9 -11  -2    0.31    0.43
   9 -11   2    1.34    0.78
  -9  11  -2   -0.51    0.50
   9 -12  -2    8.62    0.98
  -9 -12   2    7.24    1.06
  -9  12   2    5.27    1.06
   8 -12  -2    2.22    0.55
  -8 -12   2    1.32    0.46
  -8  12   2    2.36    0.63
   7 -12  -2    5.47    0.80
  -7 -12   2    4.70    0.75
   7  12  -2    5.15    0.61
  -7  12   2    4.03    0.81
  -6 -12   2   12.12    1.00
   6 -12  -2   11.46    0.97
   6  12  -2   13.32    0.91
  -6  12   2   12.25    1.09
   5 -12  -2    3.14    0.51
  -5 -12   2    2.29    0.43
  -5  12   2    2.78    0.54
   5  12  -2    3.18    0.45
   4 -12  -2   23.42    1.29
  -4 -12   2   25.20    1.27
   4  12  -2   26.06    1.11
  -4  12   2   24.86    1.39
   4  12  -2   26.43    1.21
   3 -12  -2    4.86    0.50
  -3 -12   2    3.62    0.40
  -3  12   2    3.67    0.53
   3  12  -2    4.20    0.39
   3  12  -2    4.25    0.34
  -3  12   2    4.22    0.48
  -2 -12   2   -0.05    0.10
   2 -12  -2    0.08    0.12
   2  12  -2    0.02    0.08
   2  12  -2    0.03    0.08
  -2  12   2    0.04    0.10
  -2  12   2    0.00    0.10
  -1 -12   2   10.08    0.56
   1 -12  -2    9.92    0.67
   1 -12  -2   10.71    0.71
  -1 -12   2   10.45    0.58
   1  12  -2   10.33    0.57
  -1  12   2   10.96    0.72
  -1  12   2    9.15    0.63
   1  12  -2   10.69    0.54
   0 -12  -2   39.42    1.64
   0 -12  -2   38.21    1.63
   0 -12   2   40.77    1.50
   0  12   2   38.50    1.60
   0  12   2   39.62    1.67
   0  12  -2   42.04    1.52
   0  12  -2   40.14    1.49
   1 -12   2    8.05    0.56
  -1 -12  -2    8.25    0.63
   1  12   2    8.28    0.66
   1  12   2    6.88    0.56
   2 -12   2    0.34    0.17
  -2  12  -2    0.53    0.20
   2  12   2    0.06    0.12
   2  12   2    0.30    0.22
  -3 -12  -2    0.36    0.25
   3  12   2    1.57    0.42
  -3  12  -2    1.13    0.30
   4 -12   2   21.25    1.32
  -4 -12  -2   24.06    1.44
   4  12   2   24.81    1.47
  -4  12  -2   22.67    1.40
   5 -12   2    2.15    0.48
  -5 -12  -2    2.53    0.54
   5  12   2    2.94    0.62
  -5  12  -2    3.35    0.76
   6 -12   2    1.19    0.42
  -6 -12  -2    1.18    0.44
  -6  12  -2    1.09    0.36
   6  12   2    1.81    0.54
  -7 -12  -2   14.64    1.37
   7 -12   2   14.05    1.23
   7  12   2   15.67    1.34
  -7  12  -2   13.65    1.34
  -8 -12  -2    0.03    0.40
   8 -12   2    0.59    0.36
  -8  12  -2    0.32    0.49
   8  12   2    0.18    0.40
  -9 -12  -2    0.14    0.52
   9 -13  -2    3.44    0.65
  -9  13   2    2.18    0.74
   8 -13  -2    2.00    0.51
  -8 -13   2    2.26    0.57
  -8  13   2    2.03    0.58
  -7 -13   2    5.18    0.80
   7 -13  -2    6.76    0.79
   7  13  -2    6.58    0.69
  -7  13   2    6.43    1.00
  -6 -13   2    8.17    0.81
   6 -13  -2    6.01    0.71
  -6  13   2    6.08    0.90
   6  13  -2    7.30    0.68
  -5 -13   2   -0.02    0.17
   5 -13  -2    0.05    0.18
   5  13  -2   -0.14    0.15
  -5  13   2    0.19    0.22
   5  13  -2   -0.11    0.13
   4 -13  -2    5.50    0.54
  -4 -13   2    4.43    0.50
   4  13  -2    4.98    0.48
  -4  13   2    5.45    0.60
   4  13  -2    5.37    0.43
  -3 -13   2    0.37    0.17
   3 -13  -2    0.24    0.17
  -3  13   2    0.34    0.17
   3  13  -2    0.35    0.16
   3  13  -2    0.41    0.14
  -3  13   2    0.43    0.19
  -2 -13   2   10.95    0.65
   2 -13  -2   11.17    0.74
   2  13  -2   10.57    0.55
  -2  13   2   10.40    0.74
  -2  13   2   11.43    0.78
   2  13  -2   10.69    0.62
  -1 -13   2    5.86    0.43
   1 -13  -2    6.10    0.54
  -1 -13   2    5.82    0.44
   1 -13  -2    5.59    0.51
   1  13  -2    5.19    0.41
  -1  13   2    5.13    0.52
   1  13  -2    5.73    0.39
  -1  13   2    5.70    0.49
   0 -13  -2   16.82    0.94
   0 -13   2   18.01    0.84
   0 -13  -2   15.23    0.91
   0  13  -2   16.48    0.82
   0  13   2   16.56    0.96
   0  13  -2   17.31    0.82
   0  13   2   15.75    0.89
  -1 -13  -2    0.23    0.17
   1 -13   2    0.28    0.15
   1  13   2    0.37    0.18
  -1  13  -2    0.39    0.16
   1  13   2    0.66    0.26
  -2 -13  -2   17.67    1.06
   2 -13   2   19.69    1.05
   2  13   2   20.37    1.08
  -2  13  -2   17.91    1.06
   2  13   2   18.83    1.13
  -3 -13  -2   -0.02    0.12
   3 -13   2    0.02    0.22
   3  13   2    0.36    0.24
  -3  13  -2    0.10    0.16
   4 -13   2    0.32    0.21
  -4 -13  -2    0.21    0.23
   4  13   2    0.02    0.22
  -4  13  -2    0.20    0.23
  -5 -13  -2   -0.04    0.23
   5 -13   2    0.15    0.22
  -5  13  -2    0.31    0.48
   5  13   2    0.32    0.29
  -6 -13  -2    8.38    0.96
   6 -13   2    8.30    0.90
   6  13   2    7.31    0.99
  -6  13  -2    8.78    1.04
  -7 -13  -2    2.11    0.71
   7 -13   2    3.22    0.70
   7  13   2    2.21    0.62
  -7  13  -2    2.61    0.70
   8 -13   2    3.09    0.63
  -8 -13  -2    3.60    0.73
  -8  13  -2    2.26    0.71
   8  13   2    2.53    0.85
   9 -14  -2   -0.19    0.32
  -9 -14   2   -0.06    0.38
  -9  14   2    0.40    0.38
  -8 -14   2    0.21    0.31
   8 -14  -2    0.08    0.28
   8  14  -2    0.02    0.24
  -8  14   2    0.73    0.37
   7 -14  -2    0.44    0.30
  -7 -14   2    0.52    0.35
  -7  14   2    0.40    0.34
   7  14  -2    0.31    0.21
  -6 -14   2    0.45    0.30
   6 -14  -2    0.40    0.26
  -6  14   2    0.11    0.18
   6  14  -2    0.17    0.14
   6  14  -2   -0.21    0.17
  -5 -14   2   -0.01    0.17
   5 -14  -2   -0.10    0.12
   5  14  -2    0.16    0.15
  -5  14   2    0.06    0.20
   5  14  -2   -0.19    0.15
  -4 -14   2    2.50    0.42
   4 -14  -2    3.00    0.46
   4  14  -2    2.17    0.31
  -4  14   2    2.25    0.45
   4  14  -2    2.12    0.35
  -3 -14   2    0.35    0.17
   3 -14  -2    0.31    0.16
  -3  14   2    0.79    0.25
   3  14  -2    0.29    0.14
   3  14  -2    0.36    0.13
  -3  14   2    0.79    0.28
  -2 -14   2    3.78    0.39
   2 -14  -2    3.33    0.47
  -2  14   2    4.29    0.48
  -2  14   2    4.54    0.51
   2  14  -2    4.44    0.40
   2  14  -2    3.88    0.35
  -1 -14   2   -0.11    0.06
   1 -14  -2   -0.06    0.11
   1 -14  -2   -0.02    0.12
  -1 -14   2   -0.08    0.09
  -1  14   2   -0.03    0.14
   1  14  -2   -0.06    0.08
   1  14  -2    0.04    0.08
  -1  14   2    0.14    0.12
   0 -14  -2   43.01    1.81
   0 -14   2   45.47    1.68
   0 -14  -2   41.00    1.78
   0  14   2   42.09    1.84
   0  14  -2   45.23    1.68
   0  14  -2   44.08    1.66
   0  14   2   42.20    1.76
   1 -14   2    9.47    0.64
  -1 -14  -2    8.92    0.73
   1  14   2    9.47    0.75
  -1  14  -2   10.11    0.66
   1  14   2   10.40    0.72
  -2 -14  -2   14.52    0.96
   2 -14   2   14.33    0.89
   2  14   2   12.94    0.86
  -2  14  -2   15.23    0.95
   2  14   2   14.81    1.00
   3 -14   2    1.04    0.31
  -3 -14  -2    0.69    0.29
  -3  14  -2    0.62    0.28
   3  14   2    0.62    0.26
   4 -14   2    3.20    0.53
  -4 -14  -2    3.24    0.60
  -4  14  -2    2.65    0.53
   4  14   2    3.16    0.59
   5 -14   2    0.20    0.30
  -5 -14  -2    0.00    0.23
   5  14   2    0.23    0.26
   6 -14   2    0.27    0.27
  -6 -14  -2   -0.06    0.17
  -6  14  -2    0.22    0.30
   6  14   2    0.41    0.28
  -7 -14  -2    2.99    0.67
   7 -14   2    2.90    0.67
  -7  14  -2    4.22    0.87
   7  14   2    3.27    0.72
   8 -14   2   -0.40    0.33
  -8 -14  -2   -0.13    0.33
  -8  14  -2   -0.69    0.26
   8  14   2   -0.26    0.29
  -9 -15   2    0.00    0.38
   9 -15  -2    0.99    0.49
  -9  15   2   -0.26    0.44
   8 -15  -2    1.16    0.41
  -8 -15   2    0.61    0.34
  -8  15   2   -0.21    0.39
   8  15  -2    0.15    0.25
  -7 -15   2   -0.22    0.24
   7 -15  -2    0.48    0.33
   7  15  -2   -0.17    0.19
  -7  15   2   -0.24    0.26
   7  15  -2    0.18    0.18
  -6 -15   2    6.44    0.76
   6 -15  -2    4.90    0.75
  -6  15   2    5.44    0.86
   6  15  -2    4.91    0.56
   6  15  -2    4.93    0.53
   5 -15  -2    0.62    0.30
  -5 -15   2    0.75    0.26
   5  15  -2    0.78    0.24
  -5  15   2    0.73    0.31
   5  15  -2    1.03    0.25
   4 -15  -2    6.51    0.64
  -4 -15   2    6.14    0.61
  -4  15   2    6.59    0.69
  -4  15   2    4.60    0.66
   4  15  -2    5.94    0.48
   4  15  -2    6.76    0.58
   3 -15  -2    0.70    0.25
  -3 -15   2    1.07    0.26
  -3  15   2    0.83    0.28
  -3  15   2    0.73    0.28
   3  15  -2    1.06    0.21
   3  15  -2    0.70    0.20
  -2 -15   2   29.56    1.29
   2 -15  -2   30.11    1.43
   2  15  -2   27.53    1.19
  -2  15   2   29.69    1.46
   2  15  -2   30.20    1.27
  -2  15   2   27.97    1.41
  -1 -15   2   11.66    0.68
  -1 -15   2   10.97    0.68
   1 -15  -2   11.94    0.80
   1 -15  -2   11.04    0.79
   1  15  -2   11.14    0.63
  -1  15   2   12.50    0.83
  -1  15   2   11.88    0.79
   1  15  -2   11.05    0.68
   0 -15  -2    0.21    0.14
   0 -15  -2   -0.15    0.10
   0 -15   2    0.14    0.10
   0  15   2   -0.08    0.08
   0  15  -2    0.10    0.11
   0  15   2    0.09    0.17
   0  15  -2   -0.03    0.08
   1 -15   2   -0.03    0.09
  -1 -15  -2    0.14    0.17
  -1  15  -2    0.06    0.10
   1  15   2   -0.10    0.10
   1  15   2    0.10    0.14
   2 -15   2    7.86    0.64
  -2 -15  -2    8.64    0.73
  -2  15  -2    6.57    0.60
   2  15   2    7.05    0.71
  -2  15  -2    6.95    0.64
   2  15   2    7.97    0.66
   3 -15   2   10.97    0.85
  -3 -15  -2   11.46    0.89
  -3  15  -2   10.38    0.86
   3  15   2   12.08    0.97
   3  15   2   11.73    0.87
  -4 -15  -2   94.38    3.67
   4 -15   2   94.64    3.59
  -4  15  -2   91.95    3.69
   4  15   2   89.57    3.66
  -5 -15  -2    7.90    0.89
   5 -15   2    7.55    0.82
   5  15   2    9.63    0.99
  -6 -15  -2    0.55    0.38
   6 -15   2    0.22    0.33
   6  15   2    0.81    0.42
  -6  15  -2    0.05    0.37
   7 -15   2   -0.18    0.26
  -7 -15  -2   -0.14    0.33
   7  15   2    0.27    0.42
  -7  15  -2    0.10    0.26
  -8 -15  -2    0.18    0.36
   8 -15   2    0.14    0.39
  -8  15  -2   -0.29    0.50
   8  15   2    0.52    0.43
  -9  16   2    0.10    0.52
  -8 -16   2    4.85    0.83
   8 -16  -2    6.12    0.92
  -8  16   2    5.19    0.91
   8  16  -2    4.89    0.69
   8  16  -2    4.98    0.67
   7 -16  -2    4.40    0.71
  -7 -16   2    3.99    0.69
  -7  16   2    3.80    0.78
   7  16  -2    3.56    0.50
   7  16  -2    2.68    0.50
   6 -16  -2   10.03    0.93
  -6 -16   2   10.45    0.95
   6  16  -2   10.77    0.84
  -6  16   2    9.17    1.02
   6  16  -2    9.74    0.73
  -5 -16   2   19.68    1.23
   5 -16  -2   19.26    1.24
  -5  16   2   17.56    1.32
   5  16  -2   18.09    0.98
   5  16  -2   19.12    1.11
   4 -16  -2   18.87    1.18
  -4 -16   2   18.34    1.09
  -4  16   2   16.98    1.20
   4  16  -2   18.23    1.04
   4  16  -2   19.07    0.93
  -4  16   2   19.19    1.27
   3 -16  -2    3.91    0.55
  -3 -16   2    4.59    0.47
  -3  16   2    3.43    0.56
   3  16  -2    3.80    0.36
   3  16  -2    5.17    0.48
  -3  16   2    5.16    0.58
   2 -16  -2    2.83    0.46
  -2 -16   2    3.84    0.39
  -2  16   2    3.18    0.48
  -2  16   2    2.81    0.45
   2  16  -2    3.22    0.42
   2  16  -2    3.85    0.42
  -1 -16   2   67.05    2.35
   1 -16  -2   64.35    2.49
  -1 -16   2   64.84    2.31
   1 -16  -2   63.31    2.52
   1  16  -2   60.63    2.23
   1  16  -2   62.54    2.31
  -1  16   2   62.48    2.51
  -1  16   2   67.53    2.50
   0 -16  -2   10.81    0.78
   0 -16   2    9.62    0.64
   0  16   2    9.65    0.71
   0  16  -2   10.80    0.68
   0  16   2    9.29    0.77
   0  16  -2   10.37    0.67
   1 -16   2  102.31    3.32
  -1 -16  -2   90.69    3.38
  -1  16  -2   90.00    3.24
   1  16   2   92.25    3.33
   1  16   2   94.62    3.48
  -2 -16  -2    1.08    0.30
   2 -16   2    1.08    0.30
  -2  16  -2    1.13    0.31
   2  16   2    1.01    0.28
  -2  16  -2    1.27    0.30
   2  16   2    1.27    0.38
  -3 -16  -2    3.16    0.54
   3 -16   2    3.53    0.54
   3  16   2    4.09    0.65
   3  16   2    5.36    0.59
  -3  16  -2    3.34    0.57
   4 -16   2   23.55    1.43
  -4 -16  -2   25.20    1.53
   4  16   2   25.76    1.57
  -4  16  -2   25.26    1.57
  -5 -16  -2   10.96    1.02
   5 -16   2   10.39    0.97
   5  16   2   12.05    1.11
  -6 -16  -2   12.19    1.14
   6 -16   2   11.85    1.08
   6  16   2   12.47    1.20
  -6  16  -2   12.78    1.23
   7 -16   2    8.47    0.99
  -7 -16  -2    7.49    1.13
  -7  16  -2    8.70    1.29
   7  16   2    9.02    1.07
   8 -16   2    0.23    0.45
  -8 -16  -2   -0.16    0.33
   8  16   2    0.42    0.42
  -8  16  -2    0.04    0.46
  -8 -17   2    0.35    0.36
   8 -17  -2   -0.33    0.30
  -8  17   2    1.21    0.57
   8  17  -2    0.50    0.33
   8  17  -2    0.26    0.29
  -7 -17   2    0.59    0.29
   7 -17  -2    0.41    0.28
   7  17  -2    0.43    0.26
  -7  17   2    0.19    0.32
   7  17  -2    0.16    0.25
   6 -17  -2    0.51    0.28
  -6 -17   2    0.66    0.34
  -6  17   2    0.81    0.37
   6  17  -2    0.55    0.26
   6  17  -2    0.41    0.23
   5 -17  -2    1.46    0.39
  -5 -17   2    1.30    0.40
   5  17  -2    0.63    0.28
  -5  17   2    1.66    0.47
  -5  17   2    1.32    0.39
   5  17  -2    1.35    0.30
  -4 -17   2   10.97    0.83
   4 -17  -2   11.35    0.90
  -4  17   2    9.48    0.89
  -4  17   2   10.01    0.91
   4  17  -2   10.18    0.66
   4  17  -2   10.35    1.12
  -3 -17   2   22.55    1.17
   3 -17  -2   21.53    1.25
   3  17  -2   21.71    1.01
  -3  17   2   22.71    1.32
  -3  17   2   23.40    1.34
   3  17  -2   22.33    1.13
   2 -17  -2   11.41    0.84
  -2 -17   2   11.97    0.78
   2  17  -2   11.40    0.74
  -2  17   2   12.60    0.91
  -2  17   2   12.43    0.88
   2  17  -2   12.53    1.00
  -1 -17   2    5.93    0.52
  -1 -17   2    6.64    0.54
   1 -17  -2    6.77    0.61
   1  17  -2    6.13    0.53
  -1  17   2    7.22    0.64
   1  17  -2    6.00    0.48
  -1  17   2    5.63    0.58
   0 -17   2  102.51    3.42
   0 -17  -2  100.16    3.60
   0 -17  -2   98.55    3.58
   0  17   2   96.26    3.61
   0  17  -2  101.03    3.41
   0  17   2   99.30    3.53
   0  17  -2  102.55    3.43
   1 -17   2    7.66    0.62
  -1 -17  -2    6.97    0.65
   1  17   2    6.90    0.61
   1  17   2    7.30    0.70
  -1  17  -2    7.98    0.62
  -2 -17  -2    5.05    0.57
   2 -17   2    4.22    0.50
   2  17   2    4.70    0.66
   2  17   2    5.31    0.55
  -2  17  -2    4.37    0.50
  -2  17  -2    4.29    0.51
   3 -17   2    7.48    0.71
  -3 -17  -2    6.69    0.75
   3  17   2    7.18    0.69
  -3  17  -2    8.06    0.78
   3  17   2    8.09    0.82
   4 -17   2   47.06    2.17
  -4 -17  -2   46.79    2.27
   4  17   2   44.10    2.27
  -4  17  -2   44.85    2.27
   4  17   2   44.15    2.10
  -5 -17  -2    3.35    0.64
   5 -17   2    4.25    0.71
   5  17   2    3.57    0.71
  -5  17  -2    5.09    1.02
   6 -17   2    2.50    0.58
  -6 -17  -2    1.53    0.55
   6  17   2    2.07    0.58
  -6  17  -2    2.26    0.60
  -7 -17  -2    1.15    0.45
   7 -17   2    1.27    0.45
  -7  17  -2    0.28    0.34
   7  17   2    1.45    0.46
  -8 -17  -2   -0.09    0.43
   8 -17   2   -0.60    0.36
  -8  17  -2    0.19    0.50
  -8 -18   2   -0.12    0.27
   8  18  -2    0.24    0.29
  -8  18   2    0.32    0.57
   8  18  -2   -0.29    0.25
  -7 -18   2   -0.11    0.28
   7 -18  -2   -0.25    0.24
   7  18  -2   -0.08    0.22
   7  18  -2   -0.28    0.17
  -7  18   2   -0.36    0.24
   6 -18  -2   -0.19    0.25
  -6 -18   2   -0.14    0.19
   6  18  -2   -0.25    0.16
  -6  18   2    0.41    0.31
   6  18  -2   -0.20    0.15
   5 -18  -2    1.94    0.46
  -5 -18   2    1.68    0.39
   5  18  -2    1.16    0.27
  -5  18   2    1.32    0.41
   5  18  -2    1.67    0.37
  -5  18   2    1.05    0.44
  -4 -18   2    0.50    0.26
   4 -18  -2    0.24    0.16
   4  18  -2    0.56    0.23
  -4  18   2    0.21    0.20
   4  18  -2    0.35    0.17
  -4  18   2    0.53    0.26
  -3 -18   2    1.15    0.27
   3 -18  -2    0.72    0.26
   3  18  -2    0.95    0.26
  -3  18   2    1.03    0.33
   3  18  -2    0.77    0.22
  -3  18   2    1.32    0.35
   2 -18  -2   11.48    0.86
  -2 -18   2   10.77    0.74
  -2  18   2   11.65    0.88
  -2  18   2   10.37    0.86
   2  18  -2   10.91    0.73
  -1 -18   2    9.93    0.71
   1 -18  -2   11.30    0.84
  -1 -18   2   10.45    0.73
   1 -18  -2   10.40    0.82
   1  18  -2   11.04    0.69
   1  18  -2   10.64    0.73
  -1  18   2   11.53    0.82
  -1  18   2   11.44    0.85
   0 -18  -2    1.16    0.31
   0 -18  -2    0.63    0.24
   0 -18   2    1.24    0.27
   0  18  -2    1.02    0.24
   0  18   2    0.80    0.30
   0  18  -2    0.90    0.24
   0  18   2    0.37    0.19
  -1 -18  -2   41.86    1.90
   1 -18   2   42.01    1.78
   1  18   2   40.86    1.95
  -1  18  -2   39.60    1.75
   1  18   2   41.62    1.83
  -2 -18  -2    0.92    0.29
   2 -18   2    0.96    0.28
   2  18   2    0.94    0.30
  -2  18  -2    1.21    0.32
   2  18   2    1.44    0.38
  -2  18  -2    1.13    0.35
   3 -18   2    7.01    0.70
  -3 -18  -2    7.82    0.77
  -3  18  -2    8.37    0.76
   3  18   2    7.77    0.73
  -3  18  -2    7.08    0.75
   3  18   2    6.93    0.79
   4 -18   2    9.92    0.89
  -4 -18  -2    9.01    0.93
  -4  18  -2   10.16    0.96
   4  18   2    9.96    0.86
  -5 -18  -2    0.87    0.35
   5 -18   2    0.31    0.26
   5  18   2    0.33    0.26
  -5  18  -2    1.09    0.52
   5  18   2    1.18    0.43
   6 -18   2    0.90    0.43
   6  18   2    0.76    0.41
  -6  18  -2    0.11    0.31
  -7 -18  -2    2.85    0.74
   7 -18   2    2.62    0.68
   7  18   2    1.86    0.58
  -7  18  -2    1.49    0.66
  -8 -18  -2   -0.59    0.34
   8 -18   2    0.58    0.46
  -8  18  -2    0.12    0.57
   8 -19  -2    1.51    0.53
  -8 -19   2    0.64    0.41
  -8  19   2    0.91    0.59
   8  19  -2    0.52    0.36
   7 -19  -2    6.25    0.90
  -7 -19   2    5.54    0.84
  -7  19   2    4.04    0.88
   7  19  -2    4.93    0.59
  -6 -19   2    9.57    0.93
   6 -19  -2   10.66    0.99
   6  19  -2   11.74    0.89
   6  19  -2    7.77    0.69
  -6  19   2   12.04    1.13
   5 -19  -2    0.40    0.22
   5  19  -2    0.24    0.21
   5  19  -2    0.27    0.18
  -5  19   2    0.05    0.26
  -5  19   2    0.20    0.26
  -4 -19   2    0.61    0.30
   4 -19  -2    0.30    0.27
   4  19  -2    0.76    0.26
  -4  19   2    0.37    0.27
  -4  19   2    0.50    0.29
   4  19  -2    0.75    0.22
  -3 -19   2   30.06    1.48
   3 -19  -2   31.08    1.60
  -3  19   2   30.16    1.64
   3  19  -2   31.04    1.50
   3  19  -2   29.86    1.30
  -3  19   2   28.58    1.61
   2 -19  -2    3.59    0.54
  -2 -19   2    4.28    0.47
  -2  19   2    2.68    0.52
   2  19  -2    5.26    0.51
   1 -19  -2    8.58    0.77
  -1 -19   2    8.18    0.65
   1 -19  -2    8.33    0.72
  -1 -19   2    7.79    0.63
   1  19  -2    8.70    0.66
  -1  19   2    8.46    0.74
   1  19  -2    7.93    0.59
  -1  19   2    7.68    0.70
   0 -19  -2    3.07    0.50
   0 -19   2    2.85    0.40
   0 -19  -2    2.05    0.41
   0  19  -2    2.52    0.40
   0  19   2    3.25    0.55
   0  19   2    2.85    0.47
   0  19  -2    2.71    0.40
   1 -19   2   37.99    1.68
  -1 -19  -2   36.31    1.76
   1  19   2   35.84    1.71
  -1  19  -2   36.67    1.65
   1  19   2   35.40    1.81
   2 -19   2    0.21    0.18
  -2 -19  -2    0.16    0.23
   2  19   2    0.01    0.11
  -2  19  -2   -0.13    0.14
  -2  19  -2   -0.05    0.14
   2  19   2   -0.22    0.16
  -3 -19  -2    0.14    0.19
   3 -19   2   -0.05    0.17
   3  19   2    0.00    0.17
  -3  19  -2    0.04    0.18
   3  19   2   -0.02    0.24
  -3  19  -2   -0.09    0.18
  -4 -19  -2    0.73    0.28
   4 -19   2    0.62    0.26
   4  19   2    0.57    0.30
  -4  19  -2    0.72    0.36
   4  19   2    0.97    0.42
  -5 -19  -2    4.30    0.75
   5 -19   2    4.70    0.73
  -5  19  -2    5.29    0.88
   5  19   2    5.66    0.91
   5  19   2    5.50    0.80
   6 -19   2   25.75    1.68
  -6 -19  -2   25.04    1.75
  -6  19  -2   25.09    1.83
   6  19   2   22.04    1.69
   6  19   2   25.51    1.58
   7 -19   2    6.08    0.94
  -7 -19  -2    6.84    1.10
  -7  19  -2    4.77    1.02
  -8 -19  -2   -0.20    0.43
   8 -19   2    0.39    0.41
  -8  19  -2    0.29    0.47
   8 -20  -2    1.47    0.57
  -8  20   2    1.99    0.59
   8  20  -2    0.35    0.36
  -7 -20   2    0.04    0.32
   7 -20  -2    0.55    0.35
  -7  20   2    0.06    0.37
   7  20  -2    0.51    0.27
   7  20  -2    0.31    0.26
  -7  20   2    0.07    0.28
   6 -20  -2    0.29    0.24
  -6 -20   2    0.04    0.21
   6  20  -2    0.29    0.20
  -6  20   2    0.26    0.26
  -6  20   2    0.41    0.33
   6  20  -2    0.50    0.29
  -5 -20   2    1.02    0.38
   5 -20  -2    1.63    0.45
   5  20  -2    1.34    0.30
  -5  20   2    1.66    0.47
   5  20  -2    1.71    0.40
  -5  20   2    1.45    0.43
   4 -20  -2    4.40    0.69
  -4 -20   2    4.40    0.61
  -4  20   2    4.03    0.66
  -4  20   2    4.19    0.71
   4  20  -2    3.78    0.44
   4  20  -2    3.06    0.48
   3 -20  -2   12.03    0.96
  -3 -20   2   10.73    0.81
  -3  20   2   10.77    0.92
   3  20  -2   10.81    0.80
  -3  20   2   10.74    0.92
   3  20  -2    9.78    0.66
   2 -20  -2    0.20    0.22
  -2 -20   2    0.28    0.19
  -2  20   2    0.04    0.16
   2  20  -2    0.42    0.31
   2  20  -2    0.51    0.24
  -2  20   2   -0.02    0.21
   1 -20  -2    0.39    0.22
  -1 -20   2    0.41    0.21
  -1 -20   2    0.57    0.23
   1 -20  -2    0.52    0.26
  -1  20   2    0.80    0.30
   1  20  -2    0.29    0.18
  -1  20   2    0.43    0.23
   1  20  -2    0.46    0.19
   0 -20   2    6.97    0.62
   0 -20  -2    8.84    0.78
   0 -20  -2    8.89    0.78
   0  20   2    8.05    0.76
   0  20  -2    8.12    0.65
   0  20  -2    8.28    0.68
   0  20   2    7.63    0.70
   1 -20   2    8.09    0.69
  -1 -20  -2    8.96    0.81
  -1  20  -2    8.90    0.72
   1  20   2    8.64    0.75
  -1  20  -2    8.94    0.89
   1  20   2    8.83    0.84
   2 -20   2   -0.06    0.16
  -2 -20  -2    0.35    0.25
   2  20   2    0.06    0.15
  -2  20  -2    0.02    0.18
   2  20   2   -0.33    0.13
  -2  20  -2    0.04    0.17
   3 -20   2    4.16    0.61
  -3 -20  -2    3.76    0.63
  -3  20  -2    2.91    0.58
   3  20   2    3.66    0.67
  -3  20  -2    3.44    0.57
   3  20   2    4.67    0.65
   4 -20   2    0.58    0.29
  -4 -20  -2    0.07    0.28
   4  20   2    0.26    0.24
  -4  20  -2    0.09    0.25
  -4  20  -2    0.30    0.21
   4  20   2    0.09    0.26
   5 -20   2   -0.51    0.16
  -5 -20  -2   -0.29    0.15
   5  20   2   -0.08    0.20
   5  20   2   -0.05    0.30
  -5  20  -2   -0.28    0.23
  -6 -20  -2    3.55    0.72
   6 -20   2    4.20    0.71
   6  20   2    4.05    0.76
   6  20   2    3.09    0.61
  -6  20  -2    3.56    0.79
  -7 -20  -2    2.79    0.74
   7 -20   2    2.54    0.59
   7  20   2    1.20    0.56
   7  20   2    2.20    0.50
  -7  20  -2    2.89    0.75
  -8 -20  -2   -0.44    0.42
   8 -20   2   -0.93    0.32
  -8  20  -2   -0.01    0.46
  -8 -21   2    0.72    0.43
   8 -21  -2   -0.25    0.38
   8  21  -2    0.68    0.37
  -8  21   2    1.49    0.59
  -8  21   2    1.49    0.57
   7 -21  -2    0.64    0.35
  -7 -21   2    1.13    0.36
   7  21  -2    0.04    0.26
  -7  21   2    0.96    0.50
   7  21  -2    1.04    0.33
  -7  21   2    1.05    0.53
  -6 -21   2    6.45    0.85
   6 -21  -2    7.44    0.88
  -6  21   2    7.36    1.07
   6  21  -2    6.37    0.59
  -6  21   2    6.66    0.97
   6  21  -2    5.97    0.67
  -5 -21   2    0.21    0.25
   5  21  -2    0.30    0.19
  -5  21   2    0.57    0.28
   5  21  -2    0.10    0.19
  -5  21   2    0.18    0.23
  -4 -21   2   13.98    1.00
   4 -21  -2   12.14    1.03
   4  21  -2   13.22    0.94
   4  21  -2   13.46    0.81
  -4  21   2   14.35    1.16
  -4  21   2   14.88    1.18
  -3 -21   2   30.97    1.55
   3 -21  -2   31.13    1.68
  -3  21   2   30.78    1.72
  -3  21   2   30.74    1.73
   3  21  -2   29.34    1.36
   3  21  -2   31.46    1.52
   2 -21  -2   29.32    1.61
  -2 -21   2   31.63    1.52
   2  21  -2   29.29    1.37
  -2  21   2   31.52    1.67
  -2  21   2   32.40    1.70
  -1 -21   2    0.81    0.25
   1 -21  -2    1.10    0.33
   1 -21  -2    0.43    0.24
  -1 -21   2    0.98    0.29
  -1  21   2    0.91    0.31
   1  21  -2    0.99    0.26
   1  21  -2    1.36    0.32
  -1  21   2    1.47    0.37
   0 -21  -2    0.36    0.25
   0 -21   2    0.40    0.19
   0 -21  -2    0.40    0.27
   0  21   2    0.27    0.17
   0  21  -2    0.40    0.20
   0  21   2    0.29    0.23
   0  21  -2    0.30    0.18
   1 -21   2    8.56    0.72
  -1 -21  -2    9.38    0.82
  -1  21  -2    8.01    0.87
   1  21   2   10.84    0.91
  -1  21  -2    8.71    0.73
   1  21   2    9.79    0.80
  -2 -21  -2    7.96    0.82
   2 -21   2    9.13    0.79
  -2  21  -2    8.81    0.81
   2  21   2    7.93    0.74
   2  21   2    9.67    0.92
  -2  21  -2    8.78    0.77
   3 -21   2    0.48    0.28
  -3 -21  -2    0.36    0.26
  -3  21  -2    0.32    0.47
   3  21   2    0.75    0.28
  -3  21  -2    0.30    0.26
   4 -21   2    0.11    0.20
  -4 -21  -2   -0.19    0.19
  -4  21  -2   -0.24    0.17
  -4  21  -2    0.06    0.17
   4  21   2   -0.21    0.12
   4  21   2   -0.28    0.21
  -5 -21  -2    1.11    0.41
   5 -21   2    1.90    0.47
   5  21   2    0.80    0.39
  -5  21  -2    1.24    0.43
   5  21   2    1.04    0.35
   6 -21   2    4.31    0.79
  -6 -21  -2    5.49    0.84
   6  21   2    3.68    0.66
  -6  21  -2    5.31    0.95
   6  21   2    3.64    0.78
   7 -21   2    1.06    0.44
  -7 -21  -2    0.84    0.44
  -7  21  -2   -0.22    0.42
   7  21   2    1.39    0.53
   7  21   2    1.06    0.44
  -8 -22   2    1.31    0.47
   8 -22  -2    0.78    0.50
  -8  22   2   -0.06    0.49
  -8  22   2    1.30    0.53
   7 -22  -2   -0.07    0.27
  -7 -22   2   -0.12    0.24
  -7  22   2   -0.18    0.35
   7  22  -2    0.03    0.20
  -7  22   2    0.28    0.32
   7  22  -2    0.13    0.26
  -6 -22   2    0.17    0.26
   6 -22  -2    0.30    0.33
   6  22  -2   -0.09    0.20
  -6  22   2   -0.21    0.30
   6  22  -2   -0.05    0.18
  -6  22   2    0.61    0.36
   5 -22  -2    0.18    0.25
  -5 -22   2   -0.14    0.19
   5  22  -2   -0.07    0.17
  -5  22   2   -0.17    0.27
  -5  22   2   -0.19    0.24
   5  22  -2   -0.32    0.17
   4 -22  -2    0.70    0.32
   4  22  -2    0.75    0.22
  -4  22   2    0.04    0.25
  -4  22   2    0.00    0.24
   4  22  -2    0.57    0.24
   3 -22  -2   11.30    0.97
  -3 -22   2   11.30    0.89
   3  22  -2   10.95    0.84
  -3  22   2   12.75    1.07
  -3  22   2   10.77    0.98
   3  22  -2   11.27    0.75
   2 -22  -2    8.00    0.80
  -2 -22   2    7.24    0.67
  -2  22   2    5.52    0.66
  -2  22   2    7.03    0.77
   2  22  -2    6.62    0.64
   2  22  -2    7.24    0.60
  -1 -22   2    5.26    0.56
   1 -22  -2    4.08    0.63
   1 -22  -2    5.29    0.63
  -1 -22   2    5.11    0.56
   1  22  -2    6.16    0.72
  -1  22   2    5.08    0.70
  -1  22   2    6.48    0.66
   1  22  -2    4.54    0.48
   0 -22  -2   21.65    1.32
   0 -22  -2   21.12    1.32
   0 -22   2   22.27    1.21
   0  22   2   19.98    1.23
   0  22   2   21.97    1.37
   0  22  -2   20.48    1.24
   0  22  -2   19.37    1.14
   1 -22   2   18.10    1.12
  -1 -22  -2   16.65    1.18
  -1  22  -2   17.06    1.16
   1  22   2   19.09    1.18
  -1  22  -2   18.09    1.29
   1  22   2   17.77    1.25
  -2 -22  -2    2.71    0.52
   2 -22   2    2.24    0.47
  -2  22  -2    2.74    0.56
  -2  22  -2    3.06    0.66
   2  22   2    2.70    0.59
   2  22   2    2.86    0.50
  -3 -22  -2    6.33    0.74
   3 -22   2    6.58    0.74
   3  22   2    7.04    0.74
  -3  22  -2    7.80    0.83
  -3  22  -2    7.49    0.78
   3  22   2    6.39    0.89
   4 -22   2    8.07    0.89
  -4 -22  -2    9.83    0.97
   4  22   2    8.10    0.96
  -4  22  -2    9.34    1.01
   4  22   2    8.64    0.86
  -4  22  -2    7.92    0.86
   5 -22   2    8.12    0.90
  -5 -22  -2    5.56    1.08
   5  22   2    6.62    1.02
   5  22   2    4.85    0.73
  -5  22  -2    4.40    0.78
  -5  22  -2    6.92    1.05
   6 -22   2    0.51    0.29
  -6 -22  -2    0.01    0.32
  -6  22  -2   -0.10    0.30
   6  22   2   -0.25    0.28
   6  22   2    0.60    0.42
  -7 -22  -2    0.52    0.50
   7 -22   2    0.28    0.42
   7  22   2    0.07    0.43
  -7  22  -2   -0.70    0.40
  -7 -23   2    0.67    0.38
   7 -23  -2    0.38    0.33
   7  23  -2   -0.21    0.19
  -7  23   2    0.93    0.58
   7  23  -2    0.02    0.29
  -7  23   2   -0.54    0.37
  -6 -23   2    3.96    0.71
   6 -23  -2    2.88    0.63
  -6  23   2    4.53    0.88
   6  23  -2    4.09    0.99
  -6  23   2    4.08    0.99
   6  23  -2    3.85    0.53
   5 -23  -2    0.03    0.21
  -5 -23   2    0.01    0.24
  -5  23   2    0.79    0.45
   5  23  -2    0.43    0.24
   5  23  -2    0.60    0.25
  -5  23   2    0.66    0.35
  -4 -23   2    1.68    0.44
   4 -23  -2    1.31    0.40
   4  23  -2    1.59    0.32
   4  23  -2    2.19    0.46
  -4  23   2    1.64    0.47
  -4  23   2    1.34    0.41
   3 -23  -2    3.20    0.58
  -3 -23   2    3.58    0.56
   3  23  -2    3.80    0.44
  -3  23   2    4.40    0.71
  -3  23   2    3.49    0.65
   3  23  -2    3.57    0.55
  -2 -23   2    3.46    0.55
   2 -23  -2    4.58    0.68
  -2  23   2    4.12    0.67
   2  23  -2    4.20    0.48
  -2  23   2    4.72    0.71
   2  23  -2    4.15    0.56
   1 -23  -2   10.87    0.95
  -1 -23   2   10.38    0.80
  -1 -23   2    9.82    0.81
  -1  23   2   10.98    0.90
   1  23  -2    9.42    0.73
   1  23  -2    8.86    0.77
  -1  23   2    8.42    0.83
   0 -23  -2    0.87    0.34
   0 -23   2    0.39    0.23
   0 -23  -2    0.65    0.30
   0  23   2    0.34    0.24
   0  23  -2    0.22    0.22
   0  23   2    0.32    0.24
   0  23  -2    0.26    0.22
  -1 -23  -2    3.72    0.62
   1 -23   2    3.22    0.51
   1  23   2    4.06    0.69
  -1  23  -2    2.97    0.52
  -1  23  -2    2.94    0.51
   1  23   2    3.90    0.59
   2 -23   2    4.96    0.67
  -2 -23  -2    3.93    0.65
  -2  23  -2    4.68    0.68
   2  23   2    6.15    0.68
  -2  23  -2    5.54    0.65
  -3 -23  -2    5.58    0.80
   3 -23   2    5.05    0.73
   3  23   2    5.84    0.68
   3  23   2    6.62    0.93
  -3  23  -2    5.05    0.79
  -3  23  -2    6.14    0.72
  -4 -23  -2    0.25    0.17
   4 -23   2    0.03    0.25
  -4  23  -2    0.52    0.36
   4  23   2    0.00    0.20
   4  23   2   -0.46    0.27
  -4  23  -2    0.43    0.30
   5 -23   2    1.36    0.48
  -5 -23  -2    0.69    0.37
  -5  23  -2    0.92    0.38
   5  23   2    1.03    0.51
  -5  23  -2    1.29    0.47
   5  23   2    1.52    0.43
  -6 -23  -2    1.38    0.54
   6 -23   2    1.65    0.55
  -6  23  -2    1.20    0.45
   6  23   2    2.60    0.54
   7 -23   2    0.72    0.54
  -7 -23  -2    0.19    0.45
  -7  23  -2    1.22    0.48
  -7 -24   2    0.88    0.59
   7 -24  -2    0.54    0.46
   7  24  -2    1.18    0.35
  -7  24   2    1.95    0.61
  -7  24   2    0.93    0.64
   6 -24  -2    2.74    0.60
  -6 -24   2    3.86    0.65
   6  24  -2    3.91    0.53
  -6  24   2    3.07    0.77
   6  24  -2    3.11    0.56
  -6  24   2    3.39    0.73
   5 -24  -2    0.36    0.30
  -5 -24   2    0.34    0.27
  -5  24   2   -0.34    0.23
   5  24  -2   -0.02    0.17
  -5  24   2    0.21    0.35
   5  24  -2   -0.17    0.19
   4 -24  -2    0.90    0.42
  -4 -24   2    1.29    0.35
   4  24  -2    1.78    0.34
  -4  24   2    1.63    0.48
  -4  24   2    1.50    0.48
   4  24  -2    1.24    0.38
   3 -24  -2    0.56    0.33
  -3  24   2    1.11    0.40
   3  24  -2    1.01    0.27
   3  24  -2    1.07    0.35
  -3  24   2    1.59    0.43
   2 -24  -2    4.93    0.72
  -2 -24   2    5.33    0.64
  -2  24   2    6.76    0.76
   2  24  -2    6.57    0.66
  -2  24   2    6.19    0.74
   2  24  -2    6.33    0.58
  -1 -24   2   30.66    1.62
   1 -24  -2   33.48    1.79
  -1 -24   2   31.16    1.60
  -1  24   2   31.80    1.73
  -1  24   2   34.05    1.83
   1  24  -2   32.27    1.62
   1  24  -2   30.83    1.52
   0 -24   2    2.01    0.41
   0 -24  -2    2.24    0.49
   0 -24  -2    2.40    0.50
   0  24  -2    1.19    0.33
   0  24   2    1.77    0.41
   0  24   2    2.82    0.57
   0  24  -2    2.11    0.43
   1 -24   2    0.20    0.18
  -1 -24  -2    0.28    0.24
   1  24   2    0.22    0.27
   1  24   2    0.06    0.19
  -1  24  -2    0.65    0.25
  -1  24  -2    0.44    0.26
   2 -24   2    1.53    0.39
  -2 -24  -2    1.61    0.46
  -2  24  -2    1.27    0.37
   2  24   2    1.62    0.53
  -2  24  -2    0.69    0.31
   2  24   2    1.45    0.38
  -3 -24  -2    3.96    0.69
   3 -24   2    3.90    0.64
   3  24   2    3.45    0.68
  -3  24  -2    3.42    0.60
   3  24   2    3.35    0.57
  -3  24  -2    4.09    0.70
  -4 -24  -2    9.25    1.00
   4 -24   2    8.18    0.86
  -4  24  -2    9.12    0.97
   4  24   2    8.63    0.84
   4  24   2    9.12    1.02
  -4  24  -2    7.88    0.88
  -5 -24  -2    2.99    0.69
   5 -24   2    2.69    0.60
   5  24   2    2.55    0.56
  -5  24  -2    2.62    0.67
  -5  24  -2    3.29    0.66
   5  24   2    3.80    0.79
   6 -24   2    0.23    0.33
  -6 -24  -2   -0.84    0.26
  -6  24  -2   -0.37    0.25
   6  24   2    0.52    0.40
   6  24   2   -0.06    0.24
  -6  24  -2    0.31    0.34
  -7 -24  -2   -0.35    0.39
   7 -24   2   -0.45    0.34
  -7  24  -2   -0.69    0.49
  -7 -25   2    0.50    0.45
   7 -25  -2    0.68    0.46
  -7  25   2    0.16    0.39
   7  25  -2    0.74    0.52
  -7  25   2   -0.92    0.45
  -6 -25   2    4.50    0.76
   6 -25  -2    5.78    0.91
   6  25  -2    4.17    0.56
  -6  25   2    4.45    0.82
  -6  25   2    3.77    0.83
   6  25  -2    2.77    0.55
  -5 -25   2    0.07    0.24
   5 -25  -2   -0.01    0.28
  -5  25   2    0.35    0.36
  -5  25   2    0.21    0.38
   5  25  -2   -0.15    0.21
   5  25  -2   -0.02    0.19
   4 -25  -2    2.58    0.59
  -4 -25   2    2.25    0.47
  -4  25   2    2.95    0.70
  -4  25   2    2.87    0.60
   4  25  -2    3.22    0.46
   4  25  -2    1.85    0.41
   3 -25  -2    4.10    0.70
  -3 -25   2    3.85    0.59
  -3  25   2    3.31    0.67
   3  25  -2    3.78    0.51
   3  25  -2    4.68    0.63
  -3  25   2    4.15    0.73
   2 -25  -2   15.12    1.16
  -2 -25   2   15.79    1.08
   2  25  -2   14.39    0.94
   2  25  -2   16.64    1.09
  -2  25   2   16.26    1.23
  -2  25   2   15.55    1.17
  -1 -25   2    7.30    0.74
  -1 -25   2    8.23    0.75
   1 -25  -2    8.39    0.85
  -1  25   2    7.78    0.81
  -1  25   2    6.76    0.81
   1  25  -2    7.70    0.68
   1  25  -2    8.15    0.77
   0 -25  -2    3.17    0.61
   0 -25  -2    3.27    0.62
   0 -25   2    3.30    0.53
   0  25  -2    2.60    0.46
   0  25   2    2.62    0.51
   0  25  -2    3.08    0.51
   0  25   2    2.98    0.60
   1 -25   2    6.59    0.71
  -1 -25  -2    6.98    0.79
  -1  25  -2    7.85    0.75
  -1  25  -2    6.89    0.73
   1  25   2    7.65    0.85
   1  25   2    5.69    0.69
   2 -25   2    0.11    0.45
  -2 -25  -2    0.17    0.17
  -2  25  -2    0.20    0.23
   2  25   2   -0.16    0.15
  -2  25  -2    0.35    0.32
   2  25   2   -0.02    0.29
   3 -25   2   19.42    1.35
  -3 -25  -2   19.81    1.45
   3  25   2   20.49    1.36
  -3  25  -2   23.08    1.54
   3  25   2   22.18    1.59
  -3  25  -2   23.34    1.48
  -4 -25  -2    4.83    0.81
   4 -25   2    4.37    0.74
  -4  25  -2    5.57    0.89
   4  25   2    5.82    0.92
  -4  25  -2    4.08    0.71
   4  25   2    4.04    0.67
  -5 -25  -2   34.99    2.12
   5 -25   2   30.75    1.98
  -5  25  -2   34.68    2.22
  -5  25  -2   32.97    2.04
   5  25   2   37.37    1.99
   5  25   2   35.57    2.21
  -6 -25  -2    1.22    0.43
  -6  25  -2    1.19    0.43
   6  25   2    0.72    0.49
  -6  25  -2    0.76    0.49
  -7 -26   2    0.01    0.27
  -7  26   2   -0.75    0.38
  -7  26   2   -1.02    0.48
   6 -26  -2   -0.09    0.26
  -6 -26   2   -0.01    0.21
  -6  26   2   -0.28    0.40
   6  26  -2    0.12    0.23
  -6  26   2    0.04    0.29
   6  26  -2   -0.50    0.23
  -5 -26   2    0.28    0.26
   5 -26  -2   -0.01    0.30
   5  26  -2    0.40    0.25
   5  26  -2    0.53    0.44
  -5  26   2    0.34    0.40
  -5  26   2   -0.01    0.31
  -4 -26   2    1.89    0.45
   4 -26  -2    2.27    0.53
  -4  26   2    2.38    0.64
  -4  26   2    2.57    0.65
   4  26  -2    2.09    0.39
   4  26  -2    2.36    0.50
  -3 -26   2    3.05    0.59
   3 -26  -2    4.40    0.74
   3  26  -2    4.08    0.54
  -3  26   2    3.93    1.11
   3  26  -2    3.77    0.58
  -3  26   2    3.17    0.64
   2 -26  -2   27.61    1.67
  -2 -26   2   27.23    1.56
  -2  26   2   29.27    2.04
   2  26  -2   25.35    1.36
   2  26  -2   27.49    1.53
  -2  26   2   30.21    1.74
  -1 -26   2    0.76    0.30
  -1 -26   2    0.87    0.31
   1 -26  -2    1.82    0.47
   1  26  -2    1.37    0.39
  -1  26   2    1.75    0.46
   1  26  -2    0.87    0.31
   0 -26  -2    0.20    0.22
   0 -26   2    0.30    0.26
   0 -26  -2    0.24    0.26
   0  26   2    0.43    0.29
   0  26  -2    0.28    0.19
   0  26  -2    0.28    0.29
   0  26   2    0.03    0.25
   1 -26   2    1.47    0.37
  -1 -26  -2    0.31    0.27
   1  26   2    1.13    0.35
   1  26   2    1.95    0.51
  -1  26  -2    1.31    0.38
  -1  26  -2    1.54    0.43
  -2 -26  -2    3.97    0.70
   2 -26   2    2.78    0.54
  -2  26  -2    2.71    0.53
  -2  26  -2    3.23    0.59
   2  26   2    3.34    0.58
   2  26   2    3.26    0.68
   3 -26   2   -0.34    0.17
  -3 -26  -2   -0.45    0.22
   3  26   2    0.28    0.34
   3  26   2    0.03    0.21
  -3  26  -2    0.12    0.27
  -3  26  -2   -0.04    0.24
  -4 -26  -2    0.55    0.37
   4 -26   2    0.25    0.33
   4  26   2    1.05    0.40
   4  26   2    0.52    0.35
  -4  26  -2    0.54    0.37
  -4  26  -2    0.87    0.40
   5 -26   2    7.29    1.02
  -5 -26  -2    9.67    1.09
  -5  26  -2    7.27    1.04
   5  26   2   10.57    0.99
   5  26   2   10.42    1.52
  -5  26  -2    6.87    1.08
   6 -26   2    4.12    0.79
  -6 -26  -2    3.03    0.82
   6  26   2    2.17    0.71
  -6  26  -2    3.23    0.72
  -6  26  -2    1.99    0.74
   6 -27  -2    3.11    0.71
  -6 -27   2    3.72    0.66
   6  27  -2    2.82    0.87
   6  27  -2    2.90    0.49
  -6  27   2    3.65    0.72
  -6  27   2    4.01    0.95
  -5 -27   2   -0.12    0.29
   5 -27  -2    0.26    0.35
   5  27  -2    0.33    0.28
  -5  27   2    0.02    0.30
  -5  27   2    0.82    0.42
   5  27  -2   -0.08    0.24
  -4 -27   2   10.50    0.96
   4 -27  -2   10.58    1.45
   4  27  -2   10.79    0.94
  -4  27   2    9.64    1.09
   4  27  -2   10.34    0.79
  -4  27   2   11.26    1.11
  -3 -27   2    0.92    0.35
   3 -27  -2    0.75    0.34
  -3  27   2    1.26    0.40
   3  27  -2    0.54    0.35
   3  27  -2    0.94    0.28
   2 -27  -2    0.61    0.35
  -2 -27   2    0.17    0.21
  -2  27   2    0.11    0.23
   2  27  -2    0.17    0.28
  -2  27   2    0.82    0.38
   2  27  -2    0.29    0.18
  -1 -27   2    3.26    0.58
   1 -27  -2    3.62    0.67
  -1 -27   2    2.57    0.50
  -1  27   2    2.93    0.59
   1  27  -2    2.65    0.49
   1  27  -2    2.28    0.66
  -1  27   2    2.93    0.62
   0 -27  -2   11.08    1.05
   0 -27  -2   11.78    1.07
   0 -27   2   12.45    0.99
   0  27  -2   10.01    0.87
   0  27   2   11.16    1.02
   0  27   2   10.92    0.97
   0  27  -2   11.99    1.01
   1 -27   2   10.49    0.92
  -1 -27  -2   11.15    1.02
  -1  27  -2   12.65    0.99
  -1  27  -2    9.43    0.88
   1  27   2    9.54    0.92
   1  27   2   10.81    1.08
   2 -27   2   16.70    1.21
  -2 -27  -2   15.94    1.27
   2  27   2   17.96    1.23
  -2  27  -2   17.66    1.25
   2  27   2   15.34    1.31
  -2  27  -2   17.66    1.27
   3 -27   2    0.14    0.24
   3  27   2    0.42    0.38
  -3  27  -2    0.11    0.28
  -3  27  -2    0.02    0.22
   3  27   2   -0.07    0.20
   4 -27   2   30.55    1.87
  -4 -27  -2   30.64    1.95
   4  27   2   32.29    1.82
   4  27   2   31.34    2.04
  -4  27  -2   30.23    1.86
  -4  27  -2   30.68    1.99
  -5 -27  -2   10.25    1.16
   5 -27   2    9.43    1.09
   5  27   2    7.58    1.16
   5  27   2    9.71    0.96
  -5  27  -2    9.42    1.08
  -5  27  -2   11.21    1.22
  -6 -27  -2   -1.10    0.35
   6 -27   2   -0.69    0.27
  -6  27  -2   -0.09    0.39
  -6  27  -2   -1.05    0.39
   6 -28  -2   -0.77    0.32
  -6 -28   2   -0.47    0.31
  -6  28   2   -0.39    0.38
  -6  28   2   -0.29    0.27
   6  28  -2   -0.15    0.29
   5 -28  -2    1.12    0.38
  -5 -28   2    0.77    0.38
  -5  28   2    1.22    0.45
  -5  28   2   -0.09    0.37
   5  28  -2    0.65    0.28
   4 -28  -2    3.04    0.66
  -4 -28   2    2.72    0.55
   4  28  -2    3.21    0.68
   4  28  -2    2.63    0.45
  -4  28   2    3.29    0.76
  -4  28   2    3.10    0.72
  -3 -28   2    0.75    0.29
   3 -28  -2    0.74    0.37
   3  28  -2    0.29    0.24
  -3  28   2    0.15    0.26
   3  28  -2    0.44    0.29
  -3  28   2    0.16    0.34
   2 -28  -2   -0.49    0.25
  -2 -28   2   -0.31    0.16
   2  28  -2    0.14    0.19
  -2  28   2    0.59    0.33
   2  28  -2    0.07    0.23
  -2  28   2   -0.07    0.18
   1 -28  -2   -0.03    0.24
  -1 -28   2    0.54    0.31
  -1 -28   2    0.38    0.28
   1  28  -2    0.18    0.24
  -1  28   2    0.12    0.28
  -1  28   2    0.16    0.28
   0 -28  -2    1.64    0.46
   0 -28  -2    0.82    0.40
   0 -28   2    1.16    0.35
   0  28  -2    1.42    0.44
   0  28  -2    1.51    0.38
   0  28   2    1.74    0.47
   0  28   2    1.64    0.53
  -1 -28  -2    0.36    0.25
   1 -28   2    0.05    0.21
  -1  28  -2    0.58    0.26
   1  28   2    0.19    0.30
   1  28   2    0.53    0.28
  -1  28  -2    0.29    0.30
   2 -28   2    2.06    0.48
  -2 -28  -2    1.60    0.44
   2  28   2    2.18    0.50
  -2  28  -2    0.80    0.35
  -2  28  -2    1.73    0.50
   2  28   2    1.58    0.51
   3 -28   2    2.20    0.52
  -3 -28  -2    3.16    0.65
   3  28   2    1.97    0.61
  -3  28  -2    2.34    0.57
   3  28   2    2.03    0.49
  -3  28  -2    2.73    0.61
  -4 -28  -2    2.57    0.62
   4 -28   2    2.49    0.56
  -4  28  -2    2.67    0.63
   4  28   2    1.76    0.45
  -4  28  -2    1.13    0.45
   4  28   2    2.96    0.68
   5 -28   2    0.47    0.46
  -5 -28  -2    1.08    0.37
   5  28   2   -0.78    0.35
  -5  28  -2    0.02    0.41
   5  28   2    0.30    0.30
  -5  28  -2    0.79    0.48
  -6 -28  -2   -0.41    0.34
   6 -28   2   -0.06    0.37
   6  28   2   -0.50    0.31
  -6  28  -2   -0.63    0.52
  -6  28  -2    0.83    0.49
  -6 -29   2    0.31    0.31
   6 -29  -2   -0.55    0.40
  -6  29   2   -0.40    0.46
  -6  29   2    0.67    0.41
  -5 -29   2    3.13    0.67
   5 -29  -2    3.03    0.72
   5  29  -2    3.68    0.62
  -5  29   2    3.91    0.85
   5  29  -2    4.22    0.57
  -5  29   2    3.55    0.78
  -4 -29   2    2.82    0.57
   4 -29  -2    2.05    0.58
  -4  29   2    3.23    0.67
  -4  29   2    2.75    0.67
   4  29  -2    2.52    0.46
   4  29  -2    2.38    0.52
   3 -29  -2    1.13    0.42
  -3 -29   2    0.61    0.33
   3  29  -2    1.09    0.33
  -3  29   2    0.89    0.46
  -3  29   2    1.22    0.49
   3  29  -2    0.81    0.38
  -2 -29   2    1.75    0.46
   2 -29  -2    1.80    0.51
   2  29  -2    1.36    0.38
   2  29  -2    1.53    0.38
  -2  29   2    2.00    0.56
  -2  29   2    2.10    0.57
  -1 -29   2    9.24    0.89
   1 -29  -2    8.84    0.99
   1  29  -2    8.61    0.88
  -1  29   2    7.72    1.05
  -1  29   2    8.85    0.94
   1  29  -2    8.96    0.82
   0 -29  -2    8.03    0.95
   0 -29   2    8.41    0.86
   0  29  -2    9.54    0.91
   0  29  -2    9.76    0.92
   0  29   2    8.83    1.14
   1 -29   2   -0.15    0.20
  -1 -29  -2    0.02    0.30
   1  29   2   -0.08    0.24
   1  29   2    0.15    0.17
  -1  29  -2    0.42    0.27
  -1  29  -2    0.04    0.27
   2 -29   2   -0.26    0.18
   2  29   2    0.04    0.26
   2  29   2   -0.25    0.15
  -2  29  -2    0.01    0.24
  -2  29  -2    0.18    0.32
  -3 -29  -2    5.62    0.87
   3 -29   2    4.48    0.78
  -3  29  -2    5.18    0.85
   3  29   2    4.74    0.75
   3  29   2    4.69    0.90
  -3  29  -2    6.18    0.91
  -4 -29  -2    4.91    0.83
   4 -29   2    5.24    0.84
   4  29   2    4.93    0.77
   4  29   2    5.23    1.12
  -4  29  -2    6.01    0.96
  -4  29  -2    5.57    0.89
   5 -29   2    0.07    0.34
  -5 -29  -2   -0.05    0.36
  -5  29  -2   -0.77    0.36
   5  29   2    0.11    0.43
  -5  29  -2   -0.24    0.31
  -5 -30   2    2.05    0.57
   5 -30  -2    2.67    0.71
  -5  30   2    3.28    0.80
   5  30  -2    2.40    0.49
  -5  30   2    2.41    0.68
  -4 -30   2    1.83    0.51
   4 -30  -2    2.45    0.64
   4  30  -2    1.96    0.53
  -4  30   2    2.70    0.69
  -4  30   2    3.67    0.75
   4  30  -2    2.35    0.47
   3 -30  -2   -0.03    0.23
  -3 -30   2   -0.24    0.20
   3  30  -2   -0.26    0.18
  -3  30   2    0.03    0.38
  -3  30   2    0.10    0.26
   2 -30  -2   15.83    1.32
  -2 -30   2   14.65    1.16
  -2  30   2   13.49    1.24
   2  30  -2   14.28    1.03
  -2  30   2   14.26    1.29
   2  30  -2   12.77    1.09
  -1 -30   2   12.91    1.08
   1 -30  -2   11.73    1.13
  -1  30   2   12.52    1.15
   1  30  -2   11.76    1.05
   1  30  -2   13.51    1.01
  -1  30   2   13.76    1.22
   0 -30  -2   -0.08    0.34
   0 -30   2    0.10    0.21
   0  30   2   -0.45    0.30
   0  30  -2   -0.36    0.22
   0  30   2    0.00    0.20
   0  30  -2   -0.05    0.26
   1 -30   2   -0.14    0.25
  -1 -30  -2   -0.41    0.29
   1  30   2    0.35    0.27
  -1  30  -2    0.37    0.29
  -1  30  -2    0.00    0.24
   1  30   2   -0.14    0.24
  -2 -30  -2   -0.24    0.25
   2 -30   2   -0.11    0.22
   2  30   2    0.51    0.27
   2  30   2    0.12    0.30
  -2  30  -2   -0.11    0.25
   3 -30   2    0.32    0.40
  -3 -30  -2    0.99    0.45
  -3  30  -2    0.58    0.42
   3  30   2    1.42    0.39
   3  30   2    0.22    0.49
  -3  30  -2    1.70    0.41
   4 -30   2    5.07    0.86
  -4 -30  -2    5.88    0.98
  -4  30  -2    5.22    0.87
   4  30   2    5.34    0.86
   4  30   2    5.86    1.03
  -4  30  -2    5.08    0.90
  -5 -30  -2   -0.89    0.32
  -5  30  -2    0.26    0.47
  -5 -31   2    0.34    0.33
   5 -31  -2   -0.32    0.45
   5  31  -2    0.54    0.34
  -5  31   2    0.27    0.48
  -5  31   2   -0.37    0.43
  -4 -31   2    4.00    0.69
   4 -31  -2    3.72    0.76
  -4  31   2    3.36    0.78
   4  31  -2    3.55    0.56
   4  31  -2    3.16    0.64
  -4  31   2    3.42    0.77
   3 -31  -2   -0.50    0.34
  -3 -31   2   -0.51    0.23
   3  31  -2   -0.06    0.22
  -3  31   2    0.05    0.36
  -3  31   2   -0.23    0.30
   3  31  -2   -0.24    0.25
   2 -31  -2    2.45    0.63
  -2 -31   2    2.51    0.55
  -2  31   2    4.16    0.75
   2  31  -2    2.94    0.58
  -2  31   2    3.31    0.72
   1 -31  -2   11.42    1.18
  -1 -31   2   16.09    1.22
   1  31  -2   14.76    1.08
  -1  31   2   14.38    1.31
  -1  31   2   12.60    1.40
   1  31  -2   12.75    1.09
   0 -31  -2    0.11    0.30
   0 -31   2    0.10    0.26
   0  31   2    0.17    0.27
   0  31   2    0.73    0.37
   0  31  -2    0.12    0.25
   0  31  -2   -0.10    0.17
  -1 -31  -2    0.23    0.30
   1 -31   2   -0.23    0.24
  -1  31  -2    0.34    0.35
   1  31   2    0.32    0.34
  -1  31  -2    0.43    0.28
   1  31   2   -0.12    0.27
  -2 -31  -2    0.07    0.29
   2 -31   2    0.62    0.36
   2  31   2    1.36    0.51
   2  31   2    0.06    0.29
  -2  31  -2    0.57    0.36
   3 -31   2    0.92    0.49
  -3 -31  -2    1.33    0.44
  -3  31  -2    1.53    0.47
   3  31   2    1.37    0.56
  -3  31  -2    1.37    0.51
   3  31   2    0.89    0.39
  -4 -31  -2    5.11    0.93
   4 -31   2    4.10    0.83
   4  31   2    4.86    0.84
   4  31   2    6.09    1.04
  -4  31  -2    6.06    0.95
  -4  31  -2    6.49    1.00
  -5 -31  -2    5.10    0.96
   5 -31   2    3.57    0.77
  -5  31  -2    5.86    1.05
   4 -32  -2    1.30    0.55
  -4 -32   2    0.79    0.41
  -4  32   2   -0.08    0.45
   4  32  -2    1.06    0.36
  -4  32   2    0.08    0.51
  -3 -32   2   -0.11    0.26
   3 -32  -2   -0.63    0.24
   3  32  -2    0.08    0.28
  -3  32   2   -0.08    0.36
   3  32  -2   -0.10    0.31
  -3  32   2   -0.42    0.21
  -2 -32   2    0.17    0.32
   2 -32  -2    0.10    0.42
  -2  32   2    0.40    0.41
  -2  32   2    0.92    0.44
   2  32  -2   -0.15    0.26
   2  32  -2    0.44    0.35
  -1 -32   2   -0.19    0.24
   1 -32  -2    0.61    0.41
  -1  32   2    0.30    0.34
   1  32  -2    0.29    0.28
   1  32  -2    0.19    0.23
   0 -32   2    3.48    0.68
   0  32   2    3.47    0.76
   0  32  -2    2.23    0.53
   0  32   2    3.20    0.70
   1 -32   2   -0.50    0.23
  -1 -32  -2   -0.29    0.23
   1  32   2   -0.19    0.20
   1  32   2    0.32    0.35
  -1  32  -2    0.13    0.27
  -2 -32  -2    0.80    0.29
   2 -32   2    0.44    0.42
   2  32   2    0.34    0.73
  -2  32  -2    0.80    0.47
   2  32   2    0.71    0.38
  -3 -32  -2   -0.03    0.33
   3 -32   2    0.90    0.41
   3  32   2   -0.24    0.29
   3  32   2   -0.06    0.41
  -3  32  -2    1.53    0.56
  -4 -32  -2   -0.35    0.31
   4 -32   2    0.30    0.42
  -4  32  -2    0.84    0.58
   4  32   2    0.39    0.37
  -4  32  -2    1.71    0.50
   4 -33  -2    1.70    0.65
  -4 -33   2    2.69    0.62
  -4  33   2    2.03    0.67
  -4  33   2    1.48    0.63
   4  33  -2    2.65    0.52
  -3 -33   2    0.77    0.37
   3 -33  -2    0.92    0.48
  -3  33   2    0.78    0.43
   3  33  -2    0.15    0.34
  -3  33   2    0.48    0.53
  -2 -33   2    3.40    0.69
   2 -33  -2    3.57    0.78
  -2  33   2    3.29    0.75
  -2  33   2    5.34    0.95
   2  33  -2    4.19    0.65
   2  33  -2    3.15    0.62
  -1 -33   2    2.71    0.58
   1 -33  -2    4.63    0.86
   1  33  -2    3.70    0.72
  -1  33   2    4.02    0.81
   1  33  -2    3.59    0.64
   0 -33   2    0.22    0.31
   0  33  -2    0.50    0.32
   0  33   2   -0.28    0.27
   0  33   2    0.15    0.32
  -1 -33  -2   -0.20    0.20
   1 -33   2   -0.69    0.23
  -1  33  -2    0.20    0.31
  -1  33  -2    0.01    0.28
   1  33   2   -0.42    0.28
   1  33   2   -0.26    0.34
   2 -33   2    2.31    0.60
  -2 -33  -2    3.81    0.78
  -2  33  -2    1.81    0.53
   2  33   2    2.21    0.62
   2  33   2    1.75    0.63
  -3 -33  -2    0.16    0.23
   3 -33   2    0.42    0.37
  -3  33  -2    0.10    0.37
  -3  33  -2   -0.14    0.32
   3  33   2    0.04    0.33
   3  33   2   -0.54    0.35
  -4 -33  -2    4.90    0.97
   4 -33   2    2.09    0.66
  -4  33  -2    3.99    0.71
   3 -34  -2    1.04    0.53
  -3  34   2    1.36    0.63
   3  34  -2    1.11    0.47
  -2 -34   2    0.62    0.35
   2  34  -2   -0.18    0.31
  -2  34   2    0.01    0.41
  -2  34   2   -0.54    0.36
  -1 -34   2    0.70    0.40
   1 -34  -2   -0.03    0.44
  -1  34   2    0.00    0.47
   1  34  -2    1.76    0.51
   1  34  -2    0.12    0.33
   0 -34   2    0.28    0.34
   0  34   2   -0.35    0.58
   0  34  -2    0.09    0.37
   0  34   2    0.50    0.39
   0  34  -2    1.34    0.48
   1 -34   2   -0.26    0.34
  -1 -34  -2    0.49    0.32
   1  34   2    0.16    0.26
  -1  34  -2    0.99    0.37
   1  34   2    0.03    0.42
  -1  34  -2    0.23    0.37
  -2 -34  -2    0.41    0.37
   2 -34   2   -0.18    0.32
  -2  34  -2   -0.19    0.31
   2  34   2   -0.71    0.35
  -2  34  -2    0.10    0.34
   2  34   2   -0.38    0.37
   3 -34   2    1.19    0.52
  -3 -34  -2    1.21    0.53
  -3  34  -2    1.17    0.53
   3  34   2    0.23    0.34
  -3 -35   2    0.71    0.46
   3 -35  -2    0.42    0.52
  -3  35   2    2.02    0.65
  -3  35   2    2.27    0.71
   3  35  -2    2.16    0.53
   2 -35  -2   -0.85    0.38
  -2  35   2   -0.48    0.45
   2  35  -2   -0.08    0.33
  -2  35   2   -0.31    0.40
   1 -35  -2    1.02    0.46
  -1  35   2   -0.22    0.46
   1  35  -2    0.47    0.37
  -1  35   2    0.42    0.49
   0 -35   2   -0.83    0.30
   0  35   2   -0.56    0.34
   0  35   2   -0.47    0.33
   0  35  -2   -0.49    0.24
  -1 -35  -2    0.05    0.42
   1 -35   2    0.23    0.32
   1  35   2    1.12    0.50
   1  35   2    0.53    0.43
  -1  35  -2    0.67    0.41
  -2 -35  -2   -0.51    0.37
   2 -35   2   -0.83    0.35
  -2  35  -2   -0.40    0.33
   2  35   2    0.28    0.33
  -2  36   2    0.06    0.41
   2  36  -2   -0.40    0.39
  -2  36   2    0.26    0.49
   1 -36  -2    0.67    0.56
  -1  36   2    0.38    0.46
  -1  36   2    0.62    0.50
   1  36  -2    0.21    0.37
   0 -36   2   -0.04    0.32
   0  36   2   -0.26    0.46
   0  36   2    0.38    0.38
   0  36  -2   -0.53    0.36
  -1 -36  -2   -0.35    0.34
   1 -36   2   -0.45    0.28
  -1  36  -2   -0.49    0.40
   1  36   2   -1.00    0.33
   9   0  -3    0.21    0.28
  -8   0   3   -0.24    0.25
   8   0  -3   -0.03    0.21
   7   0  -3    0.07    0.19
  -7   0   3   -0.02    0.27
  -6   0   3    0.12    0.23
   6   0  -3   -0.16    0.14
  -5   0   3    0.03    0.12
   5   0  -3    0.05    0.10
  -4   0   3    0.01    0.11
   4   0  -3   -0.02    0.07
   3   0  -3    0.02    0.06
  -3   0   3    0.04    0.07
   2   0  -3   -0.02    0.04
  -2   0   3    0.03    0.05
  -1   0   3    0.01    0.04
   0   0  -3    0.22    0.07
   0   0   3    0.16    0.09
   1   0   3    0.00    0.09
   2   0   3    0.29    0.15
   3   0   3    0.18    0.22
  -3   0  -3    0.18    0.18
  -4   0  -3    0.71    0.30
   4   0   3    0.65    0.26
   5   0   3   -0.05    0.22
  -5   0  -3   -0.10    0.17
  -6   0  -3   -0.55    0.18
   6   0   3   -0.41    0.20
   7   0   3   -0.22    0.25
  -7   0  -3    0.05    0.24
  -8   0  -3    0.17    0.35
   8   0   3    0.17    0.34
  -9   0  -3   -0.53    0.38
   9  -1  -3    3.96    0.64
  -9  -1   3    2.55    0.70
   9   1  -3    2.29    0.50
  -9   1   3    2.17    0.64
   8  -1  -3    0.89    0.34
  -8  -1   3    0.82    0.38
  -8   1   3    0.06    0.28
   8   1  -3    0.38    0.25
   7  -1  -3    0.49    0.28
   7   1  -3    1.02    0.29
  -7   1   3    1.47    0.49
   6  -1  -3   80.95    3.04
  -6  -1   3   81.39    3.24
   6   1  -3   80.53    3.01
  -6   1   3   81.73    3.25
   5  -1  -3    1.80    0.30
  -5  -1   3    1.61    0.38
  -5   1   3    2.16    0.40
   5   1  -3    2.23    0.32
   4  -1  -3    1.57    0.25
  -4  -1   3    1.66    0.30
   4   1  -3    1.12    0.20
  -4   1   3    1.36    0.30
  -3  -1   3    5.13    0.37
   3  -1  -3    4.80    0.33
   3   1  -3    4.53    0.29
  -2  -1   3   45.21    1.49
   2  -1  -3   48.27    1.52
  -2   1   3   46.92    1.56
   2   1  -3   46.54    1.42
  -1  -1   3    0.05    0.04
  -1   1   3    0.04    0.05
  -1   1   3    0.02    0.05
   0  -1  -3   41.01    1.38
   0  -1   3   39.97    1.37
   0   1   3   39.49    1.41
   0   1  -3   39.09    1.33
   1  -1   3   12.33    0.67
   1   1   3   10.69    0.64
   2  -1   3   69.35    2.53
  -2  -1  -3   68.38    2.51
   2   1   3   64.39    2.50
  -2   1  -3   70.66    2.52
  -3  -1  -3   80.96    3.10
   3  -1   3   80.48    3.81
  -3   1  -3   87.01    3.14
   3   1   3   83.23    3.13
  -4  -1  -3   85.43    3.32
   4  -1   3   83.10    3.27
   4   1   3   83.58    3.30
  -4   1  -3   83.84    3.31
   5  -1   3    1.64    0.44
  -5  -1  -3    1.80    0.48
   5   1   3    1.66    0.47
  -5   1  -3    1.47    0.43
  -6  -1  -3   -0.14    0.25
   6  -1   3    0.15    0.21
   6   1   3    0.05    0.27
  -6   1  -3   -0.04    0.20
  -7  -1  -3    2.66    0.70
   7  -1   3    2.93    0.65
  -7   1  -3    3.64    0.75
   7   1   3    2.95    0.66
   8  -1   3    5.21    0.91
  -8  -1  -3    5.12    0.98
   8   1   3    5.67    0.92
  -8   1  -3    5.88    1.08
  -9  -1  -3    1.51    0.54
   9  -1   3    3.13    1.21
   9   1   3    1.05    0.60
  -9   1  -3    2.27    0.76
   9  -2  -3    0.34    0.30
  -9  -2   3   -0.58    0.31
  -9   2   3    0.49    0.33
   9   2  -3   -0.13    0.23
   8  -2  -3    0.54    0.27
  -8  -2   3    0.01    0.32
  -8   2   3    0.06    0.28
   8   2  -3    0.18    0.22
   7  -2  -3    0.46    0.25
  -7   2   3    0.29    0.30
  -6  -2   3   12.31    0.99
   6  -2  -3   13.47    1.06
  -6   2   3   15.08    1.09
   6   2  -3   12.42    0.82
   5  -2  -3    1.39    0.30
  -5  -2   3    1.20    0.33
  -5   2   3    1.07    0.33
   5   2  -3    0.94    0.22
  -4  -2   3   37.27    1.53
   4  -2  -3   35.72    1.43
   4   2  -3   36.52    1.36
  -4   2   3   36.51    1.56
  -3  -2   3    9.41    0.53
   3  -2  -3    8.91    0.50
   3   2  -3    9.88    0.44
  -3   2   3    9.50    0.57
  -2  -2   3    6.77    0.33
   2  -2  -3    7.34    0.39
  -2   2   3    8.24    0.43
  -1  -2   3    5.93    0.24
  -1   2   3    5.95    0.34
  -1   2   3    5.95    0.35
   0  -2  -3   13.79    0.62
   0  -2   3   13.89    0.59
   0   2   3   12.35    0.62
   0   2  -3   12.18    0.53
  -1  -2  -3    0.25    0.13
   2  -2   3   68.03    2.47
  -2  -2  -3   68.96    2.47
   2   2   3   61.42    2.44
  -2   2  -3   66.10    2.44
   3  -2   3    1.37    0.35
  -3   2  -3    1.13    0.31
  -4  -2  -3   24.69    1.46
   4  -2   3   27.08    1.47
   4   2   3   24.45    1.45
  -4   2  -3   25.16    1.47
   5  -2   3    0.31    0.25
  -5  -2  -3   -0.14    0.16
   5   2   3    0.07    0.17
  -5   2  -3   -0.13    0.20
   6  -2   3    4.17    0.71
  -6  -2  -3    3.51    0.70
   6   2   3    3.37    0.67
  -6   2  -3    2.47    0.62
   7  -2   3    6.09    0.93
  -7  -2  -3    6.06    1.00
   7   2   3    5.74    0.92
  -7   2  -3    6.79    1.04
  -8  -2  -3    2.73    0.72
   8  -2   3    1.96    0.55
  -8   2  -3    2.02    0.66
   8   2   3    1.65    0.57
   9  -2   3    0.17    0.39
  -9  -2  -3    0.26    0.39
  -9   2  -3    0.47    0.45
   9   2   3    0.35    0.47
   9  -3  -3   -0.18    0.27
  -9  -3   3   -0.85    0.27
   9   3  -3   -0.37    0.21
  -9   3   3    0.42    0.40
  -8  -3   3    0.66    0.31
   8  -3  -3   -0.11    0.20
  -8   3   3    0.16    0.25
   8   3  -3    0.39    0.23
   7  -3  -3   -0.14    0.17
  -7  -3   3    0.28    0.25
   7   3  -3    0.18    0.16
  -7   3   3    0.21    0.21
   6  -3  -3    8.51    0.72
  -6  -3   3    8.05    0.79
   6   3  -3    8.44    0.65
  -6   3   3    7.48    0.78
  -5  -3   3    8.95    0.71
   5  -3  -3    8.04    0.61
   5   3  -3    8.26    0.57
  -5   3   3    9.08    0.75
   4  -3  -3    1.94    0.28
  -4  -3   3    2.38    0.36
   4   3  -3    2.33    0.25
  -4   3   3    1.83    0.34
  -3  -3   3    2.51    0.26
   3  -3  -3    2.38    0.26
   3   3  -3    2.28    0.18
  -3   3   3    1.71    0.26
  -2  -3   3    0.71    0.10
   2  -3  -3    0.65    0.15
  -2   3   3    0.90    0.15
   1  -3  -3   35.79    1.26
  -1  -3   3   35.45    1.05
  -1   3   3   35.77    1.28
  -1   3   3   35.40    1.26
   0  -3   3   66.55    2.22
   0   3  -3   68.38    2.17
   0   3   3   75.87    2.36
   1  -3   3  205.32    6.17
  -1  -3  -3  202.15    6.18
  -1   3  -3  199.89    6.14
   1   3   3  198.45    6.21
   2  -3   3    0.73    0.22
  -2   3  -3    1.35    0.27
   3  -3   3    1.30    0.33
  -3  -3  -3    1.59    0.35
   3   3   3    1.25    0.34
  -3   3  -3    1.21    0.33
  -4  -3  -3   22.31    1.36
   4  -3   3   21.83    1.33
   4   3   3   23.99    1.42
  -4   3  -3   23.87    1.41
   5  -3   3    2.58    0.53
  -5  -3  -3    2.93    0.60
   5   3   3    2.66    0.57
  -5   3  -3    2.50    0.56
  -6  -3  -3    2.14    0.54
   6  -3   3    1.72    0.46
   6   3   3    2.70    0.61
  -6   3  -3    1.90    0.55
  -7  -3  -3   -0.23    0.31
   7   3   3   -0.23    0.19
  -7   3  -3   -0.04    0.30
   8  -3   3   -0.05    0.30
  -8  -3  -3    0.14    0.38
   8   3   3   -0.46    0.18
  -8   3  -3    0.12    0.37
   9  -3   3    1.78    0.64
  -9  -3  -3    1.48    0.47
  -9   3  -3    2.04    0.72
   9   3   3    2.17    0.70
  -9  -4   3    0.87    0.43
   9  -4  -3    1.52    0.46
   9   4  -3    2.04    0.44
  -9   4   3    2.03    0.65
   8  -4  -3    9.22    0.83
  -8  -4   3    7.03    1.00
  -8   4   3    8.14    1.11
   8   4  -3    7.76    0.72
   7  -4  -3    0.11    0.18
  -7  -4   3   -0.12    0.20
  -7   4   3    0.08    0.24
   6  -4  -3    6.93    0.67
  -6  -4   3    6.71    0.72
  -6   4   3    6.89    0.75
   6   4  -3    6.87    0.57
   5  -4  -3    3.81    0.44
  -5  -4   3    2.94    0.47
  -5   4   3    3.19    0.53
   5   4  -3    3.84    0.38
  -4  -4   3   16.88    0.91
   4  -4  -3   17.58    0.88
  -4   4   3   16.72    0.95
   4   4  -3   16.55    0.75
   3  -4  -3   13.91    0.70
  -3  -4   3   13.57    0.66
  -3   4   3   13.39    0.73
   3   4  -3   13.21    0.51
   2  -4  -3   25.25    0.99
  -2  -4   3   23.26    0.82
  -2   4   3   26.09    1.02
   1  -4  -3    0.60    0.13
  -1   4   3    0.77    0.16
  -1   4   3    0.65    0.15
   0  -4   3   63.03    2.07
   0   4  -3   61.15    2.00
   0   4   3   69.85    2.23
   1  -4   3  168.00    5.23
  -1  -4  -3  163.16    5.25
   1   4   3  173.26    5.31
  -1   4  -3  170.34    5.22
   2  -4   3    1.48    0.31
  -2  -4  -3    1.33    0.29
  -2   4  -3    1.66    0.32
   2   4   3    1.62    0.33
  -3  -4  -3   17.17    1.07
   3  -4   3   16.20    1.01
  -3   4  -3   17.63    1.08
   3   4   3   16.87    1.08
   4  -4   3    2.89    0.53
  -4  -4  -3    2.70    0.62
  -4   4  -3    2.86    0.49
   4   4   3    3.16    0.57
   5  -4   3    0.32    0.26
  -5  -4  -3    0.23    0.23
  -5   4  -3    0.25    0.22
   5   4   3    0.03    0.16
  -6  -4  -3    1.43    0.49
   6  -4   3    1.64    0.47
  -6   4  -3    1.17    0.40
   6   4   3    0.83    0.34
  -7  -4  -3    0.21    0.34
   7   4   3    0.01    0.29
  -7   4  -3    1.09    0.49
   8  -4   3   -0.54    0.31
  -8  -4  -3    0.06    0.38
   8   4   3   -0.21    0.35
  -8   4  -3   -0.41    0.34
  -9  -4  -3    5.05    0.90
   9  -4   3    4.47    0.85
   9   4   3    3.93    0.85
  -9   4  -3    4.43    1.03
   9  -5  -3   -0.42    0.29
  -9  -5   3   -0.67    0.25
  -9   5   3   -0.17    0.46
   9   5  -3    0.36    0.23
  -8  -5   3   -0.01    0.29
   8  -5  -3    0.00    0.26
   8   5  -3   -0.15    0.20
  -8   5   3   -0.21    0.23
   7  -5  -3    5.47    0.61
   7   5  -3    3.82    0.52
  -7   5   3    3.98    0.69
  -6  -5   3    0.64    0.32
   6  -5  -3    1.03    0.30
   6   5  -3    0.88    0.24
  -6   5   3    1.39    0.40
   5  -5  -3   15.65    0.92
  -5  -5   3   14.50    0.95
   5   5  -3   15.70    0.80
  -5   5   3   14.73    1.01
  -4  -5   3   42.19    1.69
   4  -5  -3   42.61    1.68
   4   5  -3   42.15    1.49
  -4   5   3   42.57    1.79
   3  -5  -3  189.99    5.88
  -3  -5   3  194.73    5.81
   3   5  -3  190.40    5.57
  -3   5   3  193.94    5.97
  -2  -5   3   32.57    1.06
   2  -5  -3   32.42    1.25
  -2   5   3   32.58    1.29
  -2   5   3   33.11    1.27
  -1  -5   3    5.94    0.23
  -1  -5   3    6.05    0.22
   1  -5  -3    5.11    0.38
  -1   5   3    6.05    0.40
  -1   5   3    6.73    0.43
   0  -5   3  184.51    5.50
   0  -5  -3  194.67    5.65
   0   5   3  180.53    5.66
   0   5  -3  179.71    5.45
   1  -5   3    0.36    0.16
  -1   5  -3    0.46    0.15
  -2  -5  -3    6.94    0.58
   2  -5   3    7.05    0.57
   2   5   3    5.37    0.56
  -2   5  -3    7.78    0.61
  -3  -5  -3  104.33    3.75
   3  -5   3  103.36    3.71
   3   5   3  106.04    3.80
  -3   5  -3  103.23    3.73
   4  -5   3    9.05    0.81
  -4  -5  -3    8.16    0.80
   4   5   3    8.62    0.82
  -4   5  -3    6.98    0.72
   5  -5   3    0.63    0.33
  -5  -5  -3    0.69    0.32
   5   5   3    1.10    0.35
   6  -5   3    0.07    0.21
  -6  -5  -3    0.14    0.27
   6   5   3    0.41    0.36
  -6   5  -3   -0.19    0.20
  -7  -5  -3    2.62    0.65
   7  -5   3    3.20    0.81
  -7   5  -3    2.27    0.65
   7   5   3    3.46    0.71
   8  -5   3    3.07    0.74
  -8  -5  -3    1.91    0.60
   8   5   3    2.69    0.69
  -8   5  -3    2.12    0.68
  -9  -5  -3   -0.06    0.46
   9  -5   3   -0.45    0.36
   9   5   3    0.96    0.44
  -9   5  -3   -1.14    0.37
   9  -6  -3    0.59    0.39
  -9  -6   3    0.33    0.41
   9   6  -3    0.30    0.30
  -9   6   3    0.61    0.44
   8  -6  -3    0.05    0.26
  -8  -6   3    0.03    0.29
  -8   6   3    0.48    0.28
  -7  -6   3    3.83    0.69
   7  -6  -3    3.70    0.56
   7   6  -3    3.44    0.48
  -7   6   3    3.42    0.66
  -6  -6   3    0.88    0.33
   6  -6  -3    0.69    0.25
   6   6  -3    0.41    0.18
  -6   6   3    0.82    0.32
   5  -6  -3    0.06    0.13
  -5  -6   3    0.24    0.20
  -5   6   3   -0.02    0.16
   5   6  -3    0.06    0.12
   4  -6  -3    5.16    0.47
  -4  -6   3    5.17    0.46
   4   6  -3    5.42    0.36
  -4   6   3    6.16    0.56
  -3  -6   3   25.93    1.05
   3  -6  -3   25.54    1.12
   3   6  -3   25.63    0.83
  -3   6   3   26.82    1.19
   3   6  -3   26.17    0.83
   2  -6  -3    6.27    0.44
  -2  -6   3    5.89    0.31
  -2   6   3    6.49    0.46
  -2   6   3    6.57    0.48
  -1  -6   3   35.94    1.13
   1  -6  -3   35.45    1.38
  -1  -6   3   36.22    1.14
  -1   6   3   39.02    1.40
  -1   6   3   37.64    1.42
   0  -6   3  376.06   10.84
   0  -6  -3  365.89   10.99
   0   6  -3  385.51   10.81
   0   6   3  361.42   11.03
  -1  -6  -3    0.03    0.12
   1  -6   3    0.06    0.10
  -1   6  -3    0.07    0.10
   1   6   3   -0.05    0.10
   2  -6   3   21.42    1.07
  -2  -6  -3   18.39    1.05
   2   6   3   18.15    1.08
  -2   6  -3   20.55    1.06
   3  -6   3   27.06    1.40
  -3   6  -3   28.60    1.46
  -4  -6  -3    0.65    0.33
   4  -6   3    1.07    0.35
  -4   6  -3    0.99    0.35
   4   6   3    1.55    0.42
   5  -6   3    0.82    0.34
  -5  -6  -3    0.39    0.31
   5   6   3    0.95    0.36
  -5   6  -3    0.43    0.34
   6  -6   3   13.44    1.15
  -6  -6  -3   12.90    1.17
  -6   6  -3   13.76    1.24
   6   6   3   13.26    1.19
   7  -6   3   31.44    2.07
  -7  -6  -3   29.90    1.98
   7   6   3   29.62    1.95
  -7   6  -3   29.57    2.05
   8  -6   3    0.40    0.37
  -8   6  -3   -1.01    0.35
   8   6   3    0.26    0.39
   9  -6   3    7.33    1.12
  -9  -6  -3    6.63    1.19
  -9   6  -3    6.17    1.26
   9   6   3    6.68    1.10
   9  -7  -3   -0.32    0.23
  -9  -7   3   -0.76    0.27
  -9   7   3   -0.64    0.34
   9   7  -3   -0.21    0.24
   8  -7  -3    0.04    0.23
  -8  -7   3    0.10    0.27
  -8   7   3   -0.15    0.18
   8   7  -3   -0.37    0.13
   7  -7  -3    9.06    0.84
  -7  -7   3    9.11    0.93
   7   7  -3    8.95    0.72
  -7   7   3    9.23    0.98
   6  -7  -3    8.51    0.78
  -6  -7   3    9.31    0.85
  -6   7   3   10.01    0.92
   6   7  -3   10.03    0.69
   5  -7  -3    3.20    0.46
  -5  -7   3    3.83    0.54
  -5   7   3    3.88    0.57
   5   7  -3    4.20    0.38
   4  -7  -3    7.75    0.60
  -4  -7   3    8.00    0.59
   4   7  -3    8.88    0.47
  -4   7   3    8.54    0.67
  -3  -7   3   76.25    2.47
   3  -7  -3   74.54    2.58
   3   7  -3   73.09    2.20
   3   7  -3   73.92    2.20
  -3   7   3   74.65    2.65
   2  -7  -3  148.79    4.81
  -2   7   3  155.32    4.88
  -2   7   3  160.83    5.08
   1  -7  -3   13.95    0.73
   1  -7  -3   14.01    0.73
  -1  -7   3   13.55    0.51
  -1  -7   3   13.95    0.51
  -1   7   3   14.02    0.74
  -1   7   3   13.60    0.71
   0  -7   3    0.10    0.08
   0  -7  -3    0.23    0.12
   0   7  -3    0.03    0.05
   0   7   3    0.08    0.10
   0   7   3    0.26    0.13
   0   7  -3   -0.03    0.07
   1  -7   3   23.00    1.02
  -1  -7  -3   21.48    1.07
  -1   7  -3   22.85    1.02
   1   7   3   22.21    1.12
   2  -7   3  122.11    3.99
  -2  -7  -3  111.99    4.00
   2   7   3  114.76    4.05
  -2   7  -3  124.43    4.02
  -3  -7  -3  128.69    4.42
   3  -7   3  124.43    4.34
  -3   7  -3  129.23    4.42
   3   7   3  121.69    4.42
  -4  -7  -3   11.15    0.92
   4  -7   3   10.89    0.88
   4   7   3   11.26    0.96
  -4   7  -3   11.22    0.94
  -5  -7  -3    5.80    0.85
   5  -7   3    4.82    0.74
   5   7   3    4.69    0.75
  -5   7  -3    5.06    0.77
  -6  -7  -3    8.20    0.94
   6  -7   3    8.06    0.90
  -6   7  -3    9.56    1.03
   6   7   3    8.96    0.98
   7  -7   3   22.91    1.73
  -7  -7  -3   22.47    1.72
   7   7   3   25.23    1.75
  -7   7  -3   23.80    1.81
  -8  -7  -3   -0.17    0.31
   8  -7   3    0.73    0.38
   8   7   3   -0.01    0.22
  -8   7  -3   -0.53    0.42
   9  -7   3   10.09    1.33
  -9  -7  -3    9.08    1.35
   9   7   3    8.34    1.24
  -9   7  -3    9.34    1.45
   9  -8  -3    1.41    0.38
  -9  -8   3    1.28    0.57
   9   8  -3    1.31    0.40
  -9   8   3    1.87    0.69
   8  -8  -3   -0.02    0.24
  -8  -8   3   -0.06    0.29
  -8   8   3    0.35    0.30
   8   8  -3    0.42    0.26
   7  -8  -3    1.39    0.36
  -7  -8   3    1.80    0.50
   7   8  -3    1.50    0.32
  -7   8   3    1.26    0.42
  -6  -8   3    4.07    0.62
   6  -8  -3    4.82    0.57
  -6   8   3    4.87    0.74
   6   8  -3    4.77    0.46
   5  -8  -3    3.14    0.47
  -5  -8   3    2.17    0.40
   5   8  -3    3.03    0.32
  -5   8   3    2.85    0.52
   4  -8  -3   12.31    0.77
  -4  -8   3   11.51    0.73
  -4   8   3   11.83    0.84
   4   8  -3   11.21    0.56
  -3  -8   3    0.43    0.14
   3  -8  -3    0.23    0.15
   3   8  -3    0.44    0.07
  -3   8   3    0.49    0.19
   3   8  -3    0.33    0.06
  -2  -8   3    0.66    0.13
   2  -8  -3    0.60    0.16
  -2   8   3    0.50    0.19
  -1  -8   3  112.61    3.46
   1  -8  -3  118.18    3.76
  -1  -8   3  114.02    3.46
   1  -8  -3  114.78    3.75
  -1   8   3  117.58    3.74
  -1   8   3  118.93    3.78
   0  -8  -3  103.56    3.46
   0  -8   3  110.74    3.29
   0   8   3  102.19    3.44
   0   8   3  104.02    3.50
   0   8  -3  104.03    3.20
   0   8  -3  106.01    3.27
  -1  -8  -3    0.75    0.21
   1  -8   3    0.96    0.22
   1   8   3    0.82    0.24
  -1   8  -3    1.08    0.22
  -2  -8  -3   27.21    1.35
   2  -8   3   27.15    1.29
  -2   8  -3   25.65    1.30
   2   8   3   28.41    1.40
  -3  -8  -3   20.78    1.20
   3  -8   3   17.29    1.08
   3   8   3   18.11    1.16
  -3   8  -3   19.08    1.15
  -4  -8  -3    0.58    0.28
   4  -8   3    0.52    0.26
  -4   8  -3    0.60    0.31
   4   8   3    0.56    0.29
   5  -8   3   14.74    1.14
  -5  -8  -3   13.79    1.14
   5   8   3   15.22    1.20
  -5   8  -3   13.34    1.16
  -6  -8  -3    8.97    0.96
   6  -8   3    8.71    0.93
   6   8   3    7.60    1.05
  -6   8  -3    6.86    1.01
  -7  -8  -3   10.47    1.16
   7  -8   3   12.23    1.21
  -7   8  -3   12.98    1.30
   7   8   3   10.95    1.13
   8  -8   3    0.61    0.33
  -8  -8  -3   -0.28    0.32
   8   8   3   -0.17    0.33
  -8   8  -3    0.70    0.53
   9  -8   3   -0.16    0.53
  -9  -8  -3   -0.06    0.44
  -9   8  -3   -0.91    0.44
   9   8   3    0.08    0.52
  -9  -9   3    7.86    1.05
   9  -9  -3    7.58    0.91
   9   9  -3    8.48    0.93
  -9   9   3    7.93    1.21
   8  -9  -3    9.75    0.92
  -8  -9   3    7.99    0.90
   8   9  -3    7.23    0.70
  -8   9   3    9.28    1.06
  -7  -9   3    0.34    0.28
   7  -9  -3   -0.13    0.20
  -7   9   3   -0.04    0.22
   7   9  -3    0.07    0.18
  -6  -9   3    0.51    0.27
   6  -9  -3    2.03    0.44
  -6   9   3    1.55    0.44
   6   9  -3    1.57    0.31
   5  -9  -3    0.41    0.18
  -5  -9   3    0.34    0.22
   5   9  -3    0.58    0.18
  -5   9   3    0.27    0.23
   4  -9  -3   16.17    0.92
  -4  -9   3   15.69    0.87
   4   9  -3   15.48    0.67
  -4   9   3   17.10    1.02
   4   9  -3   14.54    0.68
   3  -9  -3   53.27    2.00
  -3  -9   3   52.07    1.85
  -3   9   3   52.65    2.05
   3   9  -3   50.61    1.59
   3   9  -3   52.17    1.58
  -2  -9   3    0.18    0.08
   2  -9  -3    0.05    0.10
  -2   9   3    0.25    0.16
  -2   9   3    0.28    0.15
  -1  -9   3    7.87    0.39
   1  -9  -3    8.65    0.58
   1  -9  -3    8.29    0.56
  -1  -9   3    7.38    0.39
  -1   9   3    8.21    0.56
   1   9  -3    7.52    0.30
   1   9  -3    7.92    0.31
   0  -9  -3    6.72    0.52
   0  -9   3    7.74    0.44
   0   9   3    7.03    0.52
   0   9  -3    7.48    0.40
   0   9  -3    7.17    0.43
  -1  -9  -3   19.97    1.03
   1  -9   3   19.74    0.94
  -1   9  -3   18.57    0.93
  -2  -9  -3   21.58    1.18
   2  -9   3   24.12    1.16
   2   9   3   20.30    1.18
  -2   9  -3   21.97    1.28
   3  -9   3   -0.03    0.16
  -3  -9  -3    0.14    0.19
  -3   9  -3    0.17    0.18
   3   9   3    0.25    0.19
   4  -9   3    3.18    0.55
  -4  -9  -3    3.48    0.58
   4   9   3    3.97    0.65
  -4   9  -3    3.11    0.56
   5  -9   3    6.42    0.77
  -5  -9  -3    8.63    0.86
  -5   9  -3    8.07    0.91
   5   9   3    7.07    0.84
   6  -9   3    2.31    0.52
  -6  -9  -3    2.44    0.60
   6   9   3    1.87    0.66
  -6   9  -3    1.97    0.56
  -7  -9  -3    1.59    0.59
   7  -9   3    2.66    0.60
  -7   9  -3    2.22    0.65
   7   9   3    2.06    0.59
  -8  -9  -3    0.63    0.51
   8  -9   3    2.97    0.69
   8   9   3    3.11    0.73
  -8   9  -3    1.16    0.56
   9  -9   3   -0.06    0.46
  -9  -9  -3   -0.74    0.46
  -9   9  -3   -0.07    0.55
   9   9   3   -0.01    0.61
   9 -10  -3    5.48    0.86
  -9 -10   3    5.52    0.94
  -9  10   3    6.08    1.09
   8 -10  -3    2.37    0.49
  -8 -10   3    3.83    0.70
  -8  10   3    3.81    0.80
   8  10  -3    3.26    0.48
  -7 -10   3    1.59    0.45
   7 -10  -3    1.32    0.40
   7  10  -3    1.79    0.36
  -7  10   3    1.12    0.47
   6 -10  -3   -0.04    0.15
  -6 -10   3    0.29    0.23
  -6  10   3    0.06    0.20
   6  10  -3    0.46    0.16
   5 -10  -3    3.53    0.50
  -5 -10   3    3.11    0.46
   5  10  -3    2.81    0.33
  -5  10   3    3.55    0.58
  -4 -10   3    5.21    0.48
   4 -10  -3    4.84    0.48
  -4  10   3    6.02    0.60
   4  10  -3    4.69    0.34
   4  10  -3    4.62    0.32
  -3 -10   3    9.80    0.57
   3 -10  -3    7.85    0.61
  -3  10   3    8.97    0.68
   3  10  -3    8.81    0.36
  -3  10   3    8.83    0.67
   3  10  -3    9.03    0.39
  -2 -10   3   84.09    2.70
   2 -10  -3   87.28    2.97
  -2  10   3   88.29    2.99
  -2  10   3   83.14    3.00
   1 -10  -3    1.09    0.25
  -1 -10   3    1.38    0.19
   1 -10  -3    1.70    0.29
  -1 -10   3    1.58    0.18
   1  10  -3    1.46    0.15
  -1  10   3    1.50    0.30
  -1  10   3    1.28    0.24
   1  10  -3    1.34    0.14
   0 -10  -3   64.97    2.42
   0 -10   3   66.79    2.23
   0  10  -3   67.67    2.17
   0  10   3   63.37    2.38
   0  10   3   64.80    2.46
   0  10  -3   72.37    2.24
  -1 -10  -3    6.68    0.56
   1 -10   3    6.70    0.50
  -1  10  -3    7.26    0.53
   1  10   3    6.48    0.55
   1  10   3    6.14    0.58
   2 -10   3   46.85    1.87
  -2 -10  -3   45.48    1.95
   2  10   3   42.88    1.95
   3 -10   3   -0.01    0.10
  -3 -10  -3    0.22    0.17
  -3  10  -3    0.12    0.11
   3  10   3    0.17    0.19
  -4 -10  -3    0.11    0.21
   4 -10   3    0.20    0.13
  -4  10  -3    0.50    0.28
   4  10   3    0.53    0.31
   5 -10   3    4.01    0.66
  -5 -10  -3    4.52    0.76
   5  10   3    4.33    0.76
  -5  10  -3    4.82    0.78
  -6 -10  -3    7.79    1.06
   6 -10   3    9.30    0.95
  -6  10  -3    6.91    1.02
   6  10   3    7.69    1.04
   7 -10   3   -0.20    0.26
  -7 -10  -3   -0.26    0.23
  -7  10  -3   -0.49    0.30
   7  10   3   -0.19    0.34
  -8 -10  -3    0.45    0.48
   8 -10   3    0.68    0.38
  -8  10  -3    0.89    0.46
   8  10   3    0.89    0.52
   9 -10   3    3.56    0.87
  -9 -10  -3    4.91    0.94
  -9  10  -3    4.22    1.17
   9 -11  -3    6.87    0.96
  -9 -11   3    6.99    1.04
  -9  11   3    5.79    1.04
  -8 -11   3    2.31    0.53
   8 -11  -3    2.18    0.52
  -8  11   3    1.99    0.56
   8  11  -3    0.99    0.34
  -7 -11   3   12.16    1.06
   7 -11  -3   13.17    1.08
  -7  11   3   13.69    1.21
   7  11  -3   14.27    0.89
  -6 -11   3    5.80    0.68
   6 -11  -3    6.86    0.70
  -6  11   3    8.17    0.85
   6  11  -3    5.87    0.53
   5 -11  -3    0.49    0.22
  -5 -11   3    0.27    0.20
   5  11  -3    0.57    0.17
   5  11  -3    0.34    0.16
  -5  11   3    0.31    0.27
  -4 -11   3    1.50    0.29
   4 -11  -3    1.32    0.30
  -4  11   3    1.17    0.30
   4  11  -3    1.41    0.20
   4  11  -3    1.89    0.20
  -3 -11   3    1.40    0.24
   3 -11  -3    1.41    0.30
  -3  11   3    1.07    0.29
   3  11  -3    1.49    0.14
  -3  11   3    1.60    0.35
   3  11  -3    1.38    0.16
  -2 -11   3    5.99    0.39
  -2 -11   3    6.37    0.39
   2 -11  -3    6.08    0.51
   2  11  -3    5.84    0.28
   2  11  -3    5.87    0.26
  -2  11   3    6.18    0.54
  -2  11   3    6.02    0.52
   1 -11  -3   52.38    2.00
   1 -11  -3   49.48    1.96
  -1 -11   3   50.32    1.70
  -1 -11   3   51.08    1.73
   1  11  -3   51.55    1.65
   1  11  -3   50.96    1.65
  -1  11   3   51.65    2.01
  -1  11   3   48.86    1.93
   0 -11   3   29.24    1.18
   0 -11  -3   30.37    1.37
   0  11  -3   30.48    1.14
   0  11  -3   30.68    1.19
   0  11   3   30.13    1.34
   1 -11   3  296.17    8.93
  -1 -11  -3  285.49    9.07
  -1  11  -3  305.09    8.97
   1  11   3  297.83    9.05
   1  11   3  295.15    9.15
  -2 -11  -3   24.93    1.33
   2 -11   3   28.29    1.31
   2  11   3   25.78    1.40
   3 -11   3    5.61    0.58
  -3 -11  -3    5.49    0.64
   3  11   3    6.48    0.71
  -3  11  -3    5.52    0.62
  -4 -11  -3   -0.14    0.09
   4 -11   3   -0.30    0.11
   4  11   3    0.08    0.29
  -4  11  -3    0.11    0.20
   5 -11   3    1.83    0.46
  -5 -11  -3    2.23    0.56
   5  11   3    2.15    0.58
  -5  11  -3    1.94    0.52
  -6 -11  -3    0.05    0.31
   6 -11   3    0.29    0.28
   6  11   3   -0.28    0.33
  -6  11  -3   -0.20    0.24
  -7 -11  -3    0.21    0.45
   7 -11   3    0.73    0.44
   7  11   3    0.76    0.49
  -7  11  -3    0.85    0.45
  -8 -11  -3    0.08    0.40
   8 -11   3    0.09    0.36
  -8  11  -3    1.10    0.53
   8  11   3   -0.26    0.30
   9 -12  -3    1.15    0.41
  -9  12   3    1.02    0.61
   8 -12  -3    1.47    0.37
  -8 -12   3    0.60    0.43
  -8  12   3    0.16    0.34
  -7 -12   3   13.63    1.12
   7 -12  -3   14.08    1.11
  -7  12   3   12.99    1.21
   7  12  -3   14.85    0.91
  -6 -12   3    2.59    0.50
   6 -12  -3    2.66    0.48
   6  12  -3    2.29    0.36
  -6  12   3    2.01    0.54
   6  12  -3    2.03    0.32
  -5 -12   3    1.64    0.34
   5 -12  -3    1.48    0.36
   5  12  -3    1.42    0.26
   5  12  -3    1.24    0.23
  -5  12   3    1.84    0.45
  -4 -12   3    3.78    0.41
   4 -12  -3    3.41    0.47
   4  12  -3    4.22    0.30
  -4  12   3    3.42    0.55
   4  12  -3    3.72    0.31
  -3 -12   3    9.42    0.58
   3 -12  -3    8.87    0.68
  -3  12   3    8.98    0.71
  -3  12   3    8.87    0.73
   3  12  -3    8.76    0.44
   3  12  -3    8.55    0.40
  -2 -12   3   70.44    2.32
  -2 -12   3   71.53    2.35
   2 -12  -3   69.10    2.58
   2  12  -3   70.67    2.21
  -2  12   3   71.63    2.62
  -2  12   3   70.80    2.65
   2  12  -3   69.60    2.16
   1 -12  -3  105.88    3.58
   1 -12  -3  103.04    3.58
  -1 -12   3  107.14    3.31
  -1 -12   3  104.11    3.28
   1  12  -3  102.54    3.22
  -1  12   3  106.83    3.69
   1  12  -3  104.78    3.23
  -1  12   3  101.87    3.53
   0 -12  -3    8.98    0.67
   0 -12   3    9.68    0.56
   0  12  -3    9.83    0.57
   0  12  -3    9.55    0.53
   0  12   3    9.44    0.66
   0  12   3    9.87    0.72
  -1 -12  -3   11.23    0.78
   1 -12   3    9.79    0.65
   1  12   3   10.74    0.74
  -1  12  -3   10.10    0.63
   1  12   3   10.97    0.81
  -1  12  -3    9.72    0.66
   2 -12   3    0.75    0.23
  -2 -12  -3    1.23    0.32
   2  12   3    0.53    0.26
  -3 -12  -3   16.66    1.10
   3 -12   3   15.37    1.02
   3  12   3   14.35    1.07
  -3  12  -3   16.46    1.08
   4 -12   3    0.25    0.21
  -4 -12  -3    0.07    0.26
   4  12   3    0.32    0.30
  -4  12  -3   -0.02    0.15
   5 -12   3   23.01    1.47
  -5 -12  -3   22.04    1.51
   5  12   3   21.75    1.53
  -5  12  -3   20.65    1.50
  -6 -12  -3    3.66    0.74
   6 -12   3    2.87    0.62
   6  12   3    3.59    0.71
  -6  12  -3    3.31    0.67
  -7 -12  -3    5.28    0.97
   7 -12   3    4.92    0.87
   7  12   3    4.95    0.93
  -7  12  -3    6.01    0.95
   8 -12   3    6.27    0.98
  -8 -12  -3    7.05    1.15
   8  12   3    6.30    1.65
  -8  12  -3    7.92    1.23
  -9 -13   3    0.27    0.38
  -9  13   3    0.43    0.47
   8 -13  -3   -0.58    0.26
  -8 -13   3   -0.19    0.22
  -8  13   3   -0.26    0.26
   8  13  -3   -0.39    0.17
  -7 -13   3    6.37    0.76
   7 -13  -3    6.07    0.82
  -7  13   3    6.47    0.96
   7  13  -3    6.75    0.61
   7  13  -3    6.95    0.60
   6 -13  -3   10.50    0.90
  -6 -13   3   10.95    1.57
  -6  13   3    9.99    0.98
   6  13  -3   11.13    0.72
   6  13  -3   10.21    0.66
  -5 -13   3    1.44    0.32
   5 -13  -3    1.25    0.34
  -5  13   3    2.04    0.47
   5  13  -3    1.97    0.28
   5  13  -3    1.58    0.34
   4 -13  -3    1.05    0.29
  -4 -13   3    0.73    0.22
   4  13  -3    0.69    0.14
   4  13  -3    0.66    0.17
  -4  13   3    0.81    0.29
  -4  13   3    0.57    0.23
  -3 -13   3    2.36    0.33
   3 -13  -3    2.39    0.42
   3  13  -3    3.38    0.28
  -3  13   3    3.05    0.56
   3  13  -3    2.91    0.22
  -3  13   3    2.83    0.46
  -2 -13   3    8.86    0.52
  -2 -13   3    8.98    0.53
   2 -13  -3    8.66    0.66
  -2  13   3    8.31    0.65
   2  13  -3    9.06    0.42
  -2  13   3   10.23    0.77
   2  13  -3    8.44    0.45
   1 -13  -3   46.38    1.90
  -1 -13   3   45.44    1.65
  -1 -13   3   47.37    1.69
   1 -13  -3   46.45    1.93
  -1  13   3   49.89    1.92
   1  13  -3   46.52    1.62
   1  13  -3   45.72    1.60
  -1  13   3   45.92    1.94
   0 -13  -3    0.22    0.16
   0 -13   3    0.02    0.08
   0  13   3    0.02    0.13
   0  13  -3    0.11    0.11
   0  13  -3    0.03    0.10
   0  13   3    0.17    0.13
   1 -13   3   33.83    1.40
  -1 -13  -3   31.77    1.51
   1  13   3   27.80    1.49
  -1  13  -3   32.88    1.42
  -1  13  -3   32.69    1.35
   1  13   3   30.98    1.46
   2 -13   3    0.06    0.12
   2  13   3    0.51    0.23
   2  13   3    0.13    0.15
  -3 -13  -3   32.62    1.72
   3 -13   3   33.61    1.66
  -3  13  -3   34.17    1.72
   3  13   3   34.71    1.81
  -4 -13  -3    2.75    0.55
   4 -13   3    2.52    0.51
   4  13   3    3.23    0.64
  -4  13  -3    3.77    0.67
  -5 -13  -3   42.71    2.28
   5 -13   3   45.09    2.25
  -5  13  -3   46.52    2.39
   5  13   3   44.05    2.34
  -6 -13  -3   37.44    2.22
   6 -13   3   38.04    2.13
  -6  13  -3   37.29    2.24
   6  13   3   38.59    2.24
  -7 -13  -3    0.48    0.46
   7  13   3   -0.16    0.31
  -7  13  -3    0.90    0.48
   8 -13   3    0.56    0.38
  -8 -13  -3    0.45    0.39
  -8  13  -3    0.08    0.38
   8  13   3    0.00    0.47
  -9 -14   3    0.07    0.46
  -9  14   3    1.06    0.61
   9  14  -3    0.39    0.47
  -8 -14   3    0.14    0.29
   8 -14  -3   -0.57    0.23
  -8  14   3    0.09    0.28
   8  14  -3   -0.11    0.21
   7 -14  -3    0.89    0.36
  -7 -14   3    0.91    0.35
  -7  14   3    0.96    0.46
   7  14  -3    0.89    0.28
   7  14  -3    0.97    0.28
   6 -14  -3    1.15    0.35
  -6 -14   3    1.25    0.31
   6  14  -3    1.07    0.23
   6  14  -3    1.25    0.25
  -6  14   3    1.84    0.49
  -5 -14   3    0.08    0.15
   5 -14  -3    0.18    0.20
   5  14  -3    0.08    0.13
  -5  14   3    0.05    0.15
   5  14  -3   -0.07    0.10
   4 -14  -3   18.03    1.10
  -4 -14   3   17.24    0.98
   4  14  -3   17.79    0.76
  -4  14   3   16.85    1.13
  -4  14   3   17.87    1.17
   4  14  -3   17.78    0.82
   3 -14  -3    4.69    0.52
  -3 -14   3    5.32    0.45
   3  14  -3    4.65    0.35
  -3  14   3    4.54    0.52
  -3  14   3    4.41    0.53
   3  14  -3    4.93    0.31
  -2 -14   3    7.32    0.49
  -2 -14   3    7.81    0.51
   2 -14  -3    5.80    0.58
  -2  14   3    9.11    0.69
   2  14  -3    7.27    0.40
  -2  14   3    7.01    0.65
   2  14  -3    7.35    0.44
  -1 -14   3  100.98    3.38
   1 -14  -3  107.83    3.67
   1 -14  -3  105.51    3.68
  -1 -14   3  106.82    3.37
   1  14  -3  103.01    3.30
  -1  14   3  102.58    3.61
   1  14  -3  106.21    3.33
  -1  14   3  105.86    3.70
   0 -14   3   27.94    1.16
   0 -14  -3   24.67    1.31
   0  14  -3   27.29    1.16
   0  14   3   26.04    1.28
   0  14   3   25.12    1.34
   0  14  -3   26.56    1.11
   1 -14   3   12.32    0.74
  -1 -14  -3   12.12    0.84
  -1  14  -3   12.00    0.77
   1  14   3   10.68    0.79
  -1  14  -3   12.06    0.72
   1  14   3   11.79    0.88
  -2 -14  -3   20.16    1.20
   2 -14   3   19.22    1.08
   2  14   3   18.40    1.20
   2  14   3   17.97    1.09
   3 -14   3   10.97    0.86
  -3 -14  -3   11.51    0.94
  -3  14  -3   11.25    0.90
   3  14   3   12.55    1.01
  -4 -14  -3  101.72    3.96
   4 -14   3  107.17    3.90
   4  14   3   89.62    3.91
  -4  14  -3  107.20    4.03
   5 -14   3   48.62    2.40
  -5 -14  -3   51.90    2.53
   5  14   3   48.33    2.61
  -5  14  -3   48.43    2.52
   6 -14   3   -0.39    0.25
  -6 -14  -3   -0.10    0.24
   6  14   3    0.32    0.25
  -6  14  -3    0.01    0.35
  -7 -14  -3   -0.49    0.29
   7  14   3    0.51    0.43
  -7  14  -3   -0.19    0.40
  -8 -14  -3    0.60    0.46
   8 -14   3    1.45    0.55
   8  14   3    0.41    0.46
  -8  14  -3    1.02    0.53
  -9 -15   3    3.04    0.66
   9  15  -3    3.37    0.54
  -9  15   3    4.13    0.96
  -8 -15   3    4.43    0.80
   8 -15  -3    5.60    1.35
  -8  15   3    4.81    0.91
   8  15  -3    4.51    0.56
   8  15  -3    5.32    0.59
  -7 -15   3    1.40    0.42
   7 -15  -3    0.51    0.33
   7  15  -3    0.63    0.22
  -7  15   3    0.47    0.42
   7  15  -3    0.39    0.21
   6 -15  -3    1.47    0.41
  -6 -15   3    2.01    0.45
   6  15  -3    1.36    0.29
  -6  15   3    0.93    0.45
   6  15  -3    1.61    0.29
  -5 -15   3    1.06    0.32
   5 -15  -3    1.18    0.32
   5  15  -3    1.43    0.28
   5  15  -3    1.56    0.25
  -5  15   3    1.19    0.32
   4 -15  -3    1.64    0.38
  -4 -15   3    1.57    0.33
   4  15  -3    1.44    0.24
  -4  15   3    1.40    0.36
   4  15  -3    2.03    0.24
  -4  15   3    1.96    0.44
   3 -15  -3    3.54    0.50
  -3 -15   3    2.59    0.35
   3  15  -3    2.60    0.24
   3  15  -3    2.92    0.30
  -3  15   3    3.14    0.51
  -3  15   3    3.11    0.50
  -2 -15   3    8.22    0.55
  -2 -15   3    7.64    0.52
   2 -15  -3    7.46    0.64
  -2  15   3    8.31    0.67
   2  15  -3    7.62    0.48
   2  15  -3    7.75    0.44
  -2  15   3    8.39    0.72
  -1 -15   3   12.45    0.69
   1 -15  -3   13.72    0.91
  -1 -15   3   13.01    0.72
   1 -15  -3   12.36    0.85
  -1  15   3   13.09    0.89
   1  15  -3   12.66    0.65
  -1  15   3   14.56    0.93
   1  15  -3   12.45    0.68
   0 -15  -3   14.84    0.97
   0 -15   3   15.92    0.83
   0  15   3   14.69    0.93
   0  15   3   14.70    1.00
   0  15  -3   15.56    0.82
   0  15  -3   15.57    0.80
   1 -15   3   -0.02    0.10
  -1 -15  -3   -0.10    0.12
   1  15   3    0.10    0.14
   1  15   3    0.10    0.16
  -1  15  -3    0.15    0.14
  -1  15  -3    0.11    0.15
  -2 -15  -3   16.81    1.10
   2 -15   3   17.50    1.04
   2  15   3   16.84    1.07
   2  15   3   17.57    1.18
   3 -15   3    4.31    0.60
  -3 -15  -3    5.41    0.63
   3  15   3    4.36    0.71
  -3  15  -3    3.96    0.59
  -4 -15  -3    1.29    0.40
   4 -15   3    0.86    0.30
  -4  15  -3    0.37    0.33
   4  15   3    0.82    0.38
   5 -15   3    0.20    0.26
  -5 -15  -3   -0.07    0.26
   5  15   3    0.15    0.26
  -5  15  -3    0.68    0.32
  -6 -15  -3    5.54    0.90
   6 -15   3    5.27    0.83
  -6  15  -3    4.53    0.87
   6  15   3    6.09    0.96
   7 -15   3   -0.08    0.28
  -7 -15  -3    0.27    0.38
   7  15   3    0.22    0.35
  -7  15  -3    0.88    0.46
   8 -15   3    0.17    0.41
  -8 -15  -3   -0.15    0.36
   8  15   3   -0.36    0.37
  -8  15  -3   -0.09    0.42
  -8 -16   3   -0.32    0.24
   8 -16  -3    0.37    0.44
  -8  16   3   -0.69    0.29
   8  16  -3   -0.04    0.19
   8  16  -3   -0.28    0.21
  -7 -16   3    0.02    0.23
   7 -16  -3   -0.04    0.20
   7  16  -3   -0.22    0.15
   7  16  -3   -0.18    0.15
  -6 -16   3    7.63    0.77
   6 -16  -3    7.15    0.80
  -6  16   3    8.80    0.95
   6  16  -3    7.75    0.57
   6  16  -3    7.54    0.60
   5 -16  -3    1.39    0.34
  -5 -16   3    1.88    0.38
  -5  16   3    1.30    0.39
   5  16  -3    1.68    0.26
   5  16  -3    2.39    0.33
  -5  16   3    2.01    0.50
   4 -16  -3    0.15    0.14
  -4 -16   3    0.09    0.15
  -4  16   3    0.25    0.25
   4  16  -3   -0.01    0.10
  -4  16   3    0.13    0.18
   4  16  -3    0.08    0.10
  -3 -16   3   20.65    1.07
   3 -16  -3   23.17    1.28
   3  16  -3   23.66    1.00
   3  16  -3   22.33    0.91
  -3  16   3   24.31    1.37
  -3  16   3   23.12    1.32
  -2 -16   3    2.91    0.34
   2 -16  -3    2.85    0.47
  -2 -16   3    2.20    0.31
   2  16  -3    2.40    0.26
   2  16  -3    2.75    0.31
  -2  16   3    2.82    0.45
  -2  16   3    3.68    0.54
   1 -16  -3    0.14    0.18
   1 -16  -3    0.41    0.19
  -1 -16   3    0.43    0.15
  -1 -16   3    0.31    0.14
  -1  16   3    0.47    0.19
   1  16  -3    0.38    0.14
   1  16  -3    0.37    0.14
   0 -16  -3   52.93    2.22
   0 -16   3   55.50    2.02
   0  16  -3   53.60    2.00
   0  16   3   52.11    2.16
   0  16   3   50.61    2.25
   0  16  -3   54.04    1.98
  -1 -16  -3   13.11    0.95
   1 -16   3   13.60    0.84
  -1  16  -3   14.44    0.83
   1  16   3   14.11    0.92
   1  16   3   14.07    1.02
  -1  16  -3   15.05    0.90
  -2 -16  -3    0.68    0.29
   2 -16   3    0.70    0.24
   2  16   3    1.32    0.32
   2  16   3    0.93    0.36
  -2  16  -3    0.71    0.23
   3 -16   3    1.02    0.31
  -3 -16  -3    0.83    0.36
   3  16   3    1.23    0.39
   3  16   3    0.40    0.22
  -3  16  -3    0.61    0.30
  -4 -16  -3    0.10    0.26
   4 -16   3    0.04    0.16
   4  16   3    0.11    0.25
  -4  16  -3    0.52    0.30
   5 -16   3    5.47    0.80
  -5 -16  -3    4.24    0.77
  -5  16  -3    4.95    0.86
   5  16   3    4.93    0.82
  -6 -16  -3    0.32    0.39
   6 -16   3    0.25    0.24
  -6  16  -3    0.54    0.38
   6  16   3    0.83    0.48
   7 -16   3   -0.16    0.35
  -7 -16  -3    0.01    0.21
   7  16   3    0.21    0.37
  -7  16  -3   -0.17    0.40
   8 -16   3    0.80    0.55
  -8 -16  -3    0.85    0.48
  -8  16  -3    1.41    0.70
   8  16   3    1.17    0.54
   8 -17  -3    2.15    0.58
  -8 -17   3    1.58    0.48
  -8  17   3    0.92    0.46
   7 -17  -3    0.32    0.34
  -7 -17   3    0.78    0.31
   7  17  -3    0.43    0.21
   7  17  -3    0.74    0.26
   6 -17  -3    9.62    0.90
  -6 -17   3   10.18    0.89
  -6  17   3    8.47    0.94
   6  17  -3   10.54    0.66
   6  17  -3   10.51    0.70
  -6  17   3   10.01    0.99
  -5 -17   3   15.97    1.06
  -5  17   3   16.06    1.23
   5  17  -3   16.26    0.79
   5  17  -3   14.46    0.84
  -5  17   3   17.67    1.29
   4 -17  -3   17.58    1.12
  -4 -17   3   16.15    0.98
  -4  17   3   17.57    1.21
   4  17  -3   15.27    0.74
   4  17  -3   15.34    1.12
  -4  17   3   15.76    1.16
   3 -17  -3    7.37    0.71
  -3 -17   3    7.42    0.59
   3  17  -3    7.33    0.45
  -3  17   3    7.90    0.74
  -3  17   3    7.37    0.72
   3  17  -3    7.65    0.52
  -2 -17   3   30.83    1.36
  -2 -17   3   31.98    1.36
   2 -17  -3   32.62    1.59
  -2  17   3   33.38    1.61
   2  17  -3   31.78    1.29
  -2  17   3   31.03    1.60
   2  17  -3   29.03    1.20
  -1 -17   3    4.26    0.42
   1 -17  -3    6.12    0.61
  -1 -17   3    4.54    0.45
   1 -17  -3    5.34    0.59
   1  17  -3    4.85    0.40
  -1  17   3    5.06    0.71
  -1  17   3    3.33    0.53
   1  17  -3    4.61    0.42
   0 -17  -3    0.14    0.21
   0 -17   3    0.03    0.07
   0  17  -3   -0.05    0.06
   0  17  -3    0.03    0.11
   0  17   3    0.02    0.11
   0  17   3    0.25    0.17
  -1 -17  -3    0.16    0.17
   1 -17   3    0.03    0.11
   1  17   3    0.01    0.10
  -1  17  -3   -0.12    0.13
  -1  17  -3   -0.12    0.12
   1  17   3   -0.03    0.20
   2 -17   3    2.27    0.42
  -2 -17  -3    2.35    0.48
   2  17   3    1.64    0.39
  -2  17  -3    2.24    0.39
   2  17   3    2.05    0.47
   3 -17   3    0.09    0.18
  -3 -17  -3    0.46    0.30
   3  17   3    0.09    0.20
  -3  17  -3   -0.27    0.13
   3  17   3   -0.05    0.17
  -4 -17  -3   53.86    2.60
   4 -17   3   56.13    2.54
   4  17   3   57.72    2.74
  -4  17  -3   55.86    2.64
   5 -17   3   13.92    1.17
  -5 -17  -3   15.02    1.29
  -5  17  -3   14.62    1.30
   5  17   3   13.42    1.23
  -6 -17  -3    3.19    0.71
   6 -17   3    4.71    0.82
  -6  17  -3    4.51    0.86
   6  17   3    2.79    0.67
   7 -17   3   -0.05    0.30
  -7 -17  -3   -0.38    0.25
   7  17   3   -0.78    0.33
  -7  17  -3   -0.38    0.31
   8 -17   3    2.88    0.78
  -8 -17  -3    4.30    0.97
  -8  17  -3    4.87    1.02
  -8 -18   3    0.62    0.41
   8 -18  -3    0.59    0.40
  -8  18   3   -0.14    0.49
   8  18  -3    0.24    0.24
   8  18  -3    0.65    0.28
   7 -18  -3    1.27    0.45
  -7 -18   3    0.59    0.31
   7  18  -3    0.35    0.19
   7  18  -3    0.76    0.27
  -7  18   3    0.80    0.41
  -6 -18   3   -0.07    0.18
   6 -18  -3    0.21    0.24
   6  18  -3    0.04    0.16
   6  18  -3    0.33    0.19
  -6  18   3   -0.27    0.24
  -6  18   3   -0.14    0.26
   5 -18  -3    0.38    0.28
   5  18  -3    0.47    0.20
  -5  18   3    0.78    0.34
   5  18  -3    0.72    0.19
  -5  18   3    0.47    0.33
  -4 -18   3    0.66    0.25
   4 -18  -3    0.48    0.23
  -4  18   3    1.01    0.35
   4  18  -3    0.57    0.21
  -4  18   3    0.87    0.37
   4  18  -3    0.58    0.16
  -3 -18   3    4.31    0.49
   3 -18  -3    5.31    0.61
  -3  18   3    4.60    0.65
  -3  18   3    4.02    0.63
   3  18  -3    4.74    0.37
   3  18  -3    4.56    0.43
  -2 -18   3   -0.07    0.10
   2 -18  -3    0.26    0.19
  -2 -18   3   -0.07    0.09
   2  18  -3   -0.05    0.11
   2  18  -3    0.19    0.12
  -2  18   3    0.13    0.19
  -2  18   3    0.28    0.17
  -1 -18   3    1.11    0.25
   1 -18  -3    1.25    0.31
  -1 -18   3    1.04    0.25
  -1  18   3    1.15    0.31
   1  18  -3    1.35    0.27
  -1  18   3    1.08    0.33
   1  18  -3    1.35    0.25
   0 -18   3   34.03    1.44
   0 -18  -3   30.95    1.59
   0  18   3   28.96    1.61
   0  18  -3   31.34    1.40
   0  18   3   33.06    1.58
   0  18  -3   33.34    1.44
  -1 -18  -3    0.12    0.18
   1 -18   3    0.25    0.19
  -1  18  -3    0.08    0.17
  -1  18  -3   -0.03    0.11
   1  18   3   -0.10    0.13
   1  18   3    0.05    0.13
   2 -18   3    0.64    0.24
  -2 -18  -3    1.21    0.37
   2  18   3    0.63    0.27
  -2  18  -3    0.44    0.24
   2  18   3    0.73    0.35
   3 -18   3   13.11    0.98
  -3 -18  -3   13.30    1.06
  -3  18  -3   12.40    1.01
   3  18   3   11.26    1.02
   3  18   3   11.57    0.95
   4 -18   3    5.11    0.72
  -4 -18  -3    4.60    0.77
  -4  18  -3    3.85    0.66
   4  18   3    4.93    0.73
   4  18   3    6.05    0.94
  -5 -18  -3    5.75    0.89
   5 -18   3    4.48    0.73
  -5  18  -3    5.71    0.91
   5  18   3    6.64    0.98
   6 -18   3   -0.36    0.28
  -6 -18  -3    0.23    0.38
  -6  18  -3    0.09    0.31
   6  18   3    0.42    0.37
  -7 -18  -3    1.58    0.61
   7 -18   3    2.22    0.54
  -7  18  -3    2.82    0.84
   7  18   3    2.03    0.69
  -8 -18  -3    0.93    0.60
   8 -18   3    1.28    0.58
  -8  18  -3    1.74    0.79
   8 -19  -3    0.40    0.39
   8  19  -3    0.01    0.23
  -8  19   3    0.94    0.42
   7 -19  -3   -0.29    0.18
  -7 -19   3   -0.07    0.20
  -7  19   3   -0.20    0.21
  -7  19   3   -0.49    0.26
   7  19  -3   -0.18    0.16
  -6 -19   3    8.32    0.84
   6 -19  -3    7.37    0.82
   6  19  -3    8.47    0.59
   6  19  -3    8.06    0.65
  -6  19   3    8.99    0.99
  -6  19   3    8.92    0.99
   5 -19  -3    0.12    0.22
  -5 -19   3    0.58    0.28
   5  19  -3    0.23    0.18
   5  19  -3    0.33    0.15
  -5  19   3    0.36    0.31
  -5  19   3    0.41    0.22
   4 -19  -3    9.35    0.84
  -4 -19   3   10.35    0.78
  -4  19   3    9.90    0.94
  -4  19   3   11.61    1.00
   4  19  -3    9.39    0.57
   4  19  -3    8.78    0.63
   3 -19  -3    0.24    0.19
  -3 -19   3   -0.05    0.11
   3  19  -3   -0.04    0.16
  -3  19   3    0.13    0.16
  -3  19   3   -0.07    0.14
   3  19  -3   -0.20    0.10
  -2 -19   3    7.04    0.58
   2 -19  -3    7.74    0.74
  -2 -19   3    6.31    0.57
   2  19  -3    7.31    0.51
  -2  19   3    7.89    0.74
   2  19  -3    7.10    0.55
  -2  19   3    6.83    0.70
   1 -19  -3    8.09    0.77
  -1 -19   3    7.96    0.60
  -1 -19   3    8.90    0.65
   1 -19  -3    8.00    0.72
  -1  19   3    8.24    0.77
  -1  19   3    7.47    0.70
   1  19  -3    7.58    0.58
   1  19  -3    7.50    0.56
   0 -19  -3    8.88    0.77
   0 -19   3    9.26    0.67
   0  19   3    8.61    0.75
   0  19  -3    8.62    0.65
   0  19  -3    9.38    0.67
   0  19   3    8.98    0.82
   1 -19   3    2.73    0.41
  -1 -19  -3    1.88    0.40
   1  19   3    2.67    0.45
  -1  19  -3    2.36    0.43
  -1  19  -3    2.39    0.39
   1  19   3    1.50    0.39
   2 -19   3    8.04    0.71
  -2 -19  -3    7.35    0.77
  -2  19  -3    7.26    0.67
   2  19   3    9.36    0.89
   2  19   3    7.57    0.74
  -3 -19  -3    4.10    0.66
   3 -19   3    3.73    0.57
  -3  19  -3    4.41    0.68
   3  19   3    4.36    0.72
   3  19   3    4.96    0.70
  -4 -19  -3    1.34    0.41
   4 -19   3    1.28    0.39
   4  19   3    1.81    0.48
   4  19   3    2.56    0.60
  -4  19  -3    1.80    0.49
  -5 -19  -3    2.91    0.68
   5 -19   3    2.73    0.60
   5  19   3    3.18    0.62
  -5  19  -3    3.26    0.69
   5  19   3    1.96    0.60
  -6 -19  -3    0.28    0.39
   6 -19   3    0.66    0.39
  -6  19  -3   -0.12    0.29
   6  19   3   -0.28    0.34
   7 -19   3    0.93    0.45
  -7 -19  -3   -0.27    0.36
  -7  19  -3    0.18    0.43
   7  19   3    0.20    0.39
  -8 -20   3    4.78    0.81
   8 -20  -3    4.92    0.86
  -8  20   3    1.97    0.70
  -8  20   3    3.94    0.88
   8  20  -3    3.77    0.48
  -7 -20   3    1.30    0.40
   7 -20  -3    0.55    0.37
   7  20  -3    1.31    0.30
  -7  20   3    1.07    0.51
  -7  20   3    2.51    0.63
  -6 -20   3    3.47    0.60
   6 -20  -3    2.66    0.56
   6  20  -3    3.28    0.43
  -6  20   3    4.16    0.77
  -6  20   3    4.19    0.79
   6  20  -3    3.69    0.40
   5 -20  -3    1.44    0.43
  -5 -20   3    0.22    0.26
  -5  20   3    0.30    0.25
  -5  20   3    0.43    0.32
   5  20  -3    0.38    0.17
   5  20  -3    0.37    0.21
  -4 -20   3    0.98    0.29
   4 -20  -3    0.85    0.37
   4  20  -3    0.63    0.19
   4  20  -3    1.24    0.27
  -4  20   3    0.89    0.40
  -4  20   3    1.00    0.40
   3 -20  -3    1.24    0.34
  -3 -20   3    1.29    0.33
   3  20  -3    0.72    0.24
   3  20  -3    1.04    0.22
  -3  20   3    0.82    0.33
  -3  20   3    1.07    0.35
   2 -20  -3    3.10    0.53
  -2 -20   3    3.85    0.46
  -2 -20   3    3.57    0.41
   2  20  -3    3.54    0.37
  -2  20   3    3.30    0.57
   2  20  -3    3.09    0.42
  -2  20   3    3.46    0.56
   1 -20  -3    4.50    0.65
   1 -20  -3    4.10    0.61
  -1 -20   3    5.01    0.50
  -1 -20   3    4.67    0.48
   1  20  -3    3.91    0.45
  -1  20   3    3.52    0.55
  -1  20   3    4.43    0.64
   1  20  -3    4.21    0.43
   0 -20   3    2.44    0.39
   0 -20  -3    2.70    0.48
   0  20   3    2.96    0.55
   0  20  -3    2.39    0.37
   0  20   3    2.69    0.47
   0  20  -3    2.33    0.37
  -1 -20  -3    8.29    0.79
   1 -20   3    6.47    0.62
  -1  20  -3    8.04    0.70
   1  20   3    8.43    0.77
  -1  20  -3    7.93    0.66
   1  20   3    8.46    0.84
  -2 -20  -3    0.20    0.21
   2 -20   3    0.66    0.24
  -2  20  -3    0.00    0.15
   2  20   3    0.13    0.19
   2  20   3    0.30    0.24
  -3 -20  -3    8.29    0.86
   3 -20   3   10.35    1.07
   3  20   3    8.04    0.89
  -3  20  -3    7.71    0.81
   3  20   3    6.83    0.72
  -3  20  -3    7.83    0.77
  -4 -20  -3   24.10    1.62
   4 -20   3   21.83    1.44
   4  20   3   25.54    1.55
   4  20   3   26.15    1.73
  -4  20  -3   24.81    1.63
   5 -20   3   41.95    2.24
  -5 -20  -3   41.90    2.36
   5  20   3   42.21    2.43
  -5  20  -3   45.59    2.47
   5  20   3   43.94    2.25
  -6 -20  -3    4.69    0.88
   6 -20   3    5.83    0.88
  -6  20  -3    5.34    0.97
   6  20   3    5.44    0.93
   6  20   3    5.48    0.85
   7 -20   3    0.94    0.52
  -7 -20  -3    1.08    0.58
  -7  20  -3    1.05    0.45
   7  20   3    1.10    0.59
  -8 -21   3    0.46    0.33
   8 -21  -3   -0.23    0.27
  -8  21   3    0.49    0.41
   8  21  -3   -0.42    0.23
  -8  21   3    0.18    0.57
  -7 -21   3    4.74    0.75
   7 -21  -3    4.59    0.78
   7  21  -3    3.77    0.49
  -7  21   3    3.62    0.83
  -7  21   3    4.66    0.85
  -6 -21   3    8.54    0.85
   6 -21  -3    7.19    0.86
  -6  21   3    8.38    0.99
   6  21  -3    7.54    0.57
  -6  21   3    8.05    1.09
   6  21  -3    7.35    0.62
  -5 -21   3    1.06    0.36
   5 -21  -3    0.19    0.29
   5  21  -3    0.88    0.24
   5  21  -3    1.05    0.22
  -5  21   3    1.15    0.43
  -5  21   3    0.60    0.37
   4 -21  -3   22.40    1.41
  -4  21   3   22.01    1.50
   4  21  -3   21.24    1.10
  -4  21   3   20.31    1.42
   4  21  -3   22.83    1.01
  -3 -21   3    2.86    0.44
   3 -21  -3    3.24    0.56
  -3  21   3    4.06    0.65
  -3  21   3    3.71    0.64
   3  21  -3    4.14    0.45
   3  21  -3    3.33    0.37
  -2 -21   3   36.31    1.57
   2 -21  -3   30.01    1.69
  -2 -21   3   31.18    1.49
  -2  21   3   33.93    1.78
   2  21  -3   30.61    1.42
  -2  21   3   32.04    1.72
   2  21  -3   31.82    1.36
  -1 -21   3    0.01    0.10
  -1 -21   3   -0.08    0.12
   1 -21  -3    0.14    0.20
   1 -21  -3    0.38    0.24
  -1  21   3    0.15    0.22
   1  21  -3    0.05    0.14
  -1  21   3   -0.04    0.10
   0 -21   3    1.48    0.33
   0 -21  -3    1.75    0.41
   0  21  -3    1.42    0.39
   0  21   3    2.36    0.47
   0  21   3    1.97    0.40
   0  21  -3    1.79    0.34
   1 -21   3    5.67    0.57
  -1 -21  -3    5.61    0.64
   1  21   3    4.24    0.62
  -1  21  -3    5.30    0.73
   1  21   3    4.29    0.70
  -1  21  -3    5.75    0.61
  -2 -21  -3    6.74    0.75
   2 -21   3    9.49    0.80
   2  21   3    9.16    0.82
  -2  21  -3    6.07    0.88
  -2  21  -3   10.59    0.82
   2  21   3    9.35    0.95
   3 -21   3    4.86    1.04
  -3 -21  -3    7.01    0.79
   3  21   3    6.63    0.74
  -3  21  -3    4.86    0.75
   3  21   3    6.49    1.10
  -3  21  -3    5.55    0.66
   4 -21   3    7.87    0.83
  -4 -21  -3    8.88    0.98
   4  21   3    6.71    1.02
  -4  21  -3    9.14    0.90
   4  21   3    9.96    0.95
  -4  21  -3    9.18    0.98
   5 -21   3    2.14    0.52
  -5 -21  -3    1.22    0.46
   5  21   3    2.10    0.54
  -5  21  -3    2.05    0.57
   5  21   3    1.58    0.50
  -6 -21  -3   -0.37    0.24
   6 -21   3    0.20    0.32
   6  21   3   -0.40    0.30
  -6  21  -3   -0.08    0.37
   6  21   3    0.18    0.30
  -7 -21  -3   -0.48    0.33
   7 -21   3    0.32    0.30
   7  21   3    0.46    0.46
   7  21   3   -0.03    0.42
  -7  21  -3   -0.45    0.37
   7 -22  -3    1.94    0.52
  -7 -22   3    2.07    0.53
   7  22  -3    2.47    0.36
  -7  22   3    1.96    0.60
  -7  22   3    1.91    0.57
   7  22  -3    2.35    0.42
  -6 -22   3    1.80    0.47
   6 -22  -3    1.64    0.51
  -6  22   3    1.31    0.49
   6  22  -3    1.57    0.31
  -6  22   3    0.48    0.39
   6  22  -3    1.63    0.30
   5 -22  -3    7.79    0.89
  -5 -22   3    8.96    0.82
   5  22  -3    7.97    0.57
   5  22  -3    8.50    0.66
  -5  22   3    6.89    0.98
  -5  22   3    7.61    0.90
   4 -22  -3    1.21    0.40
  -4 -22   3    1.65    0.40
  -4  22   3    1.27    0.45
   4  22  -3    1.50    0.32
  -4  22   3    0.92    0.39
   4  22  -3    1.60    0.27
   3 -22  -3   17.02    1.22
  -3 -22   3   17.89    1.08
   3  22  -3   16.72    0.97
   3  22  -3   17.65    0.89
  -3  22   3   15.50    1.20
  -3  22   3   18.58    1.31
   2 -22  -3   10.15    0.91
  -2 -22   3    9.46    0.77
  -2 -22   3   10.53    0.78
   2  22  -3    9.42    0.71
  -2  22   3   10.77    0.97
   2  22  -3   10.40    0.68
  -2  22   3   11.49    0.97
  -1 -22   3    0.66    0.26
   1 -22  -3    1.10    0.37
   1 -22  -3    0.71    0.31
  -1 -22   3    0.49    0.21
  -1  22   3    0.81    0.35
   1  22  -3    0.63    0.25
   1  22  -3    0.22    0.18
  -1  22   3    1.17    0.33
   0 -22   3    2.20    0.39
   0 -22  -3    2.20    0.47
   0  22   3    1.78    0.43
   0  22   3    2.14    0.49
   0  22  -3    2.43    0.41
   0  22  -3    2.37    0.41
   1 -22   3   14.36    0.97
  -1 -22  -3   13.21    1.06
  -1  22  -3   14.03    0.94
   1  22   3   13.02    1.11
  -1  22  -3   13.87    0.97
   1  22   3   13.12    0.99
   2 -22   3    1.81    0.39
  -2 -22  -3    1.43    0.42
   2  22   3    1.84    0.51
  -2  22  -3    1.04    0.33
  -2  22  -3    1.49    0.41
   2  22   3    1.54    0.43
   3 -22   3   -0.02    0.19
  -3 -22  -3   -0.16    0.13
  -3  22  -3   -0.25    0.18
  -3  22  -3    0.16    0.21
   3  22   3    0.01    0.20
   3  22   3   -0.45    0.23
   4 -22   3    0.20    0.21
  -4 -22  -3    0.08    0.28
   4  22   3    0.29    0.34
  -4  22  -3   -0.32    0.16
  -4  22  -3    0.53    0.35
   4  22   3    0.00    0.20
  -5 -22  -3   -0.15    0.31
   5 -22   3   -0.13    0.25
   5  22   3    0.08    0.35
   5  22   3    0.45    0.32
  -5  22  -3    0.87    0.40
   6 -22   3    0.60    0.44
   6  22   3    0.05    0.27
  -6  22  -3   -0.23    0.37
   6  22   3   -0.59    0.35
  -7 -22  -3   -0.05    0.44
   7 -22   3    0.63    0.44
   7  22   3    0.41    0.33
  -7  22  -3   -0.64    0.44
   7  22   3    0.63    0.49
  -7 -23   3    1.48    0.49
   7 -23  -3    2.42    0.68
   7  23  -3    1.47    0.31
   7  23  -3    1.71    0.35
  -7  23   3    2.20    0.73
   6 -23  -3    0.65    0.37
  -6 -23   3    0.73    0.35
  -6  23   3    1.31    0.46
  -6  23   3    1.26    0.44
   6  23  -3    0.28    0.23
   6  23  -3    0.48    0.26
  -5 -23   3   -0.03    0.18
   5 -23  -3   -0.39    0.22
  -5  23   3   -0.09    0.21
   5  23  -3   -0.09    0.13
   5  23  -3   -0.15    0.17
  -5  23   3   -0.24    0.26
  -4 -23   3   31.43    1.63
   4  23  -3   31.46    1.35
  -4  23   3   33.34    1.93
  -4  23   3   31.87    1.90
   4  23  -3   33.92    1.50
  -3 -23   3   43.27    2.60
   3 -23  -3   46.47    2.19
  -3  23   3   40.70    2.14
  -3  23   3   41.02    2.16
   3  23  -3   41.52    1.66
   3  23  -3   39.00    1.76
   2 -23  -3   31.29    1.73
  -2 -23   3   31.54    1.55
  -2 -23   3   29.41    1.50
  -2  23   3   30.79    1.77
   2  23  -3   30.64    1.37
  -2  23   3   31.23    1.73
   2  23  -3   29.71    1.44
   1 -23  -3    8.22    0.83
  -1 -23   3    6.90    0.63
   1 -23  -3    8.08    0.83
   1  23  -3    6.88    0.61
  -1  23   3    7.02    0.75
  -1  23   3    7.71    0.84
   1  23  -3    8.81    0.71
   0 -23   3    7.56    0.70
   0 -23  -3    8.23    0.81
   0  23  -3    6.74    0.64
   0  23  -3    7.13    0.77
   0  23   3    8.26    0.86
   0  23   3    8.30    0.97
   1 -23   3    5.08    0.57
  -1 -23  -3    3.65    0.65
   1  23   3    4.70    0.68
  -1  23  -3    4.38    0.61
  -1  23  -3    4.41    0.61
   1  23   3    4.46    0.71
  -2 -23  -3    1.99    0.48
   2 -23   3    1.66    0.40
  -2  23  -3    1.71    0.45
   2  23   3    1.71    0.38
   2  23   3    1.69    0.51
  -2  23  -3    1.57    0.42
   3 -23   3    9.68    0.92
  -3 -23  -3   10.85    1.03
   3  23   3   11.01    0.96
   3  23   3    9.35    1.00
  -3  23  -3   10.24    0.91
  -3  23  -3   10.59    0.98
  -4 -23  -3    3.33    0.66
   4 -23   3    2.94    0.64
  -4  23  -3    2.63    0.62
  -4  23  -3    2.80    0.57
   4  23   3    2.73    0.55
   4  23   3    3.31    0.71
   5 -23   3   -0.39    0.19
  -5 -23  -3   -0.21    0.31
  -5  23  -3   -0.08    0.35
   5  23   3   -0.29    0.28
   5  23   3   -0.13    0.37
  -5  23  -3    0.45    0.33
  -6 -23  -3   -0.32    0.30
   6 -23   3   -0.27    0.36
  -6  23  -3   -0.06    0.38
   6  23   3    0.04    0.31
   6  23   3   -0.19    0.48
   7 -23   3    0.74    0.52
  -7 -23  -3    0.81    0.52
  -7  23  -3    0.78    0.53
   7  23   3    0.57    0.42
  -7 -24   3    0.54    0.25
  -7  24   3    0.24    0.44
   7  24  -3   -0.14    0.22
   6 -24  -3    4.01    0.75
  -6 -24   3    3.08    0.58
  -6  24   3    4.41    0.85
   6  24  -3    4.30    0.54
  -6  24   3    4.15    0.78
   5 -24  -3    0.41    0.32
  -5 -24   3    0.55    0.30
  -5  24   3    0.40    0.30
   5  24  -3    0.44    0.20
  -5  24   3    0.08    0.27
   5  24  -3    0.06    0.22
  -4 -24   3    0.23    0.26
   4 -24  -3   -0.06    0.24
  -4  24   3   -0.04    0.26
   4  24  -3    0.41    0.22
  -4  24   3   -0.31    0.30
   4  24  -3    0.31    0.19
   3 -24  -3    0.21    0.23
  -3 -24   3    0.16    0.19
   3  24  -3    0.31    0.17
  -3  24   3    0.38    0.31
   3  24  -3    0.03    0.20
  -3  24   3    0.44    0.30
   2 -24  -3    2.03    0.47
  -2 -24   3    2.42    0.46
  -2 -24   3    2.11    0.41
   2  24  -3    2.57    0.42
  -2  24   3    2.05    0.54
   2  24  -3    2.70    0.40
  -2  24   3    3.06    0.56
   1 -24  -3    0.57    0.30
  -1 -24   3    0.05    0.14
   1 -24  -3   -0.18    0.15
   1  24  -3    0.75    0.24
  -1  24   3    0.09    0.16
   1  24  -3    0.54    0.23
  -1  24   3    0.22    0.29
   0 -24   3    0.66    0.23
   0 -24  -3    1.05    0.34
   0  24   3    1.23    0.41
   0  24  -3    1.18    0.32
   1 -24   3    2.11    0.43
  -1 -24  -3    2.46    0.50
  -1  24  -3    2.63    0.49
  -1  24  -3    2.68    0.46
   1  24   3    2.02    0.49
   1  24   3    2.47    0.59
  -2 -24  -3    0.75    0.38
   2 -24   3    0.83    0.30
  -2  24  -3    1.08    0.34
   2  24   3    0.92    0.36
   2  24   3    0.48    0.39
  -2  24  -3    0.52    0.27
  -3 -24  -3    0.45    0.33
   3 -24   3    0.38    0.29
   3  24   3    0.36    0.28
   3  24   3    0.45    0.35
  -3  24  -3    0.37    0.24
  -3  24  -3    0.59    0.29
   4 -24   3   -0.10    0.20
  -4 -24  -3    0.36    0.37
   4  24   3    0.08    0.22
  -4  24  -3   -0.11    0.24
   4  24   3    0.21    0.31
  -4  24  -3    1.04    0.42
   5 -24   3    4.08    0.76
  -5 -24  -3    4.41    0.85
  -5  24  -3    5.02    0.84
   5  24   3    3.76    0.82
   5  24   3    3.92    0.71
  -5  24  -3    3.89    0.81
   6 -24   3   -0.01    0.33
  -6 -24  -3   -0.21    0.21
   6  24   3   -0.74    0.29
  -6  24  -3   -0.78    0.31
   6  24   3   -0.11    0.40
  -6  24  -3   -0.67    0.28
   7 -25  -3   -0.51    0.32
  -7 -25   3    0.18    0.32
   7  25  -3   -0.23    0.21
  -7  25   3   -0.84    0.36
  -7  25   3    0.10    0.44
  -6 -25   3   -0.21    0.27
  -6  25   3   -0.26    0.35
  -6  25   3    0.46    0.35
   6  25  -3   -0.06    0.22
   6  25  -3    0.20    0.20
   5 -25  -3    1.52    0.46
  -5 -25   3    1.17    0.37
  -5  25   3    1.35    0.51
   5  25  -3    1.70    0.34
   5  25  -3    1.77    0.32
  -5  25   3    1.66    0.56
   4 -25  -3    0.79    0.38
  -4 -25   3   -0.38    0.22
  -4  25   3    0.21    0.29
  -4  25   3    0.40    0.34
   4  25  -3    0.36    0.18
   4  25  -3    0.41    0.22
   3 -25  -3    2.39    0.56
  -3 -25   3    1.97    0.47
  -3  25   3    2.86    0.62
   3  25  -3    2.32    0.37
   3  25  -3    1.99    0.42
  -3  25   3    2.38    0.57
  -2 -25   3   16.39    1.09
  -2 -25   3   16.74    1.11
   2 -25  -3   15.60    1.22
  -2  25   3   18.08    1.29
   2  25  -3   15.95    1.01
   2  25  -3   15.80    0.94
  -2  25   3   15.89    1.25
   1 -25  -3   13.97    1.15
  -1 -25   3   15.27    1.02
  -1  25   3   15.68    1.23
   1  25  -3   14.26    0.92
  -1  25   3   13.10    1.09
   1  25  -3   13.18    0.94
   0 -25   3    0.48    0.24
   0 -25  -3    0.43    0.26
   0  25   3    0.93    0.39
   0  25   3    0.83    0.37
   0  25  -3    0.34    0.23
   1 -25   3    0.14    0.21
  -1 -25  -3   -0.33    0.15
   1  25   3    0.10    0.22
   1  25   3   -0.03    0.25
  -1  25  -3   -0.16    0.15
  -1  25  -3   -0.04    0.12
  -2 -25  -3    3.34    0.67
   2 -25   3    4.29    0.67
   2  25   3    3.41    0.58
  -2  25  -3    4.10    0.64
  -2  25  -3    4.11    0.67
   2  25   3    3.67    0.69
  -3 -25  -3    0.62    0.33
   3 -25   3   -0.02    0.20
   3  25   3    0.35    0.37
   3  25   3    0.42    0.30
  -3  25  -3    0.10    0.27
  -3  25  -3    0.33    0.26
  -4 -25  -3   -0.16    0.24
   4 -25   3    0.21    0.24
   4  25   3    0.23    0.22
  -4  25  -3   -0.29    0.26
  -4  25  -3   -0.05    0.34
   4  25   3   -0.27    0.29
  -5 -25  -3    3.12    0.73
   5 -25   3    2.39    0.62
  -5  25  -3    1.71    0.55
   5  25   3    2.30    0.54
   5  25   3    1.68    0.64
  -5  25  -3    2.30    0.67
   6 -25   3    3.59    0.80
  -6 -25  -3    3.29    0.73
   6  25   3    3.35    0.80
  -6  25  -3    3.16    0.73
   6  25   3    4.07    0.74
  -6  25  -3    4.13    0.96
  -6 -26   3    0.66    0.30
   6 -26  -3    0.41    0.40
  -6  26   3    1.39    0.48
   6  26  -3    0.31    0.25
   6  26  -3    0.19    0.21
  -6  26   3    0.94    0.49
   5 -26  -3    0.12    0.26
  -5 -26   3    0.24    0.28
   5  26  -3   -0.12    0.23
   5  26  -3    0.42    0.22
  -5  26   3    0.41    0.39
  -5  26   3    0.00    0.35
  -4 -26   3    1.07    0.39
   4 -26  -3    1.22    0.45
  -4  26   3    1.71    0.52
   4  26  -3    1.38    0.29
   4  26  -3    1.47    0.34
  -4  26   3    2.23    0.60
  -3 -26   3   12.94    1.00
   3 -26  -3   12.82    1.15
  -3  26   3   14.11    1.21
   3  26  -3   12.76    0.83
   3  26  -3   13.34    0.93
  -3  26   3   11.30    1.13
  -2 -26   3   14.11    1.02
  -2 -26   3   15.01    1.07
   2 -26  -3   16.41    1.28
  -2  26   3   16.97    1.25
   2  26  -3   16.20    0.96
  -2  26   3   13.56    1.19
   2  26  -3   14.92    1.00
  -1 -26   3    0.12    0.17
   1 -26  -3   -0.21    0.25
  -1  26   3    0.49    0.35
   1  26  -3    0.26    0.21
  -1  26   3    0.36    0.26
   1  26  -3    0.23    0.21
   0 -26  -3    1.81    0.48
   0 -26   3    1.69    0.37
   0  26   3    1.04    0.36
   0  26  -3    1.42    0.36
   0  26  -3    1.87    0.44
  -1 -26  -3    0.95    0.39
   1 -26   3    0.86    0.31
   1  26   3    1.10    0.39
   1  26   3    1.19    0.40
  -1  26  -3    0.91    0.34
  -1  26  -3    0.48    0.32
   2 -26   3    6.72    0.75
  -2 -26  -3    5.04    0.82
  -2  26  -3    5.44    0.74
   2  26   3    5.95    0.81
  -2  26  -3    4.98    0.74
   2  26   3    6.22    0.93
  -3 -26  -3    1.31    0.43
   3 -26   3    2.70    0.57
  -3  26  -3    2.81    0.57
   3  26   3    1.64    0.51
   3  26   3    1.23    0.38
  -3  26  -3    2.00    0.50
  -4 -26  -3    0.35    0.33
   4 -26   3    0.83    0.38
  -4  26  -3    0.21    0.35
  -4  26  -3    0.88    0.45
   4  26   3    0.02    0.37
   4  26   3    0.54    0.32
  -5 -26  -3    3.02    0.68
   5 -26   3    2.96    0.68
  -5  26  -3    2.91    0.72
  -5  26  -3    3.74    0.73
   5  26   3    3.17    0.65
   5  26   3    1.71    1.08
  -6 -26  -3    0.53    0.49
   6 -26   3   -0.31    0.39
  -6  26  -3    1.44    0.46
  -6  26  -3    0.69    0.48
   6  26   3    1.24    0.74
   6  26   3    0.49    0.48
   6 -27  -3    0.11    0.38
  -6  27   3    0.00    0.32
  -6  27   3   -0.49    0.70
   6  27  -3    0.47    0.25
   6  27  -3    0.00    0.19
   5 -27  -3    0.25    0.39
  -5 -27   3    0.73    0.27
  -5  27   3    0.05    0.36
   5  27  -3    0.21    0.24
  -5  27   3    0.03    0.38
  -4 -27   3    3.92    0.63
   4 -27  -3    2.60    0.60
   4  27  -3    4.39    0.47
  -4  27   3    3.87    0.81
  -4  27   3    3.66    0.76
   4  27  -3    3.08    0.50
  -3 -27   3    8.90    0.81
   3 -27  -3    8.68    1.00
  -3  27   3    7.95    1.23
   3  27  -3    7.12    0.62
  -3  27   3    7.34    1.02
   3  27  -3    7.70    0.72
   2 -27  -3   16.07    1.29
  -2 -27   3   16.28    1.17
  -2  27   3   17.01    1.30
   2  27  -3   15.99    1.01
   2  27  -3   17.64    1.11
  -2  27   3   17.89    1.43
   1 -27  -3    2.17    0.53
  -1 -27   3    2.08    0.43
  -1  27   3    1.75    0.50
   1  27  -3    1.51    0.39
   1  27  -3    0.93    0.29
  -1  27   3    1.98    0.57
   0 -27   3    4.33    0.63
   0 -27  -3    5.05    0.79
   0  27   3    5.08    0.83
   0  27   3    4.90    0.76
   0  27  -3    4.51    0.63
   0  27  -3    4.28    0.60
  -1 -27  -3   10.34    1.03
   1 -27   3   12.66    1.01
   1  27   3   12.02    1.15
  -1  27  -3   12.29    1.00
   1  27   3   11.57    1.03
  -1  27  -3   11.02    0.94
   2 -27   3    0.85    0.34
  -2 -27  -3    1.07    0.42
  -2  27  -3    0.46    0.29
  -2  27  -3    1.21    0.40
   2  27   3    1.51    0.50
   2  27   3    0.91    0.37
  -3 -27  -3    0.06    0.19
   3 -27   3   -0.32    0.17
   3  27   3   -0.14    0.25
  -3  27  -3   -0.18    0.22
  -3  27  -3   -0.14    0.25
   3  27   3   -0.47    0.28
  -4 -27  -3    2.26    0.61
   4 -27   3    2.60    0.56
   4  27   3    1.69    0.48
   4  27   3    2.63    0.70
  -4  27  -3    2.50    0.70
  -4  27  -3    2.86    0.61
  -5 -27  -3    1.24    0.42
   5 -27   3   -0.15    0.18
  -5  27  -3    0.04    0.30
  -5  27  -3    0.04    0.35
   5  27   3    0.25    0.33
   5  27   3    0.26    0.47
  -6 -27  -3    2.62    0.79
  -6  27  -3    2.72    0.79
   6  27   3    2.56    0.63
  -6  27  -3    2.33    0.65
  -6 -28   3    1.27    0.45
   6 -28  -3    0.59    0.42
  -6  28   3    0.05    0.50
   6  28  -3    0.37    0.25
  -6  28   3    0.16    0.48
   5 -28  -3    1.06    0.37
  -5 -28   3    0.89    0.33
  -5  28   3    0.35    0.43
  -5  28   3    0.53    0.46
   5  28  -3    0.44    0.35
   5  28  -3    0.18    0.25
  -4 -28   3    0.02    0.19
   4 -28  -3   -0.29    0.31
   4  28  -3   -0.39    0.22
  -4  28   3    0.10    0.33
   4  28  -3   -0.14    0.18
  -3 -28   3    1.96    0.43
   3 -28  -3    1.42    0.52
  -3  28   3    2.17    0.56
   3  28  -3    1.39    0.36
   3  28  -3    2.10    0.38
  -3  28   3    1.37    0.46
  -2 -28   3    0.85    0.38
   2 -28  -3    0.59    0.28
  -2  28   3    0.39    0.35
   2  28  -3    0.93    0.29
  -2  28   3    0.64    0.32
   2  28  -3    0.64    0.27
  -1 -28   3    0.90    0.35
   1 -28  -3    0.67    0.37
  -1  28   3    0.28    0.28
  -1  28   3    0.78    0.36
   1  28  -3    0.75    0.29
   0 -28   3    0.02    0.19
   0 -28  -3    0.22    0.20
   0  28  -3    0.12    0.21
   0  28  -3    0.07    0.20
   0  28   3   -0.06    0.29
   0  28   3   -0.12    0.23
  -1 -28  -3    0.54    0.29
   1 -28   3    0.57    0.30
  -1  28  -3    0.62    0.33
   1  28   3    0.59    0.36
  -1  28  -3    0.18    0.29
   1  28   3    0.54    0.34
   2 -28   3    0.93    0.35
  -2 -28  -3    0.94    0.47
  -2  28  -3    0.94    0.39
   2  28   3    0.75    0.45
   2  28   3    1.44    0.38
  -2  28  -3    1.14    0.40
   3 -28   3    2.57    0.59
  -3 -28  -3    2.17    0.62
   3  28   3    2.37    0.67
   3  28   3    2.49    0.58
  -3  28  -3    3.50    0.63
   4 -28   3    5.43    0.89
  -4 -28  -3    7.26    1.04
   4  28   3    9.21    0.93
  -4  28  -3    6.41    1.10
  -4  28  -3    5.64    0.92
   4  28   3    5.61    1.02
   5 -28   3    1.92    0.53
  -5 -28  -3    2.08    0.62
  -5  28  -3    1.07    0.50
  -5  28  -3    2.34    0.63
   5  28   3    3.04    0.87
   5  28   3    3.85    0.66
  -6 -29   3    3.76    0.70
   6  29  -3    4.20    0.46
  -6  29   3    3.14    0.88
  -6  29   3    4.84    1.02
  -5 -29   3   -0.05    0.32
   5 -29  -3    0.59    0.40
   5  29  -3    0.70    0.31
   5  29  -3    0.60    0.29
  -5  29   3    1.07    0.44
  -5  29   3    1.46    0.58
   4 -29  -3    1.51    0.55
  -4 -29   3    1.20    0.42
  -4  29   3    2.46    0.68
   4  29  -3    1.91    0.42
  -4  29   3    4.04    0.80
   4  29  -3    1.59    0.38
  -3 -29   3    4.44    0.70
   3 -29  -3    3.51    0.70
   3  29  -3    3.80    0.50
  -3  29   3    3.73    0.75
   3  29  -3    3.34    0.57
  -3  29   3    3.90    0.74
   2 -29  -3    4.30    0.81
  -2 -29   3    4.39    0.69
  -2  29   3    3.74    0.76
   2  29  -3    4.06    0.56
   2  29  -3    5.96    0.66
  -2  29   3    4.41    0.76
   1 -29  -3    8.45    0.99
  -1 -29   3    7.72    0.80
   1  29  -3    8.16    0.80
   1  29  -3    9.85    0.81
  -1  29   3    9.39    0.99
  -1  29   3    7.42    1.04
   0 -29  -3    5.13    0.86
   0 -29   3    3.01    0.57
   0  29  -3    3.71    0.61
   0  29   3    3.90    0.66
   0  29   3    4.29    0.77
   0  29  -3    3.91    0.63
   1 -29   3    0.22    0.24
  -1 -29  -3   -0.02    0.18
   1  29   3   -0.16    0.28
   1  29   3    0.05    0.26
  -1  29  -3   -0.10    0.20
  -1  29  -3    0.31    0.26
   2 -29   3   -0.27    0.20
  -2 -29  -3    0.20    0.27
  -2  29  -3   -0.25    0.27
   2  29   3    0.15    0.38
  -2  29  -3    0.26    0.30
  -3 -29  -3    0.21    0.39
   3 -29   3   -0.05    0.25
  -3  29  -3    0.23    0.27
   3  29   3   -0.30    0.35
   3  29   3   -0.02    0.31
   4 -29   3    1.40    0.51
  -4 -29  -3    0.50    0.46
   4  29   3    1.17    0.64
  -4  29  -3    1.35    0.43
  -4  29  -3    1.86    0.51
   4  29   3    0.95    0.40
  -5 -29  -3    2.63    0.78
   5 -29   3    1.62    0.57
   5  29   3    3.57    0.69
  -5  29  -3    1.87    0.56
  -5  29  -3    3.61    0.87
   5  29   3    2.94    0.85
  -5 -30   3    4.19    0.72
   5 -30  -3    5.87    0.93
  -5  30   3    4.53    0.89
  -5  30   3    7.54    1.16
   5  30  -3    7.36    0.63
   4 -30  -3    2.12    0.60
  -4 -30   3    2.35    0.54
  -4  30   3    2.40    0.56
   4  30  -3    1.69    0.38
  -4  30   3    1.84    0.60
   4  30  -3    1.51    0.37
   3 -30  -3   -0.03    0.25
  -3 -30   3    0.08    0.22
  -3  30   3   -0.42    0.33
   3  30  -3    0.20    0.22
   3  30  -3   -0.62    0.21
  -3  30   3    0.76    0.45
  -2 -30   3    4.40    0.69
   2 -30  -3    3.33    0.67
   2  30  -3    3.68    0.59
   2  30  -3    4.11    0.58
  -2  30   3    3.42    0.76
  -2  30   3    3.93    0.74
  -1 -30   3    6.41    0.74
   1 -30  -3    7.47    1.06
  -1  30   3    6.80    1.02
   1  30  -3    6.52    0.75
  -1  30   3    5.99    0.87
   1  30  -3    7.38    0.75
   0 -30   3    1.00    0.38
   0 -30  -3    0.92    0.43
   0  30   3    1.76    0.50
   0  30  -3    0.84    0.39
   0  30  -3    1.00    0.36
   0  30   3    1.25    0.51
  -1 -30  -3    1.91    0.56
   1 -30   3    1.89    0.45
   1  30   3    1.25    0.50
  -1  30  -3    1.35    0.41
   1  30   3    1.34    0.38
  -1  30  -3    1.37    0.41
   2 -30   3    1.36    0.51
  -2 -30  -3    0.75    0.40
  -2  30  -3    1.42    0.44
   2  30   3    0.58    0.47
  -2  30  -3    0.25    0.33
   2  30   3    1.37    0.46
  -3 -30  -3    0.00    0.34
   3 -30   3    0.59    0.36
   3  30   3   -0.02    0.50
   3  30   3    0.29    0.30
  -3  30  -3    0.49    0.47
  -4 -30  -3   -0.27    0.26
   4 -30   3   -0.85    0.27
  -4  30  -3    0.90    0.33
  -4  30  -3   -0.02    0.43
   4  30   3   -0.11    0.28
   4  30   3    0.23    0.45
   5 -30   3    0.26    0.44
  -5 -30  -3    0.17    0.47
   5  30   3    0.23    0.34
  -5  30  -3   -0.69    0.29
   5 -31  -3   -0.10    0.45
  -5 -31   3    0.52    0.30
  -5  31   3   -0.35    0.33
  -5  31   3    0.17    0.45
   5  31  -3   -0.50    0.26
  -4 -31   3   13.08    1.08
   4 -31  -3   12.50    1.30
  -4  31   3   11.78    1.22
   4  31  -3   10.86    0.93
  -4  31   3   14.01    1.33
   3 -31  -3   -0.08    0.24
  -3 -31   3   -0.33    0.22
   3  31  -3   -0.21    0.23
   3  31  -3   -0.56    0.24
  -3  31   3   -0.20    0.38
  -3  31   3    0.50    0.40
   2 -31  -3   -0.04    0.47
  -2 -31   3    0.45    0.29
  -2  31   3    0.01    0.31
   2  31  -3    0.51    0.30
  -2  31   3   -0.22    0.33
   2  31  -3    0.27    0.30
  -1 -31   3    0.44    0.32
   1 -31  -3    0.97    0.42
  -1  31   3    1.33    0.49
   1  31  -3    0.69    0.33
  -1  31   3    1.15    0.48
   0 -31  -3   -0.60    0.26
   0  31  -3    0.50    0.47
   0  31   3   -0.23    0.21
   0  31   3    0.48    0.42
   1 -31   3    1.18    0.38
   1  31   3    1.11    0.53
   1  31   3    0.72    0.39
  -2 -31  -3    0.07    0.30
   2 -31   3    0.27    0.37
  -2  31  -3   -0.62    0.27
   2  31   3    0.39    0.29
   2  31   3   -0.20    0.28
  -2  31  -3    0.15    0.31
  -3 -31  -3    0.39    0.41
   3 -31   3    0.73    0.35
   3  31   3    1.12    0.42
   3  31   3    0.20    0.49
  -3  31  -3    0.08    0.33
   4 -31   3    2.52    0.67
  -4 -31  -3    3.04    0.78
  -4  31  -3    2.90    0.64
  -4  31  -3    2.94    0.73
   4  31   3    3.21    0.70
   4  31   3    1.24    0.63
  -4 -32   3    0.72    0.49
   4 -32  -3    0.20    0.42
  -4  32   3    0.31    0.41
   4  32  -3   -0.12    0.29
  -4  32   3    0.73    0.44
   3 -32  -3    0.60    0.47
  -3 -32   3    1.00    0.41
  -3  32   3    0.57    0.40
   3  32  -3    1.11    0.34
  -3  32   3    1.03    0.45
   3  32  -3   -0.12    0.29
   2 -32  -3   -0.37    0.31
   2  32  -3   -0.13    0.27
  -2  32   3    0.07    0.39
   2  32  -3    0.42    0.24
  -2  32   3    0.38    0.37
  -1 -32   3   11.23    1.02
   1  32  -3   11.15    1.01
  -1  32   3   10.51    1.21
   1  32  -3   10.26    0.93
  -1  32   3   11.75    1.14
   0 -32   3    1.80    0.49
   0  32   3    1.98    0.63
   0  32  -3    2.60    0.56
   0  32   3    2.62    0.62
   0  32  -3    1.89    0.46
   1 -32   3    0.04    0.24
  -1 -32  -3    0.06    0.32
  -1  32  -3   -0.14    0.25
  -1  32  -3    0.01    0.29
   1  32   3   -0.32    0.20
   1  32   3   -0.55    0.24
  -2 -32  -3    0.46    0.45
   2 -32   3    1.08    0.40
  -2  32  -3    0.25    0.33
   2  32   3    0.66    0.45
  -2  32  -3    0.10    0.40
   2  32   3    0.76    0.38
   3 -32   3   -0.20    0.33
  -3 -32  -3    0.65    0.35
   3  32   3   -0.06    0.29
   3  32   3   -0.75    0.42
  -3  32  -3    1.05    0.44
  -3  32  -3    0.06    0.33
   4 -32   3    0.20    0.40
  -4 -32  -3    0.43    0.53
  -4  32  -3    0.87    0.50
   4  32   3   -0.13    0.33
  -4 -33   3   11.45    1.11
   4 -33  -3   12.06    1.34
  -4  33   3   10.92    1.45
  -4  33   3   11.74    1.36
   4  33  -3   11.30    0.88
   3 -33  -3    3.27    0.77
  -3 -33   3    1.54    0.61
  -3  33   3    3.72    0.72
  -3  33   3    4.82    0.94
   3  33  -3    3.08    0.53
   2 -33  -3    6.07    1.00
  -2  33   3    5.87    0.95
  -2  33   3    6.81    1.11
   2  33  -3    8.47    0.80
   2  33  -3    7.63    0.86
  -1 -33   3    5.69    0.84
  -1  33   3    7.58    1.15
   1  33  -3    7.21    0.80
  -1  33   3    8.11    0.92
   1  33  -3    7.25    0.85
   0 -33  -3    0.25    0.32
   0 -33   3   -0.47    0.21
   0  33  -3    0.05    0.30
   0  33   3   -0.13    0.31
   0  33   3   -0.68    0.28
   0  33  -3   -0.26    0.28
   1 -33   3   -0.12    0.37
  -1 -33  -3    0.70    0.42
   1  33   3    0.15    0.36
  -1  33  -3    0.02    0.37
  -1  33  -3    0.49    0.37
   1  33   3   -0.32    0.38
   2 -33   3    1.66    0.53
  -2 -33  -3    1.53    0.54
  -2  33  -3    2.18    0.56
  -2  33  -3    1.79    0.57
   2  33   3    2.57    0.61
   2  33   3    2.55    0.69
   3 -33   3    2.52    0.69
  -3 -33  -3    4.98    0.87
   3  33   3    3.24    0.71
   3  33   3    3.23    0.74
  -3  33  -3    5.44    0.94
  -3 -34   3    0.57    0.43
   3 -34  -3    0.41    0.56
  -3  34   3    2.28    0.59
  -3  34   3    0.75    0.51
   2 -34  -3   -0.87    0.32
  -2  34   3    0.33    0.41
  -2  34   3    0.02    0.41
   2  34  -3    0.37    0.29
  -1 -34   3    1.10    0.38
   1  34  -3    1.25    0.41
  -1  34   3    0.13    0.34
  -1  34   3    0.40    0.47
   0 -34   3    0.53    0.30
   0  34   3    0.55    0.31
   0  34  -3    0.34    0.37
  -1 -34  -3    1.79    0.63
   1 -34   3    2.03    0.60
  -1  34  -3    1.51    0.49
   1  34   3    3.13    0.72
   1  34   3    2.99    0.79
   2 -34   3    4.15    0.75
  -2 -34  -3    4.61    0.93
   2  34   3    4.17    0.90
  -2  34  -3    2.36    0.60
   2  34   3    2.57    0.66
  -3 -34  -3    1.76    0.60
   3 -34   3    2.16    0.60
  -3  34  -3    1.88    0.66
   3  34   3    1.32    0.56
   2 -35  -3   13.00    1.41
  -2  35   3   14.93    1.52
   2  35  -3   13.35    1.07
  -2  35   3   13.05    1.31
  -1 -35   3    1.18    0.48
   1  35  -3    1.83    0.50
  -1  35   3    1.20    0.59
  -1  35   3    2.83    0.68
   0 -35   3    0.98    0.44
   0  35  -3    0.20    0.35
   0  35   3   -0.63    0.45
   0  35   3    0.16    0.45
  -1 -35  -3    0.14    0.28
   1 -35   3   -0.50    0.24
  -1  35  -3    0.36    0.40
   1  35   3    0.07    0.41
   1  35   3    0.05    0.43
   2 -35   3   12.62    1.18
  -2 -35  -3    9.42    1.31
   2  35   3    8.97    1.07
  -2  35  -3   11.02    1.17
  -1 -36   3    0.54    0.38
  -1  36   3    0.19    0.62
  -1  36   3    0.31    0.41
   1  36  -3    0.51    0.35
   0 -36   3   -0.22    0.28
   0  36  -3    0.58    0.40
   0  36   3   -0.54    0.34
   0  36   3   -0.94    0.38
  -9   0   4    1.02    0.50
   9   0  -4    0.83    0.31
   8   0  -4    4.82    0.57
  -8   0   4    4.60    0.83
   7   0  -4    6.60    0.59
  -7   0   4    4.61    0.76
  -6   0   4   65.93    2.68
   6   0  -4   61.16    2.32
   5   0  -4   61.45    2.16
  -5   0   4   61.29    2.42
  -4   0   4   26.63    1.21
   4   0  -4   27.15    1.05
   3   0  -4   21.46    0.80
  -3   0   4   21.16    0.90
  -2   0   4   74.20    2.38
  -2   0   4   76.72    2.36
  -1   0   4   97.57    3.01
   0   0   4  104.36    3.40
   0   0  -4  110.24    3.35
   1   0   4   77.70    2.73
  -2   0  -4    3.35    0.47
   2   0   4    2.87    0.41
  -3   0  -4   17.41    1.11
   3   0   4   17.74    1.35
   4   0   4    9.19    0.88
  -4   0  -4   11.34    0.96
   5   0   4    9.34    0.94
  -5   0  -4    7.89    0.88
   6   0   4   -0.28    0.22
  -6   0  -4    0.06    0.18
  -7   0  -4    1.71    0.55
   7   0   4    0.57    0.32
  -8   0  -4    0.46    0.50
   8   0   4    1.26    0.43
   9   0   4    0.69    0.57
  -9   0  -4    0.21    0.42
  -9  -1   4    0.30    0.36
   9  -1  -4   -0.18    0.20
  -9   1   4   -0.72    0.24
   9   1  -4   -0.26    0.22
   8  -1  -4    0.33    0.21
  -8  -1   4   -0.42    0.25
   8   1  -4    0.06    0.17
  -8   1   4    0.47    0.25
   7  -1  -4    7.07    0.64
  -7  -1   4    7.52    0.83
  -7   1   4    6.17    1.04
   7   1  -4    7.58    0.63
   6  -1  -4   82.73    2.94
  -6  -1   4   80.77    3.22
   6   1  -4   83.63    2.90
  -6   1   4   85.42    3.27
   5  -1  -4   14.78    0.79
  -5  -1   4   14.86    0.93
  -5   1   4   16.47    0.99
   5   1  -4   15.32    0.76
  -4  -1   4  105.51    3.44
   4  -1  -4  104.11    3.28
   4   1  -4  102.31    3.21
  -4   1   4  101.38    3.45
   3  -1  -4    2.47    0.23
  -3  -1   4    1.91    0.22
   3   1  -4    2.46    0.18
  -3   1   4    2.40    0.26
  -2  -1   4   10.61    0.46
  -2   1   4   10.90    0.52
  -2   1   4   10.90    0.54
   1  -1  -4   27.16    0.97
  -1  -1   4   27.00    0.97
  -1   1   4   27.97    1.04
   0  -1   4    4.02    0.34
   0   1  -4    3.26    0.27
   1  -1   4   37.37    1.58
  -1   1  -4   40.25    1.55
   1   1   4   41.13    1.63
   2  -1   4   22.19    1.20
  -2  -1  -4   23.82    1.19
  -2   1  -4   22.43    1.17
   2   1   4   22.90    1.22
   3  -1   4    0.81    0.29
  -3  -1  -4    0.42    0.22
  -3   1  -4    0.87    0.28
   3   1   4    0.68    0.26
   4  -1   4    8.00    0.84
  -4  -1  -4    8.73    0.85
  -4   1  -4    9.18    0.86
   4   1   4    9.83    0.89
   5  -1   4    6.77    0.77
  -5  -1  -4    5.03    0.76
   5   1   4    4.93    0.80
  -5   1  -4    5.06    1.22
  -6  -1  -4    4.96    0.82
   6  -1   4    5.17    0.87
   6   1   4    4.86    0.82
  -6   1  -4    4.74    0.83
  -7  -1  -4    0.62    0.41
   7  -1   4   -0.04    0.24
   7   1   4   -0.03    0.24
  -7   1  -4    0.24    0.34
   8  -1   4    1.31    0.42
  -8  -1  -4    2.90    0.70
   8   1   4    1.97    0.58
  -8   1  -4    1.30    0.54
  -9  -1  -4    1.26    0.60
  -9   1  -4    0.77    0.50
   9   1   4    1.69    0.64
  -9  -2   4    0.05    0.28
   9  -2  -4   -0.36    0.21
   9   2  -4    0.21    0.25
  -9   2   4    0.01    0.29
   8  -2  -4    0.69    0.31
  -8  -2   4    0.00    0.27
   8   2  -4    0.25    0.22
  -8   2   4    0.80    0.33
   7  -2  -4    0.17    0.16
  -7  -2   4   -0.19    0.16
   7   2  -4    0.81    0.26
  -7   2   4    0.03    0.30
   6  -2  -4    0.17    0.16
  -6  -2   4   -0.04    0.19
  -6   2   4    0.63    0.31
   6   2  -4    0.18    0.14
  -5  -2   4    0.32    0.19
   5  -2  -4    0.35    0.16
   5   2  -4    0.27    0.14
  -5   2   4    0.09    0.14
   4  -2  -4   36.10    1.36
  -4  -2   4   34.68    1.44
   4   2  -4   35.03    1.23
  -4   2   4   35.85    1.50
   3  -2  -4    0.86    0.15
  -3  -2   4    1.05    0.18
  -3   2   4    0.90    0.19
  -2  -2   4    9.60    0.42
  -2   2   4   11.61    0.56
  -2   2   4   10.23    0.52
  -1  -2   4   22.17    0.80
   1  -2  -4   22.47    0.87
  -1   2   4   21.93    0.91
   0  -2  -4    0.37    0.12
   0   2   4    0.49    0.17
   1  -2   4    9.85    0.66
  -1   2  -4    9.71    0.62
   1   2   4   12.39    0.75
  -2  -2  -4    0.70    0.23
   2  -2   4    0.41    0.18
   2   2   4    0.38    0.19
  -2   2  -4    0.04    0.13
   3  -2   4   16.96    1.10
  -3  -2  -4   17.29    1.09
  -3   2  -4   16.69    1.08
   3   2   4   16.15    1.08
  -4  -2  -4   83.73    3.36
   4  -2   4   82.39    3.34
   4   2   4   86.27    3.41
  -4   2  -4   83.64    3.36
   5  -2   4    1.84    0.48
  -5  -2  -4    2.10    0.51
  -5   2  -4    1.50    0.47
   5   2   4    2.10    0.55
  -6  -2  -4    2.46    0.61
   6  -2   4    1.62    0.47
  -6   2  -4    1.98    0.59
   6   2   4    1.53    0.52
  -7  -2  -4    0.80    0.49
   7   2   4    0.11    0.34
  -7   2  -4    0.97    0.45
  -8  -2  -4    0.37    0.53
   8  -2   4    0.31    0.42
  -8   2  -4    0.52    0.51
   8   2   4    0.04    0.45
  -9  -2  -4   -0.13    0.33
   9  -2   4    0.86    0.83
  -9   2  -4   -0.23    0.59
   9   2   4   -0.60    0.27
  -9  -3   4   -0.31    0.28
  -9   3   4   -0.57    0.34
   9   3  -4    0.07    0.24
  -8  -3   4   15.78    1.28
   8  -3  -4   14.70    1.04
   8   3  -4   14.72    0.95
  -8   3   4   15.40    1.32
  -7  -3   4    0.28    0.23
   7  -3  -4    0.03    0.18
   7   3  -4   -0.11    0.13
  -7   3   4   -0.25    0.17
   6  -3  -4    2.15    0.35
  -6  -3   4    1.99    0.42
  -6   3   4    2.08    0.44
   6   3  -4    2.34    0.33
   5  -3  -4    9.67    0.64
  -5  -3   4    9.41    0.70
   5   3  -4    9.26    0.53
  -5   3   4    8.73    0.72
  -4  -3   4   44.36    1.75
   4  -3  -4   48.32    1.72
  -4   3   4   43.32    1.81
   4   3  -4   48.83    1.52
  -3  -3   4    1.19    0.19
   3  -3  -4    1.48    0.22
  -3   3   4    1.20    0.20
  -2  -3   4   11.25    0.54
  -2   3   4   11.59    0.59
  -2   3   4   11.06    0.59
  -1  -3   4   32.71    1.10
   1  -3  -4   34.82    1.24
  -1   3   4   33.60    1.28
  -1   3   4   33.82    1.37
   0  -3   4  137.46    4.22
   0  -3  -4  142.57    4.28
   0   3  -4  135.11    4.11
   0   3   4  131.83    4.31
  -1  -3  -4    9.45    0.63
   1  -3   4    9.52    0.63
  -1   3  -4    9.00    0.58
   1   3   4    9.85    0.68
   2  -3   4    1.50    0.32
  -2  -3  -4    1.24    0.30
   2   3   4    1.31    0.34
   3  -3   4    0.98    0.29
  -3  -3  -4    0.93    0.31
  -3   3  -4    0.80    0.28
   3   3   4    0.55    0.26
   4  -3   4    1.73    0.42
  -4  -3  -4    2.16    0.47
  -4   3  -4    1.92    0.45
   4   3   4    1.70    0.46
  -5  -3  -4   13.17    1.13
   5  -3   4   13.43    1.13
   5   3   4   11.79    1.07
  -5   3  -4   10.95    1.03
   6  -3   4    1.41    0.48
  -6  -3  -4    1.87    0.52
   6   3   4    0.81    0.39
  -6   3  -4    1.12    0.41
  -7  -3  -4   14.74    1.38
   7   3   4   16.71    1.43
  -7   3  -4   17.22    1.52
   8  -3   4    8.19    1.16
  -8  -3  -4    5.40    0.99
  -8   3  -4    8.10    1.30
   8   3   4    7.30    1.11
  -9  -3  -4    2.21    0.86
   9  -3   4    1.96    1.00
   9   3   4    2.87    0.77
  -9   3  -4    1.93    0.78
  -9  -4   4    0.28    0.42
   9  -4  -4    0.13    0.33
  -9   4   4    0.93    0.47
   9   4  -4    0.04    0.20
   8  -4  -4    0.15    0.23
  -8  -4   4   -0.19    0.17
   8   4  -4   -0.31    0.13
  -8   4   4   -0.02    0.29
  -7  -4   4    8.20    0.85
   7  -4  -4    7.17    0.65
   7   4  -4    6.78    0.57
  -7   4   4    6.31    1.09
  -6  -4   4    7.51    0.74
   6  -4  -4    8.72    0.66
  -6   4   4    8.25    0.80
   6   4  -4    8.92    0.57
   5  -4  -4   33.41    1.45
  -5  -4   4   33.67    1.56
   5   4  -4   35.82    1.28
  -5   4   4   33.72    1.63
  -4  -4   4    1.89    0.28
   4  -4  -4    1.96    0.29
  -4   4   4    2.39    0.34
   4   4  -4    2.17    0.17
  -3  -4   4   10.20    0.52
   3  -4  -4   11.52    0.61
  -3   4   4   12.05    0.67
   2  -4  -4   31.92    1.24
  -2   4   4   33.32    1.29
  -2   4   4   32.31    1.25
  -1  -4   4   50.81    1.60
   1  -4  -4   50.94    1.79
  -1   4   4   53.32    1.85
   0  -4   4   37.83    1.47
   0   4   4   47.84    1.66
   0   4  -4   39.92    1.38
  -1  -4  -4   43.92    1.65
   1  -4   4   35.60    1.55
  -1   4  -4   36.69    1.52
   1   4   4   41.94    1.68
  -2  -4  -4   49.15    1.99
   2  -4   4   45.91    1.94
   2   4   4   45.48    2.00
   3  -4   4   18.40    1.14
  -3  -4  -4   16.89    1.10
  -3   4  -4   19.36    1.15
   3   4   4   15.35    1.09
   4  -4   4    6.36    0.72
  -4  -4  -4    7.50    0.79
   4   4   4    5.32    0.76
  -4   4  -4    6.50    0.76
  -5  -4  -4    9.50    0.99
   5  -4   4    8.84    0.94
   5   4   4   10.52    1.00
  -5   4  -4   10.09    0.98
   6  -4   4    0.18    0.23
  -6  -4  -4   -0.09    0.23
  -6   4  -4    0.18    0.36
   6   4   4    0.27    0.18
  -7  -4  -4    4.17    0.79
   7  -4   4    3.21    0.69
   7   4   4    3.26    0.68
  -7   4  -4    3.60    0.80
  -8  -4  -4   -0.48    0.39
   8  -4   4    0.24    0.33
  -8   4  -4   -0.04    0.37
   8   4   4   -0.25    0.33
  -9  -4  -4   -1.33    0.43
   9  -4   4   -1.19    0.39
   9   4   4   -0.41    0.40
  -9   4  -4   -0.30    0.60
  -9  -5   4   -0.07    0.38
   9  -5  -4   -0.40    0.28
  -9   5   4   -0.55    0.34
   9   5  -4   -0.29    0.19
   8  -5  -4   -0.29    0.22
  -8  -5   4   -0.22    0.20
   8   5  -4    0.19    0.18
  -8   5   4   -0.50    0.21
   7  -5  -4    0.23    0.20
  -7  -5   4   -0.01    0.17
   7   5  -4   -0.02    0.13
  -7   5   4    0.52    0.33
   6  -5  -4    5.63    0.54
  -6  -5   4    5.44    0.63
   6   5  -4    6.32    0.46
  -6   5   4    4.20    0.63
  -5  -5   4   16.67    0.97
   5  -5  -4   16.31    0.91
  -5   5   4   15.94    1.03
   5   5  -4   16.33    0.71
   4  -5  -4    5.62    0.46
  -4  -5   4    5.58    0.46
  -4   5   4    5.94    0.54
   4   5  -4    5.76    0.25
  -3  -5   4  106.37    3.42
   3  -5  -4  115.04    3.59
  -3   5   4  113.37    3.65
   2  -5  -4   44.74    1.62
  -2   5   4   44.38    1.62
  -2   5   4   42.67    1.64
   1  -5  -4    1.47    0.24
  -1  -5   4    1.85    0.15
  -1   5   4    1.72    0.25
  -1   5   4    1.95    0.28
   0  -5   4   18.57    0.84
   0   5   4   22.56    1.02
   0   5  -4   18.90    0.77
   1  -5   4   12.67    0.75
  -1  -5  -4   14.98    0.83
  -1   5  -4   13.16    0.74
   1   5   4   14.02    0.84
  -2  -5  -4   14.42    0.93
   2  -5   4   14.50    0.91
   2   5   4   13.52    0.94
   3  -5   4    2.99    0.49
  -3  -5  -4    3.15    0.50
  -3   5  -4    4.51    0.64
  -4  -5  -4    4.52    0.68
   4  -5   4    4.18    0.61
  -4   5  -4    3.30    0.59
   4   5   4    4.65    0.72
   5  -5   4    4.50    0.75
  -5  -5  -4    4.79    0.78
  -5   5  -4    4.28    0.74
   5   5   4    3.70    0.67
   6  -5   4   -0.09    0.13
  -6  -5  -4   -0.35    0.23
  -6   5  -4    0.17    0.35
   6   5   4    0.09    0.29
   7  -5   4    0.12    0.30
  -7  -5  -4    0.16    0.39
  -7   5  -4   -0.28    0.32
   7   5   4    0.36    0.42
  -8  -5  -4   -0.53    0.27
   8  -5   4   -0.05    0.34
  -8   5  -4    0.18    0.46
   8   5   4   -0.09    0.37
  -9  -5  -4    0.43    0.59
   9  -5   4   -0.61    0.37
   9   5   4   -0.35    0.55
  -9   5  -4   -0.91    0.61
  -9  -6   4    0.09    0.30
   9  -6  -4    0.59    0.30
  -9   6   4    0.26    0.39
   9   6  -4   -0.03    0.24
  -8  -6   4    0.37    0.28
   8  -6  -4   -0.13    0.28
   8   6  -4    0.12    0.16
  -8   6   4    0.16    0.32
  -7  -6   4    1.10    0.41
   7  -6  -4    2.21    0.42
  -7   6   4    1.26    0.44
   7   6  -4    1.63    0.30
   6  -6  -4    0.88    0.25
  -6  -6   4    0.21    0.20
   6   6  -4    0.41    0.13
  -6   6   4    0.33    0.25
  -5  -6   4    0.33    0.18
   5  -6  -4    0.33    0.17
  -5   6   4    0.12    0.16
   5   6  -4    0.40    0.11
   4  -6  -4    0.04    0.11
  -4  -6   4   -0.09    0.10
  -4   6   4   -0.12    0.11
  -3  -6   4   20.43    0.85
   3  -6  -4   18.08    0.91
  -3   6   4   20.42    1.02
  -3   6   4   20.11    0.99
   2  -6  -4   58.01    2.08
  -2  -6   4   60.34    1.74
  -2   6   4   59.30    2.13
  -2   6   4   58.19    2.09
  -1  -6   4    1.99    0.16
   1  -6  -4    2.21    0.37
  -1   6   4    1.50    0.27
  -1   6   4    2.09    0.30
   0  -6  -4  140.90    4.79
   0  -6   4  148.88    4.64
   0   6   4  165.86    4.90
  -1  -6  -4   12.15    0.75
   1  -6   4   10.92    0.69
   1   6   4   14.09    0.85
  -1   6  -4   10.72    0.67
   2  -6   4   43.45    1.77
  -2  -6  -4   38.52    1.75
   2   6   4   37.02    2.02
   3  -6   4    7.28    0.68
  -3  -6  -4    6.56    0.68
   3   6   4    5.16    0.71
  -3   6  -4    5.88    0.63
   4  -6   4    2.42    0.50
   4   6   4    2.17    0.50
  -4   6  -4    2.14    0.49
   5  -6   4    0.65    0.31
  -5  -6  -4    0.58    0.38
  -5   6  -4   -0.07    0.27
   5   6   4    0.66    0.36
   6  -6   4   13.94    1.20
  -6  -6  -4   14.94    1.30
  -6   6  -4   14.39    1.30
   6   6   4   12.73    1.20
   7  -6   4    0.35    0.38
  -7  -6  -4    0.64    0.42
  -7   6  -4    0.32    0.40
   7   6   4   -0.73    0.31
  -8  -6  -4    0.23    0.41
   8  -6   4    0.27    0.41
   8   6   4    0.81    0.49
  -8   6  -4    0.22    0.48
   9  -7  -4    0.91    0.41
  -9  -7   4    0.78    0.40
  -9   7   4   -0.10    0.48
   9   7  -4    0.75    0.29
  -8  -7   4    7.98    0.93
   8  -7  -4    7.54    0.81
  -8   7   4    6.19    0.94
   8   7  -4    7.64    0.62
  -7  -7   4    1.05    0.40
   7  -7  -4    0.90    0.24
  -7   7   4    0.58    0.36
   7   7  -4    0.25    0.16
   6  -7  -4    1.78    0.37
  -6  -7   4    2.26    0.44
  -6   7   4    1.94    0.45
   6   7  -4    1.90    0.26
  -5  -7   4    6.28    0.58
   5  -7  -4    5.23    0.54
   5   7  -4    5.33    0.33
  -5   7   4    4.73    0.54
  -4  -7   4   18.97    0.93
   4  -7  -4   19.62    0.99
  -4   7   4   19.59    1.08
   3  -7  -4    4.01    0.38
  -3  -7   4    3.82    0.29
  -3   7   4    3.42    0.39
  -3   7   4    3.49    0.41
   2  -7  -4    9.64    0.60
  -2  -7   4    9.24    0.35
  -2   7   4    9.27    0.59
  -2   7   4    9.24    0.62
  -1  -7   4    0.41    0.09
  -1   7   4    0.40    0.16
  -1   7   4    0.36    0.15
   0  -7  -4   13.03    0.77
   0  -7   4   14.21    0.68
   0   7   4   14.54    0.83
   0   7   4   13.95    0.81
   0   7  -4   13.46    0.61
  -1  -7  -4   -0.06    0.12
   1  -7   4    0.18    0.12
  -1   7  -4    0.09    0.12
   1   7   4   -0.12    0.13
   2  -7   4    7.12    0.60
  -2  -7  -4    5.97    0.59
   2   7   4    6.83    0.67
   3  -7   4    6.04    0.61
  -3  -7  -4    4.41    0.64
  -3   7  -4    5.92    0.61
   3   7   4    4.12    0.64
   4  -7   4    6.48    0.73
  -4  -7  -4    3.63    0.63
   4   7   4    5.73    0.81
  -4   7  -4    6.21    0.73
  -5  -7  -4    9.74    1.00
   5  -7   4   10.59    0.97
  -5   7  -4    9.19    0.98
   5   7   4    8.74    1.00
   6  -7   4    6.60    0.96
  -6  -7  -4    5.92    0.94
  -6   7  -4    6.95    1.03
   6   7   4    7.98    1.08
   7  -7   4   -0.07    0.27
  -7  -7  -4   -0.18    0.14
   7   7   4   -0.24    0.29
  -7   7  -4   -0.86    0.32
   8  -7   4    1.01    0.54
  -8   7  -4    0.58    0.36
   8   7   4    1.17    0.52
   9  -8  -4    7.43    1.06
  -9  -8   4    9.97    1.13
  -9   8   4    7.19    1.14
   9   8  -4    7.40    0.67
   8  -8  -4    2.95    0.55
  -8  -8   4    2.60    0.54
  -8   8   4    2.88    0.64
   8   8  -4    3.73    0.43
  -7  -8   4   10.27    0.94
   7  -8  -4    9.05    0.80
  -7   8   4    9.50    1.03
   7   8  -4    9.77    0.62
  -6  -8   4    9.80    0.83
   6  -8  -4   10.11    0.79
   6   8  -4   10.95    0.59
  -6   8   4   10.60    0.95
   5  -8  -4    2.90    0.45
  -5  -8   4    2.35    0.39
   5   8  -4    2.71    0.22
  -5   8   4    3.14    0.54
   5   8  -4    2.65    0.21
   4  -8  -4    0.62    0.22
  -4  -8   4    0.64    0.18
  -4   8   4    0.68    0.22
   3  -8  -4    0.02    0.10
  -3  -8   4    0.04    0.08
  -3   8   4    0.00    0.11
  -3   8   4    0.04    0.13
  -2  -8   4   -0.03    0.04
  -2  -8   4    0.04    0.04
   2  -8  -4   -0.01    0.10
  -2   8   4    0.04    0.10
  -2   8   4    0.14    0.13
   1  -8  -4   -0.13    0.09
  -1  -8   4    0.01    0.05
  -1   8   4    0.03    0.10
  -1   8   4   -0.04    0.06
   0  -8   4    0.11    0.08
   0  -8  -4    0.07    0.12
   0   8   4    0.14    0.14
   0   8  -4    0.10    0.07
   0   8  -4    0.13    0.08
  -1  -8  -4  117.85    3.99
   1  -8   4  116.09    3.86
   1   8   4  115.73    4.04
  -1   8  -4  121.77    3.86
  -2  -8  -4   59.13    2.44
   2  -8   4   61.53    2.39
   2   8   4   54.67    2.45
  -2   8  -4   72.75    2.79
  -3  -8  -4    0.26    0.22
   3  -8   4    0.17    0.14
   3   8   4    0.05    0.21
  -3   8  -4    0.19    0.15
  -4  -8  -4   -0.04    0.17
   4  -8   4    0.29    0.20
   4   8   4    0.27    0.26
  -4   8  -4   -0.14    0.17
  -5  -8  -4    0.87    0.43
   5  -8   4    1.31    0.44
  -5   8  -4    1.36    0.42
   5   8   4    1.19    0.45
   6  -8   4    8.64    0.93
  -6  -8  -4    9.15    1.05
  -6   8  -4    7.62    1.08
   6   8   4    8.66    0.99
  -7  -8  -4   12.53    1.33
   7  -8   4   15.40    1.38
   7   8   4   16.18    1.45
  -7   8  -4   17.39    1.55
  -8  -8  -4    1.89    0.69
   8  -8   4    2.69    0.70
   8   8   4    2.49    0.68
  -8   8  -4    1.81    0.71
  -9  -9   4   13.39    1.53
  -9   9   4   13.25    1.43
   9   9  -4   14.29    1.06
   8  -9  -4   14.67    1.16
  -8  -9   4   17.45    1.33
   8   9  -4   16.56    0.92
  -8   9   4   17.08    1.41
  -7  -9   4   10.06    0.94
   7  -9  -4    9.78    0.84
  -7   9   4   11.45    1.07
   7   9  -4   10.19    0.63
  -6  -9   4    1.18    0.34
   6  -9  -4    0.85    0.29
   6   9  -4    1.28    0.20
  -6   9   4    1.12    0.43
  -5  -9   4    0.38    0.20
   5  -9  -4    0.42    0.24
   5   9  -4    0.35    0.09
   5   9  -4    0.38    0.09
  -5   9   4    0.54    0.27
   4  -9  -4    9.59    0.69
  -4  -9   4    9.49    0.61
  -4   9   4    8.92    0.72
  -3  -9   4    2.43    0.25
   3  -9  -4    2.31    0.35
  -3   9   4    2.84    0.42
  -3   9   4    2.62    0.40
   2  -9  -4   52.41    1.95
  -2  -9   4   49.31    1.57
  -2  -9   4   50.40    1.58
  -2   9   4   49.94    1.97
  -2   9   4   49.03    1.92
  -1  -9   4    0.91    0.14
   1  -9  -4    1.07    0.25
  -1   9   4    0.54    0.22
  -1   9   4    1.06    0.24
   0  -9  -4   23.15    1.16
   0  -9   4   25.27    1.03
   0   9  -4   25.14    0.98
   0   9   4   24.89    1.23
   0   9  -4   24.74    0.91
   0   9   4   25.46    1.35
  -1  -9  -4    1.08    0.27
   1  -9   4    1.38    0.28
   1   9   4    1.95    0.37
  -1   9  -4    1.34    0.27
   2  -9   4   18.30    1.04
  -2  -9  -4   16.82    1.06
   2   9   4   17.94    1.14
  -2   9  -4   18.36    1.05
   3  -9   4   -0.09    0.15
  -3  -9  -4    0.27    0.21
   3   9   4    0.38    0.24
  -3   9  -4    0.16    0.16
  -4  -9  -4   29.19    1.68
   4  -9   4   30.30    1.67
   4   9   4   29.70    1.75
  -4   9  -4   28.92    1.68
  -5  -9  -4    4.14    0.73
   5  -9   4    4.55    0.74
   5   9   4    3.31    0.71
  -5   9  -4    4.02    0.77
   6  -9   4   10.90    1.10
  -6  -9  -4   11.78    1.17
  -6   9  -4   10.13    1.08
  -7  -9  -4    0.67    0.50
   7  -9   4    0.40    0.37
   7   9   4    0.47    0.38
  -7   9  -4    0.55    0.53
  -8  -9  -4    2.18    0.69
   8  -9   4    1.79    0.56
  -8   9  -4    1.20    0.59
   8   9   4    1.25    0.56
  -9  10   4    0.78    0.48
  -8 -10   4   12.70    1.13
   8 -10  -4   12.41    1.07
  -8  10   4   11.33    1.17
   8  10  -4   11.44    0.74
   7 -10  -4    0.51    0.30
  -7 -10   4    0.18    0.23
  -7  10   4    0.32    0.32
   7  10  -4    0.65    0.18
  -6 -10   4    0.55    0.25
   6 -10  -4    0.46    0.25
   6  10  -4    0.54    0.15
  -6  10   4    0.72    0.30
   6  10  -4    0.52    0.16
  -5 -10   4    4.69    0.50
   5 -10  -4    5.24    0.55
   5  10  -4    4.47    0.24
   5  10  -4    4.26    0.24
  -5  10   4    4.24    0.62
  -4 -10   4    9.57    0.61
   4 -10  -4    7.83    0.65
  -4  10   4    7.44    0.69
  -4  10   4    9.24    0.75
   3 -10  -4   64.28    2.38
  -3 -10   4   64.82    2.12
  -3  10   4   62.73    2.45
  -3  10   4   62.28    2.42
  -2 -10   4    0.48    0.10
  -2 -10   4    0.49    0.10
   2 -10  -4    0.64    0.19
  -2  10   4    0.37    0.17
  -2  10   4    0.33    0.20
  -1 -10   4   26.84    0.96
   1 -10  -4   25.96    1.23
  -1  10   4   25.42    1.20
  -1  10   4   25.86    1.26
   0 -10  -4   33.17    1.46
   0 -10   4   31.18    1.25
   0  10   4   33.29    1.51
   0  10  -4   32.21    1.15
   0  10  -4   32.45    1.21
   0  10   4   31.41    1.47
   1 -10   4    0.45    0.16
  -1 -10  -4    0.57    0.21
   1  10   4    0.57    0.23
  -1  10  -4    0.27    0.15
   2 -10   4   11.45    0.80
  -2 -10  -4   10.19    0.81
   2  10   4   10.07    0.83
  -2  10  -4   10.31    0.77
   3 -10   4    3.30    0.53
  -3 -10  -4    2.35    0.47
  -3  10  -4    3.19    0.52
   3  10   4    3.55    0.63
   4 -10   4    2.04    0.45
  -4 -10  -4    1.86    0.44
   4  10   4    1.50    0.48
  -4  10  -4    2.10    0.48
  -5 -10  -4    0.54    0.30
   5 -10   4    0.41    0.28
  -5  10  -4    0.19    0.34
   5  10   4    0.00    0.36
  -6 -10  -4    0.46    0.33
   6 -10   4    1.28    0.44
   6  10   4    0.46    0.37
  -6  10  -4    0.57    0.44
  -7 -10  -4    0.31    0.40
   7 -10   4    0.16    0.28
  -7  10  -4    0.00    0.34
   7  10   4    0.60    0.46
   8 -10   4    6.85    1.10
  -8 -10  -4    5.44    0.96
   8  10   4    6.45    1.08
  -8  10  -4    6.55    1.17
  -9 -11   4    3.61    0.75
  -9  11   4    4.11    0.91
   8 -11  -4   -0.03    0.22
  -8 -11   4    0.12    0.29
   8  11  -4    0.41    0.21
  -8  11   4    0.35    0.34
   7 -11  -4   -0.05    0.19
  -7 -11   4   -0.16    0.18
   7  11  -4   -0.04    0.11
   7  11  -4   -0.11    0.14
  -7  11   4    0.13    0.25
   6 -11  -4    3.05    0.53
  -6 -11   4    2.90    0.50
  -6  11   4    3.24    0.64
   6  11  -4    2.95    0.28
   6  11  -4    3.22    0.29
  -5 -11   4   -0.06    0.16
   5 -11  -4    0.12    0.16
  -5  11   4   -0.14    0.14
   5  11  -4    0.03    0.05
   5  11  -4    0.06    0.05
  -4 -11   4    0.38    0.16
   4 -11  -4    0.29    0.18
  -4  11   4    0.10    0.14
  -4  11   4    0.46    0.21
   3 -11  -4    2.39    0.39
  -3 -11   4    2.81    0.28
  -3  11   4    2.57    0.41
  -3  11   4    2.77    0.41
   2 -11  -4    5.82    0.53
  -2 -11   4    6.09    0.35
  -2 -11   4    6.16    0.34
  -2  11   4    5.45    0.54
  -2  11   4    6.15    0.54
   1 -11  -4    9.18    0.67
  -1 -11   4    8.66    0.45
  -1  11   4    9.09    0.67
  -1  11   4    8.64    0.63
   0 -11   4    9.71    0.56
   0 -11  -4    9.45    0.68
   0  11   4    9.72    0.69
   0  11   4    8.76    0.71
   0  11  -4    9.32    0.49
   0  11  -4    8.69    0.52
   1 -11   4    2.22    0.32
  -1 -11  -4    2.62    0.44
   1  11   4    2.84    0.46
  -1  11  -4    2.25    0.36
   1  11   4    1.85    0.42
  -2 -11  -4   16.17    1.05
   2 -11   4   15.21    0.94
  -2  11  -4   14.95    0.96
   2  11   4   15.82    1.09
  -3 -11  -4    1.97    0.43
   3 -11   4    1.51    0.37
   3  11   4    1.83    0.46
  -3  11  -4    1.52    0.37
   4 -11   4    1.99    0.49
  -4 -11  -4    2.10    0.50
  -4  11  -4    1.63    0.47
   4  11   4    2.21    0.55
   5 -11   4   -0.04    0.16
  -5 -11  -4   -0.07    0.15
   5  11   4    0.19    0.22
  -5  11  -4    0.07    0.25
  -6 -11  -4    9.98    1.08
   6 -11   4   10.08    1.05
  -6  11  -4   10.00    1.15
   6  11   4    9.87    1.13
  -7 -11  -4   12.58    1.29
   7 -11   4   13.29    1.27
  -7  11  -4   12.20    1.34
   7  11   4   12.86    1.32
   8 -11   4    0.44    0.47
  -8 -11  -4    0.07    0.47
   8  11   4    0.81    0.49
  -8  11  -4    0.51    0.46
  -9 -12   4    5.96    0.94
   9  12  -4    4.88    0.58
  -9  12   4    7.72    1.20
  -8 -12   4    0.73    0.35
  -8  12   4    0.00    0.29
   8  12  -4    0.09    0.21
  -7 -12   4   -0.45    0.17
   7 -12  -4   -0.39    0.20
   7  12  -4   -0.10    0.11
   7  12  -4   -0.13    0.11
  -7  12   4    0.21    0.20
   6 -12  -4    0.22    0.20
  -6 -12   4   -0.27    0.15
  -6  12   4   -0.35    0.18
   6  12  -4   -0.02    0.09
   6  12  -4   -0.08    0.07
  -5 -12   4    2.03    0.36
   5  12  -4    3.30    0.16
  -5  12   4    2.91    0.51
   5  12  -4    3.23    0.16
  -4 -12   4   -0.16    0.07
   4 -12  -4    0.08    0.15
  -4  12   4    0.29    0.20
  -4  12   4   -0.16    0.12
  -3 -12   4    0.62    0.16
   3 -12  -4    0.76    0.22
  -3  12   4    0.66    0.23
  -3  12   4    0.64    0.23
   2 -12  -4   15.26    0.92
  -2 -12   4   15.46    0.68
  -2 -12   4   16.09    0.68
  -2  12   4   16.79    0.99
  -2  12   4   15.24    0.91
   1 -12  -4    1.25    0.29
  -1 -12   4    1.55    0.21
   1  12  -4    1.39    0.10
  -1  12   4    0.80    0.24
   1  12  -4    1.49    0.11
  -1  12   4    0.86    0.27
   0 -12  -4   23.72    1.25
   0 -12   4   26.23    1.09
   0  12   4   25.65    1.37
   0  12  -4   25.04    0.99
   0  12   4   25.51    1.26
   0  12  -4   24.81    1.05
  -1 -12  -4    2.77    0.44
   1 -12   4    3.27    0.37
  -1  12  -4    3.57    0.41
   1  12   4    3.90    0.59
   2 -12   4    9.50    0.73
  -2 -12  -4   10.45    0.84
  -2  12  -4    9.31    0.77
   2  12   4   10.68    0.89
   3 -12   4   13.17    0.96
  -3 -12  -4   11.92    0.96
  -3  12  -4   13.20    0.99
   3  12   4   11.68    1.00
  -4 -12  -4    0.29    0.27
   4 -12   4    0.00    0.20
  -4  12  -4   -0.26    0.11
   4  12   4   -0.29    0.19
  -5 -12  -4    1.51    0.51
   5 -12   4    1.18    0.40
   5  12   4    1.66    0.52
  -5  12  -4    1.21    0.47
  -6 -12  -4    0.74    0.39
   6 -12   4    1.40    0.40
   6  12   4    1.68    0.50
  -6  12  -4    1.03    0.46
   7 -12   4    1.34    0.51
  -7 -12  -4    0.79    0.52
  -7  12  -4    0.97    0.49
   7  12   4    0.70    0.52
   8 -12   4    1.71    0.56
  -8 -12  -4    0.79    0.65
  -8  12  -4    1.09    0.58
  -9 -13   4   -0.14    0.32
   9  13  -4    0.15    0.25
  -9  13   4    1.43    0.63
  -8 -13   4    1.55    0.46
   8 -13  -4    0.32    0.36
   8  13  -4    0.87    0.24
  -8  13   4    0.20    0.31
   8  13  -4    0.65    0.33
   7 -13  -4    0.89    0.33
  -7 -13   4    0.59    0.28
   7  13  -4    0.39    0.17
   7  13  -4    0.44    0.15
  -7  13   4    0.79    0.39
   6 -13  -4   51.09    2.33
  -6 -13   4   54.94    2.31
  -6  13   4   53.03    2.57
   6  13  -4   52.92    1.77
   6  13  -4   53.69    1.75
  -5 -13   4   -0.03    0.12
   5 -13  -4    0.09    0.19
  -5  13   4    0.16    0.23
  -5  13   4    0.06    0.22
   4 -13  -4    5.33    0.58
  -4 -13   4    7.26    0.54
  -4  13   4    5.67    0.61
  -4  13   4    8.14    0.72
  -3 -13   4    0.28    0.13
   3 -13  -4    0.07    0.13
  -3  13   4    0.43    0.19
  -3  13   4   -0.02    0.14
  -2 -13   4   92.74    2.92
   2 -13  -4   91.53    3.30
  -2 -13   4   92.08    2.93
  -2  13   4   93.84    3.30
  -2  13   4   89.69    3.33
   1 -13  -4   48.46    2.03
   1 -13  -4   47.34    2.01
  -1 -13   4   49.32    1.71
  -1  13   4   52.14    2.37
   1  13  -4   48.01    1.56
   1  13  -4   49.46    1.57
  -1  13   4   49.88    2.01
   0 -13   4   22.24    0.99
   0 -13  -4   20.41    1.15
   0  13  -4   21.50    0.96
   0  13   4   21.13    1.22
   0  13   4   20.89    1.13
   0  13  -4   21.29    0.90
  -1 -13  -4    0.32    0.22
   1 -13   4    0.43    0.17
   1  13   4    0.42    0.26
  -1  13  -4    0.46    0.15
  -1  13  -4    0.27    0.15
   1  13   4    0.37    0.22
  -2 -13  -4    3.23    0.52
   2 -13   4    2.76    0.45
  -2  13  -4    3.55    0.54
   2  13   4    4.04    0.67
  -3 -13  -4   20.72    1.32
   3 -13   4   19.29    1.21
  -3  13  -4   18.06    1.24
   3  13   4   21.47    1.39
   4 -13   4    9.49    0.89
  -4 -13  -4    7.98    0.85
  -4  13  -4    9.84    0.95
   4  13   4    9.21    0.97
  -5 -13  -4    0.29    0.32
   5 -13   4    0.72    0.37
   5  13   4    0.74    0.42
  -5  13  -4    0.29    0.37
  -6 -13  -4   10.44    1.14
   6 -13   4   11.30    1.12
  -6  13  -4   10.80    1.20
   6  13   4   11.72    1.19
   7 -13   4    0.22    0.37
  -7 -13  -4   -0.43    0.33
   7  13   4   -0.14    0.37
  -7  13  -4   -0.31    0.37
  -8 -13  -4    0.30    0.49
   8 -13   4    0.37    0.45
  -8  13  -4    0.38    0.39
   8  13   4    0.52    0.55
  -9 -14   4    0.54    0.41
   9  14  -4    0.06    0.21
  -9  14   4    0.13    0.50
  -8 -14   4    2.21    0.54
   8 -14  -4    1.76    0.52
   8  14  -4    1.59    0.29
  -8  14   4    1.00    0.51
   8  14  -4    1.39    0.25
  -7 -14   4   23.06    1.45
   7 -14  -4   27.19    1.58
  -7  14   4   23.91    1.70
   7  14  -4   25.01    1.03
   6 -14  -4    7.48    0.76
  -6 -14   4    7.49    0.73
  -6  14   4    5.97    0.87
   6  14  -4    6.94    0.38
   6  14  -4    7.02    0.39
   5 -14  -4    2.44    0.47
  -5 -14   4    2.73    0.45
  -5  14   4    3.26    0.63
  -5  14   4    2.27    0.51
  -4 -14   4    3.41    0.38
   4 -14  -4    3.58    0.55
  -4  14   4    3.06    0.54
  -3 -14   4    0.93    0.20
   3 -14  -4    1.15    0.29
  -3  14   4    0.81    0.26
  -3  14   4    1.46    0.42
  -2 -14   4    9.76    0.55
  -2 -14   4   10.14    0.55
   2 -14  -4    9.44    0.75
  -2  14   4   10.40    0.95
  -2  14   4    9.99    0.75
   1 -14  -4   21.94    1.19
  -1 -14   4   21.22    0.91
   1 -14  -4   19.56    1.14
  -1  14   4   20.13    1.12
   1  14  -4   21.20    0.81
  -1  14   4   21.13    1.21
   1  14  -4   20.57    0.80
   0 -14  -4   30.58    1.51
   0 -14   4   30.26    1.27
   0  14  -4   31.12    1.27
   0  14  -4   30.02    1.20
   0  14   4   31.28    1.47
   0  14   4   29.75    1.54
  -1 -14  -4    3.86    0.57
   1 -14   4    4.72    0.46
  -1  14  -4    4.25    0.46
   1  14   4    3.22    0.53
   1  14   4    3.77    0.58
  -1  14  -4    4.16    0.40
   2 -14   4    5.19    0.56
   2  14   4    4.57    0.70
  -2  14  -4    4.71    0.54
   2  14   4    3.20    0.61
  -3 -14  -4    0.18    0.25
   3 -14   4    0.37    0.23
   3  14   4    0.57    0.31
  -3  14  -4    0.48    0.29
   4 -14   4   31.50    1.74
  -4 -14  -4   27.96    1.72
   4  14   4   32.38    1.88
  -4  14  -4   29.52    1.76
  -5 -14  -4   17.56    1.41
   5 -14   4   19.39    1.39
   5  14   4   19.02    1.58
  -5  14  -4   18.61    1.46
  -6 -14  -4    0.33    0.36
   6 -14   4    0.17    0.31
  -6  14  -4   -0.07    0.43
   6  14   4   -0.17    0.15
   7 -14   4    0.22    0.33
  -7  14  -4    0.60    0.46
   7  14   4    0.63    0.42
  -8 -14  -4    2.57    0.81
   8 -14   4    2.51    0.75
  -8  14  -4    1.52    0.78
   8  14   4    2.24    0.71
  -8 -15   4    2.42    0.58
   8 -15  -4    2.16    0.54
   8  15  -4    1.98    0.29
  -8  15   4    2.38    0.68
   8  15  -4    1.47    0.25
   7 -15  -4    3.89    0.63
  -7 -15   4    2.10    0.48
   7  15  -4    3.49    0.32
  -7  15   4    3.47    0.72
   7  15  -4    3.15    0.35
   6 -15  -4    0.25    0.22
  -6 -15   4    0.48    0.27
   6  15  -4    0.58    0.12
   6  15  -4    0.70    0.13
  -6  15   4    0.32    0.22
  -6  15   4    0.89    0.39
  -5 -15   4    8.32    0.68
   5 -15  -4    9.04    0.82
  -5  15   4    7.86    0.84
  -5  15   4    9.71    0.92
   4 -15  -4    0.72    0.25
  -4 -15   4    0.63    0.22
  -4  15   4    0.64    0.27
  -4  15   4    0.90    0.31
  -3 -15   4    0.95    0.20
   3 -15  -4    0.80    0.26
  -3  15   4    0.53    0.24
  -3  15   4    0.95    0.33
   2 -15  -4   28.23    1.44
  -2 -15   4   28.24    1.15
  -2 -15   4   27.02    1.13
  -2  15   4   26.48    1.44
  -2  15   4   30.07    1.45
  -1 -15   4   25.65    1.08
   1 -15  -4   26.09    1.37
   1 -15  -4   27.10    1.39
   1  15  -4   27.05    1.00
  -1  15   4   26.98    1.35
   1  15  -4   24.58    0.99
  -1  15   4   24.79    1.37
   0 -15  -4    1.95    0.39
   0 -15   4    2.22    0.32
   0  15   4    2.53    0.50
   0  15   4    2.64    0.44
   0  15  -4    2.19    0.30
   0  15  -4    2.70    0.29
   1 -15   4   44.01    1.79
  -1 -15  -4   40.59    1.92
  -1  15  -4   42.20    1.79
   1  15   4   44.20    1.94
  -1  15  -4   41.84    1.69
   1  15   4   44.17    2.06
  -2 -15  -4    0.09    0.19
   2 -15   4    0.08    0.19
  -2  15  -4    0.30    0.24
   2  15   4    0.35    0.27
  -3 -15  -4   27.48    1.60
   3 -15   4   26.41    1.48
  -3  15  -4   28.05    1.57
   3  15   4   26.29    1.64
   4 -15   4    0.47    0.25
  -4 -15  -4    0.86    0.34
  -4  15  -4    1.34    0.45
   4  15   4    1.00    0.38
  -5 -15  -4    0.41    0.31
   5 -15   4    0.29    0.28
   5  15   4    0.58    0.40
  -5  15  -4    0.24    0.25
  -6 -15  -4    0.58    0.38
   6 -15   4    0.14    0.27
   6  15   4    0.91    0.40
  -7 -15  -4    0.05    0.44
   7 -15   4    0.30    0.35
   7  15   4   -0.80    0.32
  -7  15  -4    0.16    0.48
   8 -15   4    1.37    0.63
   8  15   4    1.77    0.61
  -8  15  -4   -0.06    0.53
  -8 -16   4   -0.51    0.27
   8 -16  -4    0.38    0.32
   8  16  -4   -0.07    0.15
  -8  16   4   -0.09    0.24
   8  16  -4    0.10    0.14
   7 -16  -4    1.13    0.42
  -7 -16   4    0.87    0.34
   7  16  -4    1.10    0.19
   7  16  -4    1.12    0.19
  -7  16   4    0.96    0.45
   6 -16  -4    0.47    0.28
  -6 -16   4    0.40    0.25
  -6  16   4    0.78    0.36
  -6  16   4    0.44    0.30
   6  16  -4    0.22    0.09
   5 -16  -4    2.80    0.52
  -5 -16   4    3.50    0.48
  -5  16   4    2.93    0.58
  -5  16   4    2.47    0.55
   4 -16  -4    4.52    0.63
  -4 -16   4    4.33    0.45
  -4  16   4    4.39    0.67
  -4  16   4    3.33    0.57
  -3 -16   4    3.76    0.38
   3 -16  -4    4.11    0.59
  -3  16   4    3.32    0.56
  -3  16   4    3.25    0.51
  -2 -16   4   14.42    0.76
  -2 -16   4   14.71    0.76
   2 -16  -4   15.11    1.00
  -2  16   4   15.43    1.04
   2  16  -4   14.72    0.54
  -2  16   4   15.25    0.99
   2  16  -4   14.39    0.53
   1 -16  -4   43.94    1.96
  -1 -16   4   42.26    1.63
   1 -16  -4   42.32    1.94
   1  16  -4   42.43    1.54
   1  16  -4   44.01    1.54
  -1  16   4   43.90    1.91
  -1  16   4   43.65    2.00
   0 -16  -4   30.13    1.55
   0 -16   4   30.63    1.33
   0  16   4   30.77    1.52
   0  16  -4   30.18    1.26
   0  16   4   31.36    1.63
   0  16  -4   31.64    1.33
   1 -16   4   37.06    1.59
  -1 -16  -4   37.13    1.77
  -1  16  -4   35.56    1.50
   1  16   4   32.61    1.77
   1  16   4   34.72    1.69
  -1  16  -4   35.60    1.59
  -2 -16  -4    0.09    0.22
   2 -16   4   -0.10    0.12
   2  16   4    0.21    0.20
  -2  16  -4    0.13    0.20
   3 -16   4    0.43    0.25
  -3 -16  -4   -0.01    0.21
   3  16   4   -0.21    0.14
  -3  16  -4   -0.34    0.15
   3  16   4    0.13    0.19
   4 -16   4   56.30    2.54
  -4 -16  -4   54.25    2.61
  -4  16  -4   53.69    2.61
   4  16   4   53.32    2.70
  -5 -16  -4    3.84    0.74
   5 -16   4    4.11    0.74
   5  16   4    3.15    0.69
  -5  16  -4    3.74    0.75
   6 -16   4   14.41    1.27
  -6 -16  -4   14.25    1.33
  -6  16  -4    9.77    1.50
   6  16   4   11.20    1.18
  -7 -16  -4   -0.05    0.26
   7 -16   4   -0.07    0.51
  -7  16  -4    0.82    0.43
   7  16   4   -0.13    0.35
  -8 -16  -4   -0.21    0.54
   8 -16   4    0.61    0.35
  -8  16  -4    0.65    0.48
   8  16   4    0.40    0.45
   8 -17  -4    0.99    0.48
  -8 -17   4    0.65    0.43
   8  17  -4    0.83    0.19
  -8  17   4    0.65    0.39
   8  17  -4    0.78    0.18
   7 -17  -4    0.07    0.27
  -7 -17   4    0.47    0.22
   7  17  -4    0.07    0.11
  -7  17   4    0.00    0.32
   7  17  -4   -0.10    0.09
  -7  17   4    0.42    0.37
   6 -17  -4    0.91    0.31
  -6 -17   4    0.53    0.27
   6  17  -4    0.49    0.10
  -6  17   4    1.03    0.41
  -6  17   4    0.11    0.26
   5 -17  -4    0.04    0.21
  -5  17   4    0.26    0.23
  -5  17   4   -0.05    0.24
  -4 -17   4    0.32    0.19
   4 -17  -4    0.51    0.27
  -4  17   4    0.57    0.25
  -4  17   4   -0.09    0.21
   3 -17  -4    9.05    0.78
  -3 -17   4    8.37    0.60
  -3  17   4    9.07    0.80
  -3  17   4    9.29    0.85
  -2 -17   4    5.30    0.44
   2 -17  -4    6.10    0.63
  -2 -17   4    5.08    0.44
   2  17  -4    5.33    0.31
  -2  17   4    5.41    0.64
   2  17  -4    5.82    0.33
  -2  17   4    5.68    0.61
   1 -17  -4   -0.01    0.12
  -1 -17   4    0.02    0.10
   1 -17  -4   -0.10    0.15
   1  17  -4    0.21    0.12
  -1  17   4    0.13    0.22
  -1  17   4    0.07    0.17
   1  17  -4   -0.06    0.09
   0 -17  -4    2.77    0.47
   0 -17   4    3.22    0.37
   0  17  -4    2.72    0.37
   0  17  -4    2.90    0.34
   0  17   4    3.16    0.55
   0  17   4    2.56    0.45
  -1 -17  -4    0.07    0.16
   1 -17   4    0.12    0.16
  -1  17  -4    0.06    0.15
  -1  17  -4    0.26    0.17
   1  17   4    0.15    0.18
   1  17   4    0.35    0.22
   2 -17   4    4.38    0.59
  -2 -17  -4    3.67    0.62
  -2  17  -4    3.79    0.52
  -2  17  -4    4.17    0.60
   2  17   4    5.94    0.91
   2  17   4    5.11    0.80
   3 -17   4    0.21    0.19
  -3 -17  -4    0.83    0.35
   3  17   4    1.14    0.43
   3  17   4    0.65    0.37
  -4 -17  -4    5.44    0.82
   4 -17   4    5.63    0.79
  -4  17  -4    5.13    0.79
   4  17   4    6.25    0.99
  -5 -17  -4    0.14    0.27
   5 -17   4    0.58    0.33
  -5  17  -4   -0.19    0.28
   5  17   4   -0.11    0.29
   6 -17   4    0.84    0.37
  -6 -17  -4    0.10    0.34
   6  17   4   -0.72    0.26
  -6  17  -4   -0.66    0.25
  -7 -17  -4   -0.04    0.39
   7  17   4   -0.32    0.40
  -7  17  -4    0.46    0.29
   8 -18  -4   -0.41    0.26
  -8  18   4   -0.87    0.33
   8  18  -4   -0.13    0.11
   8  18  -4   -0.06    0.12
  -8  18   4   -0.30    0.38
   7 -18  -4    0.01    0.26
  -7 -18   4    0.66    0.30
   7  18  -4    0.17    0.10
   7  18  -4    0.27    0.12
  -7  18   4    0.83    0.46
  -7  18   4    0.44    0.32
   6 -18  -4    0.70    0.38
  -6 -18   4    0.38    0.24
  -6  18   4    0.33    0.35
  -6  18   4    0.12    0.36
   6  18  -4    0.40    0.09
   6  18  -4    0.20    0.07
   5 -18  -4    7.44    0.79
  -5 -18   4    7.63    0.68
  -5  18   4    7.27    0.81
  -5  18   4    6.01    0.84
   4 -18  -4    0.87    0.28
  -4 -18   4    0.79    0.24
  -4  18   4    0.49    0.32
  -4  18   4    0.41    0.29
  -3 -18   4   13.01    0.80
   3 -18  -4   13.91    1.02
   3  18  -4   13.94    0.47
   3  18  -4   12.88    0.46
  -3  18   4   14.24    1.08
  -3  18   4   15.57    1.07
  -2 -18   4   23.57    1.09
   2 -18  -4   24.56    1.36
  -2 -18   4   20.85    1.04
  -2  18   4   22.10    1.36
  -2  18   4   20.80    1.28
   2  18  -4   21.66    0.89
   2  18  -4   21.78    0.86
  -1 -18   4    1.23    0.25
   1 -18  -4    1.08    0.32
   1 -18  -4    0.94    0.31
   1  18  -4    1.01    0.22
  -1  18   4    1.22    0.35
   1  18  -4    1.22    0.22
  -1  18   4    1.34    0.35
   0 -18   4    3.99    0.43
   0 -18  -4    3.33    0.55
   0  18  -4    4.07    0.40
   0  18   4    3.61    0.55
   0  18  -4    3.99    0.43
   0  18   4    3.42    0.57
  -1 -18  -4   10.10    0.87
   1 -18   4    9.30    0.72
   1  18   4   10.59    0.94
  -1  18  -4    9.74    0.76
  -1  18  -4    9.96    0.70
   1  18   4    8.02    0.75
   2 -18   4    8.64    0.74
  -2 -18  -4    8.55    0.82
   2  18   4    8.43    0.90
  -2  18  -4    8.56    0.77
  -2  18  -4    9.52    0.88
   2  18   4    8.64    0.85
   3 -18   4    0.72    0.30
  -3 -18  -4    0.94    0.37
   3  18   4    0.93    0.40
   3  18   4    0.86    0.39
  -4 -18  -4    1.67    0.48
   4 -18   4    1.48    0.42
  -4  18  -4    1.69    0.51
   4  18   4    1.19    0.46
   4  18   4    1.34    0.44
   5 -18   4    0.32    0.27
  -5 -18  -4    0.07    0.24
  -5  18  -4   -0.64    0.22
   5  18   4   -0.53    0.27
  -6 -18  -4    5.20    0.86
   6 -18   4    5.19    0.87
  -6  18  -4    3.95    0.88
   6  18   4    4.41    0.91
   7 -18   4    3.22    0.82
  -7 -18  -4    3.37    0.80
  -7  18  -4    3.55    0.83
   8 -19  -4    6.20    0.89
  -8 -19   4    7.91    0.91
   8  19  -4    6.32    0.43
  -8  19   4    6.07    1.14
  -8  19   4    6.56    1.08
   8  19  -4    7.08    0.31
   7 -19  -4    1.33    0.47
  -7 -19   4    1.29    0.38
  -7  19   4    0.55    0.42
   7  19  -4    1.57    0.16
   7  19  -4    1.51    0.16
  -7  19   4    0.91    0.45
   6 -19  -4   10.38    1.00
  -6 -19   4    9.17    0.85
   6  19  -4    9.67    0.36
  -6  19   4   10.90    1.06
   6  19  -4    9.72    0.36
  -6  19   4    8.96    0.97
   5 -19  -4    0.29    0.21
  -5 -19   4   -0.01    0.18
  -5  19   4    0.47    0.31
  -5  19   4    0.81    0.40
   4 -19  -4    0.44    0.33
  -4 -19   4    0.02    0.17
  -4  19   4    0.31    0.28
  -4  19   4    0.37    0.25
  -3 -19   4   75.62    2.70
   3 -19  -4   75.57    3.05
   3  19  -4   72.89    2.29
  -3  19   4   72.88    3.04
   3  19  -4   75.76    2.32
  -3  19   4   76.94    3.14
  -2 -19   4  244.97    7.77
   2 -19  -4  260.38    8.23
  -2 -19   4  252.97    7.77
  -2  19   4  249.62    8.17
   2  19  -4  248.21    7.51
   2  19  -4  257.87    7.56
  -2  19   4  261.37    8.31
  -1 -19   4   30.44    1.36
   1 -19  -4   32.29    1.68
   1 -19  -4   32.03    1.67
  -1  19   4   31.71    1.71
  -1  19   4   30.38    1.60
   1  19  -4   32.09    1.30
   1  19  -4   29.49    1.27
   0 -19  -4   23.06    1.37
   0 -19   4   23.41    1.17
   0  19  -4   21.76    1.10
   0  19   4   22.98    1.34
   0  19  -4   26.21    1.21
   0  19   4   23.12    1.43
   1 -19   4    0.10    0.16
  -1 -19  -4   -0.06    0.19
  -1  19  -4    0.10    0.15
   1  19   4    0.30    0.22
  -1  19  -4   -0.06    0.14
   1  19   4    0.15    0.23
   2 -19   4    0.26    0.20
  -2 -19  -4    0.18    0.21
  -2  19  -4    0.05    0.19
   2  19   4   -0.37    0.21
  -2  19  -4    0.02    0.15
   2  19   4    0.12    0.20
   3 -19   4   -0.02    0.24
   3  19   4   -0.27    0.13
   3  19   4    0.30    0.29
  -3  19  -4    0.03    0.18
   4 -19   4   20.24    1.39
  -4 -19  -4   19.70    1.48
   4  19   4   22.89    1.55
   4  19   4   21.44    1.62
  -4  19  -4   22.44    1.55
  -5 -19  -4    5.59    0.90
   5 -19   4    5.63    0.88
   5  19   4    6.96    0.82
   5  19   4    6.20    1.01
  -5  19  -4    6.69    0.97
   6 -19   4   -0.38    0.33
   6  19   4   -0.57    0.34
  -6  19  -4   -0.54    0.32
   7 -19   4    0.21    0.40
  -7 -19  -4    0.55    0.52
   7  19   4    0.22    0.46
  -7  19  -4    1.40    0.53
  -8 -20   4    0.04    0.29
  -8  20   4    0.62    0.50
  -8  20   4   -0.17    0.38
   7 -20  -4    0.44    0.42
  -7 -20   4    0.54    0.33
  -7  20   4   -0.14    0.30
  -7  20   4   -0.02    0.37
  -6 -20   4    4.04    0.60
   6 -20  -4    4.74    0.75
  -6  20   4    4.10    0.79
  -6  20   4    3.83    0.72
   5 -20  -4    0.40    0.25
  -5 -20   4    0.63    0.30
  -5  20   4    0.03    0.27
  -5  20   4    0.84    0.38
   4 -20  -4    0.09    0.18
  -4  20   4    0.47    0.32
   4  20  -4    0.28    0.07
  -4  20   4    0.31    0.20
   4  20  -4    0.32    0.07
   3 -20  -4   15.00    1.10
  -3 -20   4   16.38    0.94
  -3  20   4   15.58    1.18
  -3  20   4   15.63    1.16
   3  20  -4   15.62    0.65
   2 -20  -4    9.37    0.83
  -2 -20   4    8.74    0.65
  -2 -20   4    8.15    0.64
   2  20  -4    9.90    0.67
  -2  20   4    8.70    0.81
  -2  20   4    9.13    0.88
   2  20  -4    8.10    0.51
   1 -20  -4    3.86    0.62
  -1 -20   4    3.41    0.40
   1 -20  -4    2.99    0.57
   1  20  -4    2.90    0.45
   1  20  -4    2.64    0.36
  -1  20   4    3.59    0.60
   0 -20  -4    7.46    0.75
   0 -20   4    6.87    0.59
   0  20  -4    7.76    0.63
   0  20   4    7.80    0.75
   0  20   4    7.82    0.83
   1 -20   4    6.13    0.61
  -1 -20  -4    7.58    0.76
  -1  20  -4    6.46    0.59
   1  20   4    7.28    0.82
   1  20   4    5.71    0.66
  -1  20  -4    6.00    0.62
   2 -20   4    0.01    0.17
  -2 -20  -4    0.03    0.21
   2  20   4   -0.26    0.18
  -2  20  -4   -0.20    0.12
  -2  20  -4    0.00    0.19
   2  20   4   -0.14    0.17
  -3 -20  -4   -0.05    0.30
   3 -20   4    0.00    0.16
   3  20   4    0.08    0.30
  -3  20  -4   -0.12    0.20
  -4 -20  -4    2.80    0.64
   4 -20   4    2.67    0.57
   4  20   4    3.80    0.78
  -4  20  -4    2.58    0.57
   4  20   4    2.38    0.54
  -5 -20  -4   10.94    1.16
   5 -20   4   10.76    1.06
   5  20   4    9.26    1.25
  -5  20  -4   10.14    1.12
   5  20   4   11.36    1.08
  -6 -20  -4    5.01    0.90
   6 -20   4    3.23    0.70
  -6  20  -4    2.22    0.70
   6  20   4    5.65    1.01
   6  20   4    3.55    0.72
   7 -20   4   -0.48    0.30
  -7 -20  -4    0.67    0.33
   7  20   4    0.69    0.53
  -7  20  -4   -0.40    0.46
  -7 -21   4    1.60    0.42
  -7  21   4    0.26    0.43
  -7  21   4    1.01    0.48
  -6 -21   4   -0.19    0.19
   6 -21  -4   -0.32    0.23
  -6  21   4    0.05    0.15
  -6  21   4    0.15    0.32
  -5 -21   4    2.93    0.49
   5 -21  -4    2.58    0.53
  -5  21   4    3.17    0.66
  -5  21   4    2.72    0.65
  -4 -21   4    5.75    0.58
   4 -21  -4    5.15    0.75
   4  21  -4    5.05    0.29
  -4  21   4    5.16    0.79
  -4  21   4    4.51    0.75
   4  21  -4    5.38    0.29
  -3 -21   4    0.89    0.27
   3 -21  -4    0.88    0.36
  -3  21   4    0.73    0.32
   3  21  -4    0.60    0.16
   3  21  -4    0.97    0.16
  -3  21   4    0.80    0.32
  -2 -21   4    0.37    0.19
   2 -21  -4    0.56    0.28
  -2 -21   4    0.21    0.18
  -2  21   4    0.54    0.30
   2  21  -4    0.30    0.15
  -2  21   4    0.86    0.30
   2  21  -4    0.42    0.18
   1 -21  -4    5.92    0.81
  -1 -21   4    6.52    0.57
   1 -21  -4    6.32    0.72
  -1  21   4    7.48    0.79
  -1  21   4    5.98    0.66
   1  21  -4    5.44    0.49
   1  21  -4    6.73    0.54
   0 -21  -4   -0.15    0.09
   0  21   4    0.27    0.24
   0  21   4   -0.05    0.18
   0  21  -4    0.03    0.15
   0  21  -4    0.09    0.12
   1 -21   4   -0.08    0.15
  -1 -21  -4    0.21    0.21
  -1  21  -4   -0.23    0.14
  -1  21  -4   -0.12    0.17
   1  21   4    0.11    0.22
   1  21   4    0.36    0.23
   2 -21   4    2.97    0.51
  -2 -21  -4    2.83    0.56
   2  21   4    3.47    0.62
  -2  21  -4    3.61    0.55
  -2  21  -4    3.17    0.56
   2  21   4    2.59    0.61
  -3 -21  -4    3.07    0.64
   3 -21   4    4.38    0.65
   3  21   4    3.84    0.79
  -3  21  -4    3.39    0.57
  -4 -21  -4    2.88    0.66
   4 -21   4    4.11    0.68
   4  21   4    4.31    0.83
  -4  21  -4    3.86    0.72
   4  21   4    4.07    0.69
  -5 -21  -4    0.28    0.32
   5 -21   4    0.77    0.42
  -5  21  -4    0.90    0.46
   5  21   4    1.91    0.50
   5  21   4    1.68    0.58
   6 -21   4   -0.27    0.29
  -6 -21  -4    0.39    0.43
  -6  21  -4    0.86    0.45
   6  21   4    0.01    0.43
   6  21   4    0.27    0.32
  -7 -21  -4    0.97    0.35
   7 -21   4   -0.78    0.37
   7  21   4   -0.46    0.33
  -7  21  -4   -0.62    0.47
   7  21   4   -0.62    0.44
  -7 -22   4    3.40    0.62
   7 -22  -4    4.11    0.80
  -7  22   4    4.72    0.89
  -7  22   4    4.19    0.90
  -6 -22   4   -0.22    0.24
   6 -22  -4   -0.10    0.26
  -6  22   4    0.65    0.48
  -6  22   4   -0.22    0.31
  -5 -22   4    0.57    0.27
   5 -22  -4    0.46    0.24
  -5  22   4   -0.44    0.25
  -5  22   4    0.66    0.33
   5  22  -4    0.33    0.05
   4 -22  -4    2.39    0.52
  -4 -22   4    2.55    0.45
  -4  22   4    2.62    0.62
   4  22  -4    3.14    0.36
  -4  22   4    3.70    0.70
   4  22  -4    3.10    0.26
   3 -22  -4    3.18    0.60
   3  22  -4    3.09    0.29
   3  22  -4    2.73    0.31
  -3  22   4    2.85    0.61
  -3  22   4    2.38    0.53
   2 -22  -4    1.46    0.40
  -2 -22   4    1.27    0.30
  -2 -22   4    1.20    0.31
   2  22  -4    1.10    0.24
  -2  22   4    1.11    0.39
   2  22  -4    1.39    0.24
  -2  22   4    1.57    0.41
   1 -22  -4    8.17    0.81
   1 -22  -4    6.64    0.77
  -1 -22   4    7.51    0.62
   1  22  -4    6.38    0.55
  -1  22   4    6.20    0.68
  -1  22   4    6.63    0.89
   1  22  -4    6.88    0.56
   0 -22  -4    2.53    0.53
   0 -22   4    2.72    0.44
   0  22   4    2.18    0.47
   0  22  -4    1.91    0.37
   0  22   4    2.13    0.52
   0  22  -4    2.91    0.45
  -1 -22  -4    2.19    0.51
   1 -22   4    1.79    0.36
  -1  22  -4    2.32    0.42
   1  22   4    1.64    0.50
   1  22   4    2.20    0.46
   2 -22   4    3.79    0.61
  -2 -22  -4    4.40    0.70
  -2  22  -4    3.52    0.55
  -2  22  -4    3.88    0.65
   2  22   4    3.49    0.69
   2  22   4    4.16    0.64
   3 -22   4   16.35    1.19
  -3 -22  -4   19.09    1.40
  -3  22  -4   16.31    1.15
   3  22   4   15.27    1.35
  -4 -22  -4    0.02    0.28
   4 -22   4    0.29    0.26
  -4  22  -4    0.40    0.30
   4  22   4   -0.36    0.25
  -4  22  -4    0.30    0.27
   4  22   4    0.49    0.35
   5 -22   4    0.44    0.33
  -5 -22  -4    0.01    0.32
   5  22   4   -0.18    0.40
  -5  22  -4   -0.32    0.24
   5  22   4   -0.30    0.26
   6 -22   4    0.38    0.32
  -6 -22  -4    0.13    0.42
   6  22   4    0.42    0.37
   6  22   4    0.54    0.39
  -6  22  -4    0.04    0.33
  -7 -22  -4    8.71    1.27
   7 -22   4    7.36    1.12
  -7  22  -4    6.59    1.18
   7  22   4    7.20    1.07
   7 -23  -4   -0.70    0.27
  -7 -23   4   -0.31    0.33
  -7  23   4   -0.79    0.37
  -7  23   4   -0.16    0.44
   6 -23  -4    0.74    0.40
  -6 -23   4    0.65    0.29
  -6  23   4    0.34    0.29
  -6  23   4    0.50    0.44
   5 -23  -4    0.80    0.33
  -5 -23   4    0.16    0.24
  -5  23   4   -0.13    0.28
  -5  23   4   -0.57    0.28
   5  23  -4    0.24    0.06
   4 -23  -4    0.34    0.31
  -4 -23   4   -0.20    0.12
  -4  23   4    0.01    0.33
  -4  23   4    0.03    0.20
   4  23  -4   -0.05    0.10
  -3 -23   4    1.03    0.34
   3 -23  -4    1.97    0.47
   3  23  -4    1.37    0.22
  -3  23   4    1.91    0.48
  -3  23   4    1.18    0.38
   3  23  -4    1.40    0.24
  -2 -23   4   14.85    1.05
  -2 -23   4   19.25    1.09
   2 -23  -4   18.29    1.30
  -2  23   4   18.03    1.27
   2  23  -4   17.75    0.93
  -2  23   4   18.61    1.35
   2  23  -4   19.17    0.91
  -1 -23   4    6.55    0.60
   1 -23  -4    5.33    0.79
   1 -23  -4    8.53    0.86
  -1  23   4    5.67    0.82
   1  23  -4    5.98    0.55
  -1  23   4    6.55    0.74
   1  23  -4    6.45    0.56
   0 -23   4    0.17    0.20
   0 -23  -4    0.08    0.16
   0  23   4    0.48    0.29
   0  23  -4    0.32    0.21
   0  23   4    0.30    0.25
   0  23  -4    0.34    0.22
  -1 -23  -4    1.19    0.39
   1 -23   4    1.32    0.31
   1  23   4    1.13    0.44
   1  23   4    1.79    0.42
  -1  23  -4    1.33    0.32
  -2 -23  -4    1.39    0.40
   2 -23   4    1.23    0.36
  -2  23  -4    1.01    0.31
  -2  23  -4    1.05    0.35
   2  23   4    0.76    0.44
   2  23   4    0.97    0.36
  -3 -23  -4   -0.21    0.17
   3 -23   4    0.25    0.26
  -3  23  -4   -0.22    0.19
   3  23   4   -0.22    0.30
   3  23   4   -0.09    0.26
  -3  23  -4    0.26    0.27
  -4 -23  -4    2.14    0.56
   4 -23   4    2.22    0.53
  -4  23  -4    2.37    0.51
   4  23   4    2.93    0.64
  -4  23  -4    2.77    0.56
   4  23   4    3.94    0.76
   5 -23   4    1.38    0.45
  -5 -23  -4    0.44    0.27
  -5  23  -4    0.68    0.45
  -5  23  -4    0.67    0.45
   5  23   4    1.39    0.48
   5  23   4    2.01    0.62
  -6 -23  -4   -0.50    0.38
   6 -23   4   -0.59    0.31
   6  23   4   -0.22    0.34
  -6  23  -4   -0.83    0.38
   6  23   4    0.12    0.52
   7 -24  -4    0.65    0.50
  -7 -24   4    1.07    0.38
  -7  24   4    0.58    0.64
  -7  24   4    0.99    0.51
  -6 -24   4    4.27    0.64
   6 -24  -4    4.05    0.77
  -6  24   4    3.26    0.77
  -6  24   4    3.73    0.81
   5 -24  -4   -0.27    0.21
  -5 -24   4   -0.27    0.19
  -5  24   4   -0.60    0.23
  -5  24   4    0.01    0.22
   5  24  -4    0.01    0.05
   5  24  -4   -0.07    0.06
  -4 -24   4    5.72    0.62
   4 -24  -4    5.12    0.78
  -4  24   4    5.29    0.86
  -4  24   4    5.25    0.84
   4  24  -4    5.24    0.38
  -3 -24   4   18.43    1.12
  -3  24   4   20.03    1.40
  -3  24   4   17.56    1.35
   3  24  -4   19.65    0.93
   3  24  -4   18.76    0.86
   2 -24  -4    2.68    0.54
  -2 -24   4    1.30    0.31
  -2 -24   4    1.52    0.35
  -2  24   4    1.47    0.45
   2  24  -4    1.51    0.29
   2  24  -4    1.89    0.33
  -2  24   4    1.36    0.48
   1 -24  -4    5.84    0.82
   1 -24  -4    5.94    0.84
  -1 -24   4    6.88    0.62
  -1  24   4    6.47    0.91
  -1  24   4    5.02    0.73
   1  24  -4    6.20    0.58
   1  24  -4    6.96    0.59
   0 -24   4    0.54    0.24
   0 -24  -4    0.48    0.23
   0  24  -4    0.53    0.23
   0  24  -4    0.01    0.20
   0  24   4    0.65    0.30
   0  24   4    0.42    0.24
  -1 -24  -4   -0.23    0.25
   1 -24   4   -0.16    0.12
  -1  24  -4   -0.12    0.13
  -1  24  -4   -0.08    0.16
   1  24   4    0.00    0.17
   1  24   4    0.15    0.22
   2 -24   4   -0.01    0.15
  -2 -24  -4   -0.05    0.23
  -2  24  -4   -0.18    0.20
   2  24   4   -0.37    0.28
  -2  24  -4   -0.03    0.22
   2  24   4    0.06    0.21
   3 -24   4   -0.13    0.22
  -3 -24  -4   -0.22    0.26
  -3  24  -4   -0.42    0.22
  -3  24  -4   -0.17    0.28
   3  24   4   -0.72    0.31
   4 -24   4    0.01    0.17
  -4 -24  -4   -0.45    0.21
  -4  24  -4   -0.36    0.22
  -4  24  -4   -0.35    0.22
   4  24   4   -0.54    0.30
   4  24   4   -0.31    0.19
   5 -24   4    1.69    0.54
  -5 -24  -4    2.86    0.72
   5  24   4    2.59    0.69
  -5  24  -4    3.44    0.73
  -5  24  -4    2.81    0.67
   5  24   4    3.40    0.83
   6 -24   4    0.44    0.41
  -6 -24  -4    0.44    0.40
  -6  24  -4    0.67    0.44
   6  24   4    0.48    0.53
   6  24   4    0.13    0.38
   7 -25  -4    1.07    0.45
  -7 -25   4    0.17    0.29
  -7  25   4    0.15    0.47
  -7  25   4   -0.50    0.41
   6 -25  -4    0.05    0.40
  -6 -25   4    1.16    0.40
  -6  25   4    0.49    0.45
  -6  25   4    1.73    0.52
  -5 -25   4   -0.21    0.18
   5 -25  -4   -0.25    0.30
   5  25  -4    0.07    0.06
   5  25  -4    0.08    0.06
  -5  25   4   -0.42    0.13
  -5  25   4   -0.13    0.35
  -4 -25   4    0.67    0.28
   4 -25  -4    0.79    0.36
  -4  25   4    0.90    0.34
  -4  25   4    0.08    0.31
   4  25  -4    0.30    0.15
   4  25  -4    0.34    0.19
  -3 -25   4   12.33    0.91
   3 -25  -4   14.86    1.18
   3  25  -4   12.84    0.70
  -3  25   4   13.68    1.21
   3  25  -4   12.04    0.74
  -3  25   4   14.20    1.18
   2 -25  -4    3.40    0.66
  -2 -25   4    1.99    0.40
  -2 -25   4    2.06    0.44
  -2  25   4    3.14    0.58
   2  25  -4    1.92    0.33
  -2  25   4    2.00    0.52
   2  25  -4    2.35    0.37
   1 -25  -4    2.59    0.57
  -1 -25   4    2.59    0.46
  -1  25   4    1.96    0.51
   1  25  -4    2.52    0.40
   1  25  -4    3.24    0.47
  -1  25   4    2.23    0.53
   0 -25   4    4.04    0.57
   0 -25  -4    3.02    0.60
   0  25  -4    3.26    0.49
   0  25   4    2.77    0.54
   0  25  -4    3.46    0.52
   0  25   4    2.52    0.55
  -1 -25  -4    4.34    0.74
   1 -25   4    5.31    0.61
   1  25   4    4.52    0.68
  -1  25  -4    4.63    0.55
  -1  25  -4    4.39    0.62
   2 -25   4   16.37    1.17
  -2 -25  -4   12.99    1.18
   2  25   4   15.25    1.37
   2  25   4   16.48    1.24
  -2  25  -4   15.64    1.11
  -2  25  -4   16.79    1.20
  -3 -25  -4    1.07    0.39
   3 -25   4    0.73    0.33
  -3  25  -4    0.33    0.34
   3  25   4    0.68    0.43
   3  25   4    1.07    0.52
  -3  25  -4    0.82    0.29
   4 -25   4    5.17    0.78
  -4 -25  -4    9.18    0.99
  -4  25  -4    5.13    0.89
  -4  25  -4    6.75    0.90
   4  25   4    6.22    0.90
   4  25   4    6.17    1.03
   5 -25   4    1.27    0.46
  -5 -25  -4    1.80    0.42
  -5  25  -4    1.10    0.50
   5  25   4    0.52    0.33
   5  25   4    0.89    0.63
  -5  25  -4    1.62    0.59
   6 -25   4    1.42    0.54
  -6 -25  -4    0.84    0.62
   6  25   4    2.11    0.73
   6  25   4    0.39    0.46
  -6  25  -4    0.66    0.51
  -6  25  -4    1.67    0.53
   6 -26  -4    1.28    0.52
  -6  26   4    1.16    0.50
  -6  26   4    0.47    0.42
  -5 -26   4    0.38    0.28
   5 -26  -4    1.18    0.47
   5  26  -4    1.37    0.12
  -5  26   4    0.97    0.44
  -5  26   4    0.83    0.46
   4 -26  -4   -0.30    0.21
  -4 -26   4   -0.29    0.18
   4  26  -4    0.22    0.13
  -4  26   4    0.40    0.37
   4  26  -4   -0.23    0.12
  -4  26   4   -0.08    0.25
  -3 -26   4   -0.09    0.18
   3 -26  -4   -0.35    0.26
   3  26  -4   -0.03    0.14
  -3  26   4    0.39    0.33
   3  26  -4    0.13    0.16
  -3  26   4    0.24    0.22
   2 -26  -4    1.21    0.43
  -2 -26   4    0.83    0.34
  -2 -26   4    1.20    0.35
  -2  26   4    1.00    0.39
   2  26  -4    1.34    0.28
   2  26  -4    1.21    0.30
  -2  26   4    1.39    0.48
  -1 -26   4   17.00    1.09
   1 -26  -4   17.21    1.34
   1  26  -4   15.88    0.98
  -1  26   4   16.37    1.26
  -1  26   4   18.45    1.42
   1  26  -4   16.43    1.02
   0 -26  -4   12.41    1.09
   0 -26   4   11.58    0.89
   0  26  -4   11.30    0.87
   0  26   4   10.87    1.02
   0  26  -4   12.07    0.90
   0  26   4   10.07    1.13
  -1 -26  -4    7.65    0.89
   1 -26   4    8.01    0.76
  -1  26  -4    5.81    0.70
   1  26   4    6.02    0.83
   1  26   4    5.88    0.93
  -1  26  -4    6.63    0.68
   2 -26   4    0.17    0.23
  -2 -26  -4   -0.28    0.22
  -2  26  -4    0.46    0.29
   2  26   4    0.39    0.25
   2  26   4    0.15    0.33
  -2  26  -4    0.38    0.26
  -3 -26  -4   -0.54    0.20
   3 -26   4   -0.03    0.23
   3  26   4   -0.28    0.34
   3  26   4    0.25    0.38
  -3  26  -4    0.12    0.33
  -3  26  -4    0.10    0.27
  -4 -26  -4   12.22    1.25
   4 -26   4   12.74    1.17
   4  26   4   10.69    1.05
  -4  26  -4   12.36    1.19
   4  26   4   12.63    1.37
  -4  26  -4   11.17    1.06
   5 -26   4    5.77    0.96
  -5 -26  -4    6.11    1.06
   5  26   4    4.39    1.29
  -5  26  -4    4.86    0.96
   5  26   4    5.45    0.92
  -5  26  -4    3.32    0.70
  -6 -26  -4    1.29    0.53
   6 -26   4    1.51    0.57
   6  26   4    0.79    0.54
  -6  26  -4   -0.01    0.46
  -6 -27   4    0.63    0.35
   6 -27  -4    0.91    0.51
  -6  27   4   -0.22    0.41
  -6  27   4    0.70    0.44
  -5 -27   4   -0.47    0.21
   5 -27  -4   -0.78    0.32
  -5  27   4   -0.19    0.24
  -4 -27   4    0.61    0.31
   4 -27  -4    0.47    0.38
   4  27  -4    0.46    0.18
  -4  27   4    0.53    0.30
   4  27  -4    0.54    0.16
   3 -27  -4    4.47    0.80
  -3 -27   4    5.57    0.65
   3  27  -4    5.85    0.48
  -3  27   4    6.24    0.92
   3  27  -4    5.17    0.51
  -3  27   4    3.95    0.78
  -2 -27   4   16.12    1.10
   2  27  -4   14.54    0.87
  -2  27   4   14.07    1.20
   2  27  -4   15.64    0.96
  -2  27   4   16.31    1.34
  -1 -27   4    1.22    0.35
  -1  27   4    1.34    0.45
   1  27  -4    1.03    0.32
   1  27  -4    1.28    0.34
   0 -27   4    1.15    0.35
   0 -27  -4    1.50    0.44
   0  27   4    1.22    0.44
   0  27  -4    1.34    0.36
   0  27   4    1.94    0.49
   0  27  -4    1.20    0.30
   1 -27   4    2.92    0.53
  -1 -27  -4    1.45    0.43
   1  27   4    3.37    0.65
   1  27   4    2.63    0.62
  -1  27  -4    3.15    0.53
  -1  27  -4    2.27    0.50
  -2 -27  -4    0.42    0.37
   2 -27   4    0.79    0.31
   2  27   4   -0.13    0.21
  -2  27  -4    0.55    0.36
  -2  27  -4    0.46    0.30
   2  27   4    0.68    0.41
  -3 -27  -4    0.38    0.35
   3  27   4    1.40    0.62
   3  27   4    0.59    0.40
  -3  27  -4    0.67    0.37
  -3  27  -4    0.41    0.38
  -4 -27  -4    0.89    0.48
   4 -27   4    1.60    0.47
   4  27   4    0.63    0.55
  -4  27  -4   -0.05    0.32
   4  27   4    0.95    0.42
  -4  27  -4    1.57    0.47
   5 -27   4   -0.27    0.35
  -5 -27  -4   -0.83    0.32
  -5  27  -4   -0.51    0.32
  -5  27  -4   -0.76    0.48
   5  27   4    0.02    0.39
   5  27   4    0.31    0.56
  -6 -28   4    1.23    0.41
   6 -28  -4    1.33    0.54
  -6  28   4    2.65    0.73
  -6  28   4    1.45    0.55
  -5 -28   4    0.98    0.37
   5 -28  -4    0.68    0.50
  -5  28   4    1.59    0.54
  -5  28   4    1.07    0.56
  -4 -28   4   -0.15    0.18
   4 -28  -4   -0.46    0.29
  -4  28   4   -0.04    0.29
  -4  28   4   -0.55    0.24
   4  28  -4   -0.04    0.16
   4  28  -4    0.18    0.15
   3 -28  -4    2.18    0.58
  -3 -28   4    2.00    0.45
  -3  28   4    1.38    0.54
   3  28  -4    1.78    0.48
  -3  28   4    2.78    0.65
   3  28  -4    1.68    0.35
  -2 -28   4   10.32    0.88
   2 -28  -4    8.79    1.02
   2  28  -4    9.38    0.74
  -2  28   4    9.68    1.02
   2  28  -4    8.42    0.66
  -2  28   4   10.03    1.10
  -1 -28   4    0.33    0.20
   1  28  -4    0.72    0.26
  -1  28   4    0.18    0.36
  -1  28   4    0.56    0.38
   1  28  -4    1.02    0.28
   0 -28  -4    0.95    0.38
   0 -28   4    0.38    0.29
   0  28  -4    0.53    0.26
   0  28  -4    0.36    0.24
   0  28   4    0.35    0.32
   0  28   4    0.31    0.38
   1 -28   4    3.72    0.61
  -1 -28  -4    4.78    0.81
   1  28   4    5.12    0.90
   1  28   4    5.29    0.83
  -1  28  -4    5.95    0.66
  -1  28  -4    4.83    0.70
   2 -28   4    0.72    0.32
  -2 -28  -4    1.28    0.42
  -2  28  -4    0.91    0.37
   2  28   4    1.39    0.43
  -2  28  -4    1.02    0.35
   2  28   4    0.47    0.45
   3 -28   4    1.77    0.52
  -3  28  -4    0.96    0.46
   3  28   4    0.89    0.40
   3  28   4    1.96    0.63
  -4 -28  -4   10.41    1.15
   4 -28   4    9.84    1.05
   4  28   4    7.88    1.25
   4  28   4    8.69    1.00
  -4  28  -4    8.43    0.95
  -5 -28  -4    5.68    1.05
   5 -28   4    5.19    0.93
   5  28   4    6.15    0.94
   5  28   4    3.91    0.95
  -5  28  -4    4.22    0.93
   5 -29  -4    3.75    0.79
  -5  29   4    3.50    0.84
   4 -29  -4   -0.27    0.33
  -4 -29   4    0.39    0.22
   4  29  -4    0.32    0.17
  -4  29   4    0.70    0.36
  -4  29   4   -0.28    0.19
   3 -29  -4    1.56    0.49
  -3 -29   4    0.43    0.28
  -3  29   4    0.25    0.28
  -3  29   4    1.19    0.50
   3  29  -4    1.04    0.31
   2 -29  -4   -0.07    0.26
   2  29  -4   -0.13    0.20
  -2  29   4   -0.09    0.23
   2  29  -4   -0.26    0.16
  -1 -29   4    0.52    0.23
  -1  29   4   -0.18    0.27
  -1  29   4    0.20    0.32
   1  29  -4    0.05    0.23
   1  29  -4    0.35    0.24
   0 -29  -4    4.12    0.76
   0 -29   4    3.45    0.60
   0  29  -4    3.87    0.60
   0  29   4    4.11    0.69
   0  29  -4    3.81    0.59
   0  29   4    3.35    0.77
   1 -29   4    1.27    0.38
  -1 -29  -4    1.11    0.50
  -1  29  -4    1.34    0.41
   1  29   4    1.18    0.49
   1  29   4    1.44    0.47
  -1  29  -4    1.87    0.47
  -2 -29  -4    1.05    0.48
   2 -29   4    1.65    0.43
   2  29   4    0.78    0.34
   2  29   4    1.29    0.53
  -2  29  -4    0.98    0.66
  -2  29  -4    1.06    0.66
   3 -29   4   -0.16    0.26
  -3 -29  -4   -0.08    0.38
   3  29   4   -0.40    0.35
  -3  29  -4   -0.03    0.29
  -3  29  -4    0.64    0.40
   3  29   4   -0.20    0.27
  -4 -29  -4   13.42    1.35
   4 -29   4   11.88    1.12
  -4  29  -4    9.46    1.03
   4  29   4   11.01    1.49
   4  29   4    9.16    1.10
   5 -29   4    4.91    0.87
  -5 -29  -4    7.51    1.12
  -5  29  -4    5.08    0.91
   5  29   4    6.14    0.96
  -5 -30   4   -0.07    0.26
   5 -30  -4   -0.57    0.28
  -5  30   4   -0.47    0.31
  -5  30   4    0.43    0.45
  -4 -30   4    0.15    0.32
   4 -30  -4   -0.42    0.35
   4  30  -4   -0.03    0.16
   4  30  -4    0.54    0.21
  -4  30   4    1.30    0.50
  -4  30   4   -0.53    0.35
  -3 -30   4    0.96    0.34
   3 -30  -4    1.15    0.46
  -3  30   4    1.13    0.45
   3  30  -4    0.54    0.22
  -3  30   4    0.51    0.38
   3  30  -4    0.07    0.24
   2 -30  -4    0.14    0.33
  -2  30   4    0.02    0.29
   2  30  -4   -0.27    0.19
  -1 -30   4    0.17    0.31
  -1  30   4    0.61    0.37
   1  30  -4    0.50    0.31
  -1  30   4   -0.02    0.25
   1  30  -4    0.44    0.27
   0 -30  -4    1.63    0.50
   0 -30   4    1.56    0.39
   0  30  -4    1.10    0.36
   0  30  -4    0.99    0.57
   0  30   4    0.42    0.36
   0  30   4    1.06    0.54
  -1 -30  -4    0.35    0.33
   1 -30   4    0.24    0.28
   1  30   4   -0.26    0.25
   1  30   4   -0.55    0.29
  -1  30  -4   -0.55    0.26
  -1  30  -4   -0.11    0.34
   2 -30   4    1.16    0.46
  -2  30  -4    1.45    0.48
   2  30   4    1.07    0.42
   2  30   4    1.54    0.56
  -2  30  -4    2.11    0.77
  -3 -30  -4    1.31    0.55
   3 -30   4    1.36    0.47
  -3  30  -4    2.33    0.65
  -3  30  -4    0.37    0.48
   3  30   4    1.77    0.62
   3  30   4    0.91    0.64
   4 -30   4   -0.02    0.40
  -4 -30  -4   -0.45    0.32
   4  30   4    0.51    0.64
   4  30   4    1.08    0.50
  -4 -31   4    2.26    0.67
   4 -31  -4    4.02    0.83
   4  31  -4    3.28    0.40
  -4  31   4    4.43    0.89
   4  31  -4    4.70    0.42
  -4  31   4    4.67    0.98
  -3 -31   4    0.36    0.29
   3 -31  -4   -0.25    0.25
  -3  31   4   -0.02    0.30
   3  31  -4    0.21    0.23
  -3  31   4    0.45    0.40
   3  31  -4    0.20    0.26
   2 -31  -4   -0.30    0.36
  -2  31   4    0.21    0.30
   2  31  -4   -0.19    0.24
  -2  31   4   -0.85    0.27
   2  31  -4   -0.13    0.24
  -1 -31   4    8.22    0.88
   1  31  -4    7.77    0.76
   1  31  -4    8.80    0.82
  -1  31   4    6.19    0.97
  -1  31   4    7.71    1.16
   0 -31  -4    0.08    0.28
   0  31   4   -0.41    0.30
   0  31   4   -0.57    0.23
   0  31  -4    0.10    0.22
   0  31  -4    0.34    0.32
   1 -31   4   -0.63    0.22
  -1 -31  -4   -0.08    0.39
   1  31   4   -0.37    0.30
   1  31   4   -0.09    0.26
  -1  31  -4   -0.10    0.29
  -1  31  -4   -0.48    0.27
   2 -31   4   10.99    1.06
  -2 -31  -4   11.88    1.17
  -2  31  -4    9.32    1.04
   2  31   4    9.30    1.33
  -2  31  -4    9.97    1.01
   2  31   4    9.16    1.04
   3 -31   4    2.22    0.57
  -3 -31  -4    1.48    0.55
  -3  31  -4    2.57    0.61
   3  31   4    1.96    0.64
   3  31   4    0.87    0.50
  -3  31  -4    1.22    0.54
  -4 -31  -4   -0.81    0.45
   4 -31   4   -0.52    0.37
   4  31   4   -0.60    0.55
   4  31   4   -0.83    0.33
  -4  31  -4   -0.86    0.52
   4 -32  -4    2.37    0.65
  -4 -32   4    2.52    0.53
  -4  32   4    3.84    0.90
   4  32  -4    2.26    0.38
  -4  32   4    4.08    0.93
   4  32  -4    2.72    0.35
   3 -32  -4   -0.52    0.39
  -3 -32   4    0.21    0.32
   3  32  -4   -0.12    0.22
  -3  32   4    0.18    0.35
   3  32  -4   -0.01    0.23
  -3  32   4    0.12    0.30
   2 -32  -4   -0.37    0.26
  -2  32   4    0.10    0.38
  -2  32   4    0.02    0.36
   2  32  -4   -0.05    0.27
  -1 -32   4    1.10    0.41
   1  32  -4    1.49    0.42
  -1  32   4    0.87    0.40
  -1  32   4    0.69    0.41
   1  32  -4    0.67    0.31
   0 -32  -4    0.69    0.45
   0 -32   4    0.51    0.34
   0  32  -4    0.94    0.41
   0  32   4    0.67    0.35
   0  32   4    0.29    0.45
   0  32  -4    0.84    0.39
  -1 -32  -4    1.75    0.55
   1 -32   4    1.48    0.44
   1  32   4    1.50    0.60
  -1  32  -4    1.35    0.41
  -1  32  -4    1.10    0.40
   1  32   4    2.14    0.54
  -2 -32  -4   -0.39    0.36
   2 -32   4    0.61    0.40
  -2  32  -4    0.98    0.38
  -2  32  -4   -0.14    0.34
   2  32   4   -0.02    0.37
   2  32   4    1.15    0.70
   3 -32   4    0.16    0.32
  -3 -32  -4    0.69    0.47
   3  32   4   -0.27    0.46
   3  32   4    0.40    0.43
  -3  32  -4   -0.25    0.45
   3 -33  -4    0.57    0.43
  -3  33   4   -0.01    0.38
   3  33  -4    0.56    0.30
  -3  33   4   -0.35    0.40
   2 -33  -4    4.88    0.94
  -2  33   4    3.57    0.83
   2  33  -4    2.64    0.59
  -2  33   4    5.76    0.90
  -1 -33   4    1.04    0.39
  -1  33   4   -0.18    0.39
   1  33  -4    0.13    0.33
   1  33  -4    0.78    0.30
  -1  33   4    0.90    0.43
   0 -33   4   -0.55    0.18
   0 -33  -4   -0.15    0.27
   0  33  -4   -0.26    0.28
   0  33  -4    0.09    0.38
   0  33   4    0.25    0.30
  -1 -33  -4   -0.15    0.29
   1 -33   4    0.38    0.27
  -1  33  -4    0.03    0.29
   1  33   4   -0.53    0.27
   1  33   4   -0.51    0.49
  -2 -33  -4    1.12    0.37
   2 -33   4    0.32    0.40
   2  33   4    0.17    0.51
  -2  33  -4    0.87    0.52
   2  33   4    0.43    0.44
  -3 -33  -4    2.48    0.76
   3 -33   4    2.00    0.56
  -3  33  -4    2.17    0.70
   3  33   4    1.49    0.58
   3  33   4    3.37    1.06
   3 -34  -4   -0.47    0.38
   3  34  -4   -0.41    0.22
  -3  34   4    0.27    0.42
  -3  34   4   -0.22    0.51
  -2  34   4   -0.29    0.49
  -2  34   4    0.23    0.39
   2  34  -4   -0.37    0.28
  -1 -34   4    9.98    0.98
  -1  34   4    9.52    1.12
  -1  34   4    9.22    1.31
   1  34  -4   11.04    0.96
   0 -34  -4    4.67    0.82
   0 -34   4    3.08    0.67
   0  34  -4    3.19    0.64
   0  34   4    3.68    1.01
   0  34   4    3.60    0.84
  -1 -34  -4    1.65    0.52
   1 -34   4    0.79    0.35
   1  34   4    1.48    0.63
  -1  34  -4    0.31    0.38
   1  34   4    2.16    0.66
  -2 -34  -4    0.77    0.47
   2 -34   4   -0.26    0.32
   2  34   4    0.51    0.55
   2  34   4    0.84    0.47
  -2  34  -4    1.38    0.51
  -1 -35   4    3.49    0.68
   1  35  -4    3.10    0.89
  -1  35   4    2.81    0.86
  -1  35   4    3.32    0.72
   0 -35   4    4.39    0.76
   0  35  -4    2.89    0.61
   0  35   4    4.65    0.94
   0  35   4    3.13    0.77
   1 -35   4    0.53    0.42
  -1 -35  -4    1.31    0.56
  -1  35  -4    1.97    0.57
   1  35   4    2.72    0.72
   1  35   4    1.22    0.60
   9   0  -5   -0.21    0.20
  -9   0   5    0.52    0.33
   8   0  -5   -0.19    0.11
  -8   0   5   -0.34    0.21
  -7   0   5    0.01    0.18
   7   0  -5   -0.07    0.14
   6   0  -5    0.18    0.14
  -6   0   5    0.12    0.16
  -5   0   5    0.00    0.15
   5   0  -5    0.01    0.09
  -4   0   5   -0.08    0.07
   4   0  -5   -0.09    0.06
  -3   0   5   -0.05    0.08
  -2   0   5    0.05    0.06
  -2   0   5   -0.03    0.06
   1   0  -5    0.07    0.05
  -1   0   5    0.04    0.07
   0   0   5    0.08    0.11
   0   0  -5    0.13    0.10
  -1   0  -5    0.09    0.12
   1   0   5    0.12    0.16
  -2   0  -5   -0.13    0.11
   2   0   5    0.05    0.14
   3   0   5    0.12    0.14
  -3   0  -5   -0.01    0.16
  -4   0  -5    0.07    0.24
   4   0   5   -0.19    0.22
  -5   0  -5   -0.23    0.19
   5   0   5   -0.19    0.17
  -6   0  -5   -0.28    0.26
   6   0   5    0.15    0.28
  -7   0  -5    0.10    0.28
   7   0   5    0.29    0.36
  -8   0  -5    0.19    0.38
   8   0   5    0.02    0.37
   9  -1  -5    0.65    0.29
  -9  -1   5    0.22    0.40
  -9   1   5    0.72    0.48
   9   1  -5    0.10    0.25
  -8  -1   5    0.85    0.39
   8  -1  -5    1.95    0.36
   8   1  -5    1.94    0.34
  -8   1   5    0.74    0.28
  -7  -1   5    0.10    0.26
   7  -1  -5    0.22    0.18
  -7   1   5   -0.13    0.16
   7   1  -5    0.13    0.15
   6  -1  -5    0.93    0.21
  -6  -1   5   -0.11    0.17
  -6   1   5    0.51    0.26
   6   1  -5    0.35    0.12
   5  -1  -5    9.41    0.55
  -5  -1   5    8.70    0.67
   5   1  -5    9.01    0.49
  -5   1   5    8.79    0.69
  -4  -1   5    7.99    0.54
   4  -1  -5    7.96    0.46
   4   1  -5    8.69    0.39
  -4   1   5    8.18    0.57
  -3  -1   5   28.08    1.07
  -3   1   5   28.87    1.13
  -2  -1   5    3.13    0.25
  -2  -1   5    3.20    0.24
  -2   1   5    3.34    0.29
  -2   1   5    3.15    0.27
  -1  -1   5    0.52    0.13
  -1   1   5    0.70    0.16
   0  -1   5    1.18    0.24
   0  -1  -5    1.28    0.22
   0   1  -5    1.32    0.22
   0   1   5    1.14    0.26
   1  -1   5   13.66    0.85
  -1  -1  -5   13.39    0.80
   1   1   5   13.49    0.86
  -1   1  -5   15.62    0.83
   2  -1   5   25.83    1.37
  -2  -1  -5   25.83    1.33
   2   1   5   26.05    1.38
   3  -1   5   30.12    1.63
  -3  -1  -5   27.65    1.55
  -3   1  -5   34.15    1.66
   3   1   5   30.23    1.71
   4  -1   5    0.69    0.35
  -4  -1  -5    0.62    0.31
  -4   1  -5    0.28    0.25
   4   1   5    0.32    0.27
   5  -1   5    0.25    0.29
  -5  -1  -5    0.36    0.40
  -5   1  -5    0.03    0.29
   5   1   5    0.70    0.36
   6  -1   5    3.42    0.69
  -6  -1  -5    4.03    0.78
  -6   1  -5    3.80    0.77
   6   1   5    3.97    0.80
   7  -1   5   -0.64    0.33
  -7  -1  -5   -0.21    0.32
  -7   1  -5   -0.13    0.34
   7   1   5    0.26    0.45
   8  -1   5   -0.46    0.38
  -8  -1  -5   -0.58    0.37
  -8   1  -5   -0.81    0.43
   8   1   5   -0.42    0.31
  -9  -2   5    8.61    1.01
   9  -2  -5    7.92    0.88
   9   2  -5    8.35    0.70
  -9   2   5    6.35    1.00
   8  -2  -5    1.55    0.35
  -8  -2   5    2.83    0.58
   8   2  -5    1.90    0.33
  -8   2   5    0.95    0.36
  -7  -2   5   10.33    0.94
   7  -2  -5    9.92    0.72
  -7   2   5    9.74    0.94
   7   2  -5    9.80    0.64
  -6  -2   5   32.29    1.62
   6  -2  -5   32.69    1.39
   6   2  -5   32.29    1.26
  -6   2   5   32.41    1.67
   5  -2  -5   11.69    0.66
  -5  -2   5   12.55    0.80
  -5   2   5   10.57    0.78
   5   2  -5   12.11    0.55
   4  -2  -5    5.71    0.41
  -4  -2   5    6.07    0.46
  -4   2   5    6.29    0.50
  -3  -2   5    0.87    0.16
  -3   2   5    0.61    0.17
  -3   2   5    1.10    0.21
  -2  -2   5    7.78    0.38
  -2  -2   5    8.32    0.40
  -2   2   5    7.95    0.47
  -2   2   5    8.35    0.50
   1  -2  -5    4.46    0.33
  -1  -2   5    4.96    0.33
  -1   2   5    4.98    0.40
   0  -2  -5    1.60    0.26
   0   2  -5    1.34    0.19
   0   2   5    1.42    0.28
   1  -2   5   94.86    3.32
   1   2   5   95.57    3.36
  -1   2  -5   95.63    3.22
  -2  -2  -5   16.31    1.02
   2  -2   5   18.08    1.09
   2   2   5   17.77    1.09
  -3  -2  -5   11.86    0.93
   3  -2   5   12.51    0.98
   3   2   5   13.74    1.09
  -3   2  -5   12.59    0.95
   4  -2   5    9.81    0.95
  -4  -2  -5    9.85    0.95
  -4   2  -5   11.96    0.99
   4   2   5    9.85    0.95
   5  -2   5    8.94    0.92
  -5  -2  -5    9.26    1.02
  -5   2  -5    8.14    0.91
   5   2   5    8.14    0.94
   6  -2   5   16.21    1.38
  -6  -2  -5   14.70    1.34
   6   2   5   14.16    1.33
  -6   2  -5   15.79    1.38
  -7  -2  -5    2.07    0.58
   7  -2   5    3.04    1.11
   7   2   5    3.11    0.71
  -7   2  -5    3.01    0.72
   8  -2   5    7.94    1.25
  -8  -2  -5    7.26    1.26
   8   2   5    8.60    1.26
  -8   2  -5    8.11    1.27
  -9  -3   5   -0.47    0.31
  -9   3   5    0.67    0.38
   9   3  -5   -0.34    0.15
  -8  -3   5    1.40    0.46
   8  -3  -5    0.31    0.25
  -8   3   5    0.40    0.33
   8   3  -5    0.50    0.21
  -7  -3   5    1.47    0.40
   7  -3  -5    0.06    0.15
  -7   3   5   -0.19    0.19
   7   3  -5    0.28    0.14
   6  -3  -5    2.32    0.36
  -6  -3   5    2.53    0.48
  -6   3   5    3.50    0.54
   6   3  -5    2.71    0.27
  -5  -3   5   15.07    0.89
   5  -3  -5   15.22    0.80
   5   3  -5   15.26    0.59
  -5   3   5   13.71    0.90
  -4  -3   5    0.14    0.11
   4  -3  -5    0.02    0.09
  -4   3   5   -0.02    0.10
  -3  -3   5    0.08    0.08
  -3   3   5    0.29    0.14
  -3   3   5    0.23    0.13
  -2  -3   5    7.45    0.33
  -2  -3   5    7.09    0.34
  -2   3   5    6.98    0.48
  -2   3   5    7.16    0.47
   1  -3  -5    9.39    0.52
  -1  -3   5    8.76    0.46
  -1   3   5    9.06    0.54
  -1   3   5    8.49    0.55
   0  -3  -5    1.91    0.28
   0   3   5    1.79    0.32
   1  -3   5    0.28    0.15
  -1   3  -5    0.25    0.15
  -2  -3  -5    0.07    0.13
   2   3   5   -0.21    0.18
  -3  -3  -5    0.74    0.29
   3  -3   5    1.36    0.37
   3   3   5    0.37    0.23
  -3   3  -5    1.14    0.36
  -4  -3  -5    4.90    0.75
   4  -3   5    4.89    0.74
   4   3   5    5.27    0.77
  -4   3  -5    3.93    0.66
   5  -3   5    1.52    0.46
  -5  -3  -5    1.53    0.53
   5   3   5    1.62    0.51
  -5   3  -5    0.36    0.33
  -6  -3  -5    0.63    0.41
   6  -3   5    0.67    0.35
   6   3   5    1.05    0.45
  -6   3  -5    1.13    0.50
   7  -3   5    0.49    0.42
  -7  -3  -5    0.18    0.43
   7   3   5    0.34    0.50
  -7   3  -5    0.79    0.52
   8  -3   5   -0.20    0.39
  -8  -3  -5   -0.48    0.50
  -8   3  -5    0.42    0.40
   8   3   5   -0.70    0.31
  -9  -4   5    1.16    0.51
  -9   4   5    0.86    0.45
   9   4  -5    0.81    0.28
  -8  -4   5    9.60    0.97
   8  -4  -5    6.48    0.65
  -8   4   5    5.74    0.89
   8   4  -5    7.74    0.56
  -7  -4   5    1.60    0.42
   7  -4  -5    1.66    0.34
  -7   4   5    2.12    0.54
   7   4  -5    1.64    0.25
   6  -4  -5    0.73    0.21
  -6  -4   5    0.86    0.29
   6   4  -5    0.89    0.16
  -6   4   5    0.48    0.24
  -5  -4   5   20.09    1.06
   5  -4  -5   19.38    0.97
  -5   4   5   21.84    1.18
   5   4  -5   19.84    0.66
   4  -4  -5   24.62    1.06
  -4  -4   5   22.83    1.02
  -4   4   5   23.35    1.14
   3  -4  -5  106.94    3.33
  -3  -4   5   98.75    3.13
  -3   4   5  104.18    3.39
  -3   4   5  102.04    3.41
  -2  -4   5    8.17    0.34
  -2  -4   5    8.14    0.33
  -2   4   5    8.01    0.54
  -2   4   5    9.05    0.54
   1  -4  -5    5.97    0.42
  -1  -4   5    5.73    0.34
  -1   4   5    5.27    0.42
  -1   4   5    5.29    0.44
   0  -4   5  164.56    5.19
   0  -4  -5  162.69    5.23
   0   4   5  182.32    5.39
   0   4  -5  162.73    5.02
   1  -4   5    3.48    0.41
   1   4   5    2.80    0.42
  -1   4  -5    2.51    0.35
   2  -4   5   53.24    2.19
  -2  -4  -5   49.48    2.13
   2   4   5   50.29    2.23
  -2   4  -5   53.15    2.14
   3  -4   5   12.63    0.97
  -3  -4  -5   12.21    0.95
  -3   4  -5   12.96    0.97
   3   4   5   13.39    1.03
  -4  -4  -5    6.00    0.81
   4  -4   5    6.76    0.75
  -4   4  -5    7.46    0.82
   4   4   5    6.26    0.87
   5  -4   5    3.06    0.62
  -5  -4  -5    3.45    0.67
   5   4   5    2.84    0.66
  -5   4  -5    3.50    0.71
   6  -4   5   31.38    1.98
  -6  -4  -5   30.22    1.98
   6   4   5   32.24    2.05
  -6   4  -5   31.46    2.03
   7  -4   5   12.59    1.30
  -7  -4  -5   11.44    1.31
   7   4   5   14.59    1.37
  -7   4  -5   11.01    1.30
   8  -4   5    0.00    0.32
  -8  -4  -5    1.22    0.70
   8   4   5    0.93    0.52
  -8   4  -5    1.66    0.68
  -9  -5   5   -0.13    0.36
   9   5  -5    0.16    0.20
  -9   5   5   -0.23    0.31
  -8  -5   5    0.38    0.34
   8  -5  -5    0.70    0.25
   8   5  -5    0.41    0.17
  -8   5   5    0.79    0.28
   7  -5  -5   20.00    1.13
  -7  -5   5   20.12    1.30
  -7   5   5   19.94    1.40
   7   5  -5   18.34    0.86
   6  -5  -5   15.55    0.92
  -6  -5   5   15.59    1.03
  -6   5   5   15.30    1.09
   6   5  -5   15.96    0.65
  -5  -5   5    6.76    0.56
   5  -5  -5    6.95    0.57
  -5   5   5    6.27    0.61
  -4  -5   5    9.98    0.59
   4  -5  -5    9.95    0.62
  -4   5   5   10.11    0.71
  -3  -5   5    0.83    0.12
   3  -5  -5    1.03    0.21
  -3   5   5    0.94    0.22
  -3   5   5    0.53    0.19
  -2  -5   5    0.13    0.04
  -2  -5   5    0.09    0.03
  -2   5   5    0.06    0.12
  -2   5   5    0.09    0.12
   1  -5  -5   15.13    0.77
  -1  -5   5   14.26    0.61
  -1   5   5   14.63    0.78
  -1   5   5   13.73    0.79
   0  -5  -5  112.65    3.57
   0  -5   5   98.31    3.43
   0   5  -5  100.32    3.27
   0   5   5  118.56    3.69
  -1  -5  -5    0.11    0.13
   1   5   5   -0.09    0.12
  -1   5  -5    0.22    0.14
   2  -5   5    2.73    0.46
  -2  -5  -5    3.22    0.50
  -2   5  -5    2.47    0.42
   2   5   5    3.13    0.53
  -3  -5  -5    1.11    0.35
   3  -5   5    1.03    0.34
   3   5   5    0.40    0.24
  -3   5  -5    0.60    0.28
   4  -5   5    3.22    0.58
  -4  -5  -5    2.55    0.52
   4   5   5    2.69    0.56
  -4   5  -5    2.59    0.54
   5  -5   5    0.20    0.24
  -5  -5  -5   -0.09    0.25
   5   5   5   -0.06    0.17
  -5   5  -5   -0.03    0.29
   6  -5   5    1.33    0.44
  -6  -5  -5    1.61    0.49
  -6   5  -5    2.72    0.70
   6   5   5    2.06    0.62
   7  -5   5   -0.08    0.33
  -7  -5  -5   -0.37    0.30
   7   5   5   -0.02    0.36
  -7   5  -5   -0.65    0.28
   8  -5   5    1.12    0.58
  -8  -5  -5   -0.55    0.41
   8   5   5    0.65    0.34
  -8   5  -5    0.80    0.61
   9   6  -5    0.43    0.20
  -9   6   5    0.71    0.44
  -8  -6   5    8.40    0.93
   8  -6  -5    7.81    0.89
  -8   6   5    9.15    1.00
   8   6  -5    7.85    0.55
   7  -6  -5    0.68    0.22
  -7  -6   5   -0.08    0.22
  -7   6   5    0.51    0.24
  -6  -6   5    7.91    0.72
   6  -6  -5    8.75    0.67
  -6   6   5    7.64    0.77
   6   6  -5    8.31    0.38
  -5  -6   5    0.17    0.14
  -5   6   5    0.11    0.18
  -4  -6   5    0.05    0.08
   4  -6  -5    0.09    0.12
  -4   6   5    0.17    0.10
  -3  -6   5   14.21    0.58
   3  -6  -5   14.93    0.79
  -3   6   5   15.53    0.86
  -3   6   5   15.51    0.84
  -2   6   5    0.18    0.13
  -2   6   5    0.45    0.17
  -1  -6   5   22.72    0.85
   1  -6  -5   23.68    1.06
  -1   6   5   22.52    1.10
  -1   6   5   21.92    1.04
   0  -6   5   73.47    2.56
   0   6   5   83.37    2.82
   0   6  -5   73.03    2.39
  -1  -6  -5   75.06    2.66
   1  -6   5   65.67    2.55
   1   6   5   75.17    2.74
  -1   6  -5   67.37    2.48
   2  -6   5    4.31    0.51
  -2  -6  -5    5.06    0.57
   2   6   5    5.26    0.59
  -2   6  -5    6.01    0.57
   3  -6   5    1.03    0.36
  -3  -6  -5    0.92    0.34
   3   6   5    1.13    0.36
  -3   6  -5    1.28    0.36
   4  -6   5    8.10    0.84
  -4  -6  -5    7.34    0.80
  -4   6  -5    7.57    0.80
   4   6   5    6.19    0.89
   5  -6   5   -0.30    0.22
  -5  -6  -5    0.08    0.28
  -5   6  -5    0.17    0.27
   5   6   5    0.24    0.35
  -6  -6  -5    0.32    0.36
   6  -6   5    0.46    0.30
   6   6   5    0.41    0.37
  -6   6  -5    0.66    0.44
  -7  -6  -5   -0.19    0.34
   7  -6   5    1.03    0.48
  -7   6  -5   -0.11    0.33
   7   6   5    0.34    0.49
   8  -6   5    1.00    0.54
  -8  -6  -5    0.67    0.51
  -8   6  -5    1.91    0.74
   8   6   5    0.56    0.52
   9   7  -5    1.05    0.23
  -9   7   5    1.49    0.56
  -8  -7   5    1.06    0.40
  -8   7   5    0.84    0.43
   8   7  -5    0.79    0.19
   7  -7  -5    6.45    0.64
  -7  -7   5    5.23    0.71
  -7   7   5    5.34    0.79
   7   7  -5    4.86    0.34
  -6  -7   5   -0.21    0.16
   6  -7  -5    0.32    0.21
  -6   7   5    0.45    0.27
   5  -7  -5    9.42    0.82
  -5  -7   5    9.56    0.68
  -5   7   5    9.89    0.80
  -4  -7   5    8.34    0.52
   4  -7  -5    8.88    0.61
  -4   7   5    8.04    0.65
  -4   7   5    8.75    0.70
  -3  -7   5    7.59    0.37
   3  -7  -5    8.13    0.57
  -3   7   5    7.83    0.60
  -3   7   5    7.55    0.58
  -2   7   5    3.18    0.34
  -2   7   5    2.46    0.35
   1  -7  -5    1.65    0.28
  -1  -7   5    1.52    0.18
  -1   7   5    1.32    0.28
  -1   7   5    1.44    0.25
   0  -7   5   11.50    0.66
   0   7  -5   12.65    0.56
   0   7   5   13.57    0.85
  -1  -7  -5   60.07    2.25
   1  -7   5   52.78    2.11
  -1   7  -5   55.36    2.06
   1   7   5   53.56    2.26
  -2  -7  -5    3.20    0.53
   2  -7   5    2.99    0.48
   2   7   5    3.74    0.69
  -2   7  -5    2.96    0.46
  -3  -7  -5   12.93    1.00
   3  -7   5   13.35    0.99
   3   7   5   11.37    0.99
  -3   7  -5   13.56    0.99
  -4  -7  -5   15.66    1.25
   4  -7   5   16.81    1.22
  -4   7  -5   15.96    1.21
   4   7   5   16.81    1.30
   5  -7   5    0.21    0.24
  -5  -7  -5    0.39    0.34
   5   7   5    0.58    0.40
  -5   7  -5   -0.05    0.17
  -6  -7  -5    4.37    0.80
   6  -7   5    4.30    0.75
   6   7   5    5.41    0.97
  -6   7  -5    5.24    0.91
  -7  -7  -5   -0.14    0.21
   7  -7   5    0.05    0.23
   7   7   5   -0.55    0.28
  -7   7  -5    0.09    0.46
  -8  -7  -5   -0.45    0.52
   8  -7   5    1.00    0.56
   8   7   5    0.79    0.58
  -8   7  -5    0.25    0.57
  -9  -8   5    1.07    0.41
   9   8  -5    0.65    0.20
  -9   8   5    1.11    0.43
  -8  -8   5    7.72    0.87
   8  -8  -5    6.76    0.99
   8   8  -5    6.31    0.43
  -8   8   5    6.64    1.00
  -7  -8   5   -0.19    0.16
   7  -8  -5    0.16    0.22
   7   8  -5    0.12    0.08
  -7   8   5    0.01    0.22
   6  -8  -5    0.96    0.27
  -6  -8   5    1.29    0.32
  -6   8   5    0.87    0.33
  -5  -8   5    1.22    0.27
   5  -8  -5    1.13    0.28
  -5   8   5    0.95    0.31
   4  -8  -5    7.33    0.59
  -4  -8   5    7.85    0.51
  -4   8   5    7.95    0.65
  -4   8   5    8.32    0.70
  -3  -8   5    0.06    0.07
   3  -8  -5    0.10    0.12
  -3   8   5   -0.12    0.07
  -3   8   5   -0.05    0.11
  -2  -8   5    1.02    0.07
  -2   8   5    0.70    0.22
  -2   8   5    1.04    0.22
  -1  -8   5    3.56    0.27
  -1   8   5    4.01    0.40
  -1   8   5    4.38    0.46
   0  -8  -5   22.47    1.11
   0  -8   5   21.05    0.96
   0   8   5   24.07    1.21
   0   8   5   21.42    1.09
   0   8  -5   19.85    0.82
   1  -8   5    8.18    0.63
  -1  -8  -5    8.58    0.68
   1   8   5    9.74    0.79
  -1   8  -5    7.44    0.57
   2  -8   5   20.49    1.18
  -2  -8  -5   19.25    1.20
  -2   8  -5   23.73    1.23
   2   8   5   21.63    1.32
   3  -8   5    0.33    0.22
  -3  -8  -5    0.71    0.30
  -3   8  -5    0.22    0.23
   3   8   5    0.72    0.33
  -4  -8  -5    1.32    0.42
   4  -8   5    2.26    0.52
   4   8   5    1.89    0.52
  -4   8  -5    2.21    0.52
  -5  -8  -5    3.06    0.63
   5  -8   5    4.84    0.79
  -5   8  -5    3.38    0.69
   5   8   5    3.23    0.73
  -6  -8  -5   -0.25    0.22
   6  -8   5   -0.04    0.23
   6   8   5    0.54    0.40
  -7  -8  -5    5.23    1.00
   7  -8   5    7.24    1.11
  -7   8  -5    4.90    1.02
   7   8   5    5.80    1.02
   8  -8   5    1.08    0.55
  -8  -8  -5    0.55    1.11
  -8   8  -5    1.44    0.52
   8   8   5    0.43    0.48
  -9  -9   5    3.14    0.69
   9   9  -5    3.74    0.39
  -9   9   5    5.29    0.93
   9   9  -5    3.85    0.37
   8  -9  -5    1.86    0.46
  -8  -9   5    2.55    0.56
  -8   9   5    1.89    0.56
   8   9  -5    1.95    0.24
   8   9  -5    2.34    0.24
   7  -9  -5    0.83    0.28
  -7  -9   5    0.65    0.33
   7   9  -5    0.79    0.10
   7   9  -5    0.81    0.09
  -7   9   5    0.14    0.35
   6  -9  -5    0.79    0.29
  -6   9   5    0.08    0.24
   5  -9  -5    0.48    0.20
  -5  -9   5    0.93    0.26
  -5   9   5    0.57    0.24
   4  -9  -5    2.08    0.35
  -4  -9   5    1.76    0.25
  -4   9   5    1.50    0.33
  -4   9   5    1.64    0.33
   3  -9  -5   17.71    0.96
  -3  -9   5   17.13    0.67
  -3   9   5   17.44    1.01
  -3   9   5   17.38    0.98
  -2  -9   5    0.05    0.04
  -2   9   5    0.04    0.12
  -2   9   5   -0.09    0.12
  -1  -9   5    5.93    0.35
  -1   9   5    5.99    0.55
  -1   9   5    7.57    0.57
   0  -9   5    0.01    0.10
   0  -9  -5    0.12    0.14
   0   9  -5    0.02    0.06
   0   9  -5    0.16    0.09
   0   9   5    0.02    0.11
   0   9   5    0.03    0.13
  -1  -9  -5   -0.03    0.14
   1  -9   5    0.09    0.14
  -1   9  -5    0.04    0.14
   1   9   5    0.03    0.15
  -2  -9  -5    2.60    0.44
   2  -9   5    1.76    0.36
  -2   9  -5    2.36    0.40
   2   9   5    2.70    0.48
  -3  -9  -5   13.31    1.05
   3  -9   5   14.72    1.04
   3   9   5   12.24    1.08
  -4  -9  -5    1.68    0.48
   4  -9   5    2.18    0.46
   4   9   5    2.11    0.54
  -4   9  -5    1.11    0.40
  -5  -9  -5    0.16    0.23
   5  -9   5   -0.02    0.17
   5   9   5    0.01    0.21
  -5   9  -5    0.35    0.31
  -6  -9  -5    3.60    0.78
   6  -9   5    4.03    0.77
   6   9   5    5.03    1.09
  -6   9  -5    3.83    0.80
   7  -9   5    2.11    0.59
  -7  -9  -5    1.73    0.58
  -7   9  -5    2.34    0.62
   7   9   5    2.44    0.71
   8  -9   5    0.21    0.45
  -8  -9  -5   -0.62    0.39
  -8   9  -5   -0.52    0.40
   8   9   5    0.09    0.48
  -9 -10   5    3.26    0.68
   9  10  -5    3.32    0.31
   9  10  -5    3.28    0.30
  -9  10   5    3.25    0.75
  -8 -10   5    3.59    0.62
   8 -10  -5    2.69    0.53
   8  10  -5    4.34    0.26
  -8  10   5    3.07    0.71
   8  10  -5    3.97    0.26
  -7 -10   5    1.07    0.33
   7 -10  -5    1.35    0.37
  -7  10   5    1.10    0.39
   6 -10  -5    2.40    0.44
  -6 -10   5    1.88    0.44
  -6  10   5    1.96    0.46
   5 -10  -5    1.04    0.29
  -5 -10   5    0.90    0.25
  -5  10   5    1.03    0.31
  -5  10   5    0.59    0.25
   4 -10  -5   26.11    1.28
  -4 -10   5   24.96    1.06
  -4  10   5   23.62    1.31
  -4  10   5   25.37    1.36
   3 -10  -5    0.04    0.13
  -3 -10   5    0.04    0.07
  -3  10   5    0.18    0.13
  -3  10   5   -0.11    0.09
  -2 -10   5    6.71    0.31
  -2  10   5    7.54    0.63
  -2  10   5    7.22    0.57
   1 -10  -5   28.67    1.35
  -1 -10   5   28.30    1.06
  -1  10   5   29.23    1.35
  -1  10   5   30.69    1.43
   0 -10   5    1.21    0.23
   0 -10  -5    1.08    0.27
   0  10   5    1.75    0.36
   0  10   5    0.85    0.24
   0  10  -5    0.96    0.15
   0  10  -5    1.30    0.19
  -1 -10  -5    2.90    0.44
   1 -10   5    2.99    0.42
  -1  10  -5    2.66    0.36
   1  10   5    2.79    0.61
  -2 -10  -5   29.46    1.53
   2 -10   5   26.61    1.40
   2  10   5   27.26    1.57
  -2  10  -5   29.22    1.45
   3 -10   5  126.39    4.24
  -3 -10  -5  106.76    4.18
   3  10   5  106.50    4.29
   4 -10   5    4.68    0.72
  -4 -10  -5    5.82    0.83
   4  10   5    5.16    0.81
  -4  10  -5    5.08    0.77
  -5 -10  -5    1.81    0.55
   5 -10   5    1.07    0.40
  -5  10  -5    1.01    0.44
   5  10   5    2.00    0.58
   6 -10   5   14.00    1.25
  -6 -10  -5   10.42    1.11
  -6  10  -5   11.17    1.21
   6  10   5   10.97    1.22
  -7 -10  -5    8.15    1.18
   7 -10   5    8.64    1.02
   7  10   5    7.81    1.20
  -7  10  -5    6.46    1.12
   8 -10   5    0.71    0.45
  -8 -10  -5    0.54    0.55
  -8  10  -5    0.16    0.59
   8  10   5    0.21    0.47
  -9 -11   5    4.61    0.74
   9  11  -5    4.24    0.20
  -9  11   5    5.29    1.01
  -8 -11   5    6.45    0.86
   8 -11  -5    4.51    0.67
  -8  11   5    5.18    0.92
   7 -11  -5   14.65    1.06
  -7 -11   5   13.57    1.03
  -7  11   5   13.90    1.21
  -6 -11   5    0.29    0.19
   6 -11  -5   -0.14    0.15
  -6  11   5    0.11    0.24
   5 -11  -5   -0.09    0.14
  -5 -11   5    0.11    0.17
  -5  11   5    0.00    0.18
  -5  11   5   -0.01    0.18
  -4 -11   5   31.32    1.25
   4 -11  -5   31.27    1.50
  -4  11   5   32.05    1.58
  -4  11   5   31.32    1.59
   3 -11  -5   21.30    1.14
  -3 -11   5   22.14    0.83
  -3  11   5   20.71    1.19
  -3  11   5   20.97    1.16
  -2 -11   5   49.99    1.61
   2 -11  -5   50.48    2.06
  -2 -11   5   50.92    1.63
  -2  11   5   50.37    2.04
  -2  11   5   52.70    2.13
  -1 -11   5   11.08    0.54
   1 -11  -5   10.71    0.76
  -1  11   5   10.53    0.79
  -1  11   5   10.80    0.75
   0 -11   5    8.20    0.54
   0 -11  -5    9.33    0.71
   0  11   5    7.85    0.64
   0  11  -5    8.23    0.43
   0  11   5    8.89    0.74
   0  11  -5    8.25    0.47
  -1 -11  -5   67.78    2.66
   1 -11   5   67.65    2.50
   1  11   5   67.29    2.76
  -2 -11  -5   43.57    1.98
   2 -11   5   39.10    1.82
   2  11   5   40.45    2.02
  -2  11  -5   41.10    1.85
  -3 -11  -5    7.44    0.79
   3 -11   5    6.10    0.68
   3  11   5    6.49    0.77
  -4 -11  -5  112.31    4.44
   4 -11   5  123.55    4.57
  -4  11  -5  118.08    4.46
   4  11   5  108.79    4.52
   5 -11   5   -0.08    0.26
  -5 -11  -5    0.12    0.22
  -5  11  -5    0.04    0.27
   5  11   5    0.59    0.41
   6 -11   5    0.84    0.38
  -6 -11  -5    0.33    0.38
  -6  11  -5   -0.35    0.35
   6  11   5    0.09    0.38
   7 -11   5   -0.25    0.42
  -7 -11  -5    0.40    0.38
   7  11   5    0.15    0.39
  -7  11  -5   -0.43    0.36
   8 -11   5    0.59    0.49
  -8 -11  -5    0.30    0.61
  -8  11  -5    0.36    0.55
  -9 -12   5    1.58    0.52
  -9  12   5    0.68    0.61
  -8 -12   5   -0.03    0.26
   8 -12  -5    0.13    0.28
  -8  12   5   -0.68    0.26
   7 -12  -5    4.27    0.62
  -7 -12   5    4.80    0.66
  -7  12   5    5.00    0.83
  -6 -12   5   -0.10    0.16
   6 -12  -5   -0.27    0.14
  -6  12   5    0.13    0.25
   5 -12  -5    9.69    0.77
  -5 -12   5    8.21    0.63
  -5  12   5    8.88    0.84
  -5  12   5    9.60    0.84
  -4 -12   5    0.66    0.19
   4 -12  -5    0.88    0.29
  -4  12   5    1.23    0.32
  -4  12   5    0.97    0.33
   3 -12  -5    0.16    0.15
  -3 -12   5    0.08    0.08
  -3  12   5   -0.01    0.14
  -3  12   5    0.39    0.19
  -2 -12   5    3.60    0.26
   2 -12  -5    3.59    0.50
  -2 -12   5    3.85    0.26
  -2  12   5    3.44    0.47
  -2  12   5    3.86    0.54
  -1 -12   5   16.48    0.73
   1 -12  -5   17.17    1.02
  -1  12   5   17.23    0.99
  -1  12   5   16.96    1.05
   0 -12  -5   19.82    1.13
   0 -12   5   19.85    0.95
   0  12  -5   20.92    0.87
   0  12  -5   19.58    0.80
   0  12   5   20.56    1.12
   0  12   5   20.17    1.21
  -1 -12  -5    7.93    0.71
   1 -12   5    7.42    0.60
   1  12   5    6.90    0.73
   1  12   5    7.97    0.68
  -2 -12  -5   78.79    3.04
   2 -12   5   72.25    2.84
  -2  12  -5   73.93    2.86
   2  12   5   72.08    3.07
   3 -12   5    8.33    0.77
  -3 -12  -5    7.17    1.07
   3  12   5    7.60    0.87
  -4 -12  -5    0.94    0.41
   4 -12   5    0.36    0.32
  -4  12  -5    0.14    0.26
   4  12   5   -0.22    0.30
   5 -12   5    0.20    0.25
  -5 -12  -5   -0.34    0.19
  -5  12  -5    0.36    0.27
   5  12   5    0.03    0.26
   6 -12   5    1.12    0.45
  -6 -12  -5    0.63    0.42
   6  12   5    0.60    0.48
  -6  12  -5    0.41    0.36
  -7 -12  -5   -0.51    0.27
   7 -12   5    0.31    0.38
   7  12   5    0.56    0.46
  -7  12  -5    0.11    0.36
  -8 -12  -5    5.23    0.98
   8 -12   5    3.19    0.82
   8  12   5    3.01    0.84
  -8  12  -5    2.22    0.91
  -8 -13   5   -0.09    0.26
   8 -13  -5   -0.24    0.30
  -8  13   5   -0.27    0.28
   7 -13  -5    8.54    0.83
  -7 -13   5    8.58    0.81
  -7  13   5    8.37    0.98
  -6 -13   5    1.47    0.34
   6 -13  -5    1.34    0.35
  -6  13   5    1.35    0.42
  -6  13   5    1.51    0.42
   5 -13  -5    2.81    0.49
  -5 -13   5    2.48    0.38
  -5  13   5    2.88    0.56
  -5  13   5    2.75    0.56
   4 -13  -5    1.92    0.39
  -4 -13   5    1.00    0.22
  -4  13   5    1.59    0.37
  -4  13   5    1.44    0.39
   3 -13  -5    6.01    0.59
  -3 -13   5    6.29    0.39
  -3  13   5    6.50    0.62
  -3  13   5    6.68    0.67
   2 -13  -5   10.30    0.78
  -2 -13   5   10.48    0.52
  -2 -13   5   10.32    0.50
  -2  13   5   10.60    0.78
  -2  13   5   10.16    0.81
  -1 -13   5    3.05    0.28
   1 -13  -5    3.69    0.52
  -1  13   5    2.63    0.41
  -1  13   5    2.92    0.48
   0 -13  -5    7.94    0.69
   0 -13   5    8.13    0.55
   0  13   5    8.77    0.72
   0  13   5    7.20    0.72
   0  13  -5    8.00    0.50
   0  13  -5    7.78    0.45
  -1 -13  -5    0.82    0.30
   1 -13   5    0.49    0.21
   1  13   5    0.61    0.27
  -1  13  -5    0.62    0.21
   1  13   5    0.56    0.24
  -1  13  -5    1.02    0.22
   2 -13   5    6.78    0.66
  -2 -13  -5    8.58    0.81
   2  13   5    8.22    0.83
  -2  13  -5    6.17    0.64
  -3 -13  -5    4.14    0.67
   3 -13   5    3.91    0.62
  -3  13  -5    3.63    0.71
   3  13   5    2.88    0.63
  -4 -13  -5    0.30    0.22
   4 -13   5   -0.21    0.19
   4  13   5    0.11    0.31
  -4  13  -5    0.01    0.22
   5 -13   5   11.49    1.10
  -5 -13  -5   12.29    1.19
  -5  13  -5   11.61    1.15
   5  13   5   12.68    1.22
  -6 -13  -5    4.44    0.89
   6 -13   5    4.21    0.80
   6  13   5    5.18    0.99
  -6  13  -5    4.19    0.81
   7 -13   5    0.77    0.39
  -7 -13  -5    0.91    0.45
  -7  13  -5   -0.01    0.38
   7  13   5    0.70    0.48
   8 -13   5    9.27    1.30
  -8 -13  -5    9.23    1.44
   8  13   5    9.91    1.50
  -8  13  -5   13.56    1.57
   8 -14  -5    1.27    0.45
  -8 -14   5    0.73    0.36
  -8  14   5    0.15    0.37
   7 -14  -5    5.31    0.74
  -7 -14   5    6.59    0.71
  -7  14   5    5.21    0.84
  -7  14   5    5.70    0.88
  -6 -14   5    0.74    0.30
   6 -14  -5    1.45    0.39
  -6  14   5    1.97    0.57
  -6  14   5    1.36    0.45
  -5 -14   5    0.30    0.17
   5 -14  -5    0.15    0.25
  -5  14   5    0.03    0.22
  -5  14   5    0.23    0.18
   4 -14  -5    2.60    0.54
  -4 -14   5    2.09    0.29
  -4  14   5    1.91    0.41
  -4  14   5    1.81    0.43
  -3 -14   5    4.21    0.34
   3 -14  -5    4.80    0.56
  -3  14   5    3.93    0.61
  -3  14   5    5.01    0.57
  -2 -14   5    2.61    0.25
   2 -14  -5    2.22    0.42
  -2 -14   5    2.51    0.26
  -2  14   5    2.07    0.38
  -2  14   5    2.29    0.45
  -1 -14   5    7.28    0.46
   1 -14  -5    6.99    0.67
  -1  14   5    7.23    1.25
  -1  14   5    6.86    0.62
   0 -14  -5    5.86    0.61
   0 -14   5    4.76    0.43
   0  14  -5    5.05    0.40
   0  14   5    4.95    0.53
   0  14   5    4.13    0.63
   0  14  -5    5.01    0.36
   1 -14   5    0.65    0.23
  -1 -14  -5    0.47    0.22
  -1  14  -5    0.36    0.17
  -1  14  -5    0.57    0.22
   1  14   5    0.32    0.20
   1  14   5    0.59    0.31
  -2 -14  -5    3.03    0.54
   2 -14   5    2.80    0.46
   2  14   5    2.29    0.52
  -2  14  -5    3.59    0.54
   3 -14   5    3.75    0.60
  -3 -14  -5    4.33    0.71
  -3  14  -5    3.84    0.63
   3  14   5    5.85    0.82
   4 -14   5   23.37    1.72
  -4 -14  -5   18.84    1.40
  -4  14  -5   18.86    1.39
   4  14   5   18.74    1.48
  -5 -14  -5    0.00    0.31
   5 -14   5    0.05    0.22
   5  14   5   -0.20    0.22
  -5  14  -5   -0.20    0.20
  -6 -14  -5    6.41    1.02
   6 -14   5    5.13    0.90
   6  14   5    4.84    0.95
  -6  14  -5    4.39    0.88
  -7 -14  -5    3.30    0.81
   7 -14   5    4.34    0.84
  -7  14  -5    2.82    0.83
   7  14   5    3.53    0.84
  -8 -15   5    8.28    0.90
   8 -15  -5    8.86    0.91
  -8  15   5    7.35    1.10
  -8  15   5    7.60    1.08
  -7 -15   5    0.30    0.25
   7 -15  -5   -0.38    0.25
  -7  15   5   -0.12    0.28
  -7  15   5   -0.06    0.33
  -6 -15   5    0.16    0.18
   6 -15  -5    0.29    0.20
  -6  15   5    0.36    0.28
  -5 -15   5    0.60    0.25
   5 -15  -5    0.52    0.24
  -5  15   5    0.28    0.28
   4 -15  -5    7.71    0.77
  -4 -15   5    7.00    0.53
  -4  15   5    6.84    0.73
  -4  15   5    6.00    0.70
   3 -15  -5   -0.09    0.14
  -3 -15   5    0.09    0.11
  -3  15   5    0.10    0.14
  -3  15   5   -0.01    0.19
   2 -15  -5    9.77    0.79
  -2 -15   5    9.53    0.52
  -2 -15   5    8.98    0.53
  -2  15   5    9.35    0.76
  -2  15   5    8.87    0.95
  -1 -15   5    1.05    0.21
   1 -15  -5    0.93    0.29
  -1  15   5    1.14    0.35
  -1  15   5    1.14    0.30
   0 -15  -5   14.83    1.02
   0 -15   5   14.73    0.80
   0  15   5   13.85    0.95
   0  15  -5   14.08    0.69
   0  15  -5   14.67    0.75
   0  15   5   15.46    1.08
   1 -15   5    1.98    0.35
  -1 -15  -5    1.96    0.43
   1  15   5    2.08    0.47
  -1  15  -5    2.21    0.32
  -1  15  -5    1.82    0.34
   1  15   5    1.54    0.39
  -2 -15  -5    0.57    0.54
   2 -15   5    0.16    0.13
   2  15   5    0.66    0.26
   2  15   5    0.55    0.26
  -2  15  -5    0.20    0.23
   3 -15   5    3.28    0.59
  -3 -15  -5    2.67    0.55
   3  15   5    4.06    0.70
  -3  15  -5    2.39    0.51
   4 -15   5    9.95    1.15
  -4 -15  -5   10.23    0.98
  -4  15  -5    8.71    0.96
   4  15   5    9.68    1.06
   5 -15   5    3.02    0.61
  -5 -15  -5    2.71    0.61
  -5  15  -5    1.93    0.54
   5  15   5    2.41    0.58
  -6 -15  -5    0.80    0.48
   6 -15   5    0.99    0.39
  -6  15  -5    0.77    0.44
   6  15   5    1.04    0.56
   7 -15   5   -0.31    0.35
  -7  15  -5   -0.98    0.31
   7  15   5    0.33    0.39
   8 -16  -5    2.63    0.60
  -8  16   5    3.28    0.83
  -8  16   5    0.93    0.49
  -7 -16   5    1.03    0.37
   7 -16  -5    1.43    0.43
  -7  16   5    1.27    0.48
  -7  16   5    0.96    0.43
   6 -16  -5   16.00    1.17
  -6 -16   5   18.40    1.08
  -6  16   5   14.77    1.50
  -6  16   5   16.23    1.29
   5 -16  -5    1.15    0.37
  -5 -16   5    0.44    0.22
  -5  16   5    1.05    0.37
  -5  16   5    0.34    0.29
  -4 -16   5    0.16    0.14
   4 -16  -5    0.22    0.25
  -4  16   5    0.35    0.22
  -4  16   5    0.00    0.21
   3 -16  -5    6.25    0.64
  -3 -16   5    5.70    0.44
  -3  16   5    5.02    0.68
  -3  16   5    6.26    0.69
[truncated: 272,038 more chars]
