# Supplementary material for: Crystal structure and Hirshfeld surface analysis of isopropyl 4-[2-fluoro-5-(tri­fluoro­meth­yl)phen­yl]-2,6,6-trimethyl-5-oxo-1,4,5,6,7,8-hexa­hydro­quinoline-3-carboxyl­ate
Source: Acta Crystallogr E Crystallogr Commun. 2023 Feb 21;79(Pt 3):187–91. doi: 10.1107/S205698902300141X (PMC9993909; doi:10.1107/S205698902300141X)
Supplement: Supplementary file 2 [file e-79-00187-Isup2.hkl]

data_I                                                                          
_shelx_title ' shelxt_a.res in P2(1)/c'                                         
_shelx_refln_list_code          4                                               
_shelx_F_calc_maximum      191.93                                               
_exptl_crystal_F_000       920.00                                               
_reflns_d_resolution_high  0.7499                                               
                                                                                
loop_                                                                           
 _space_group_symop_operation_xyz                                               
 'x, y, z'                                                                      
 '-x, y+1/2, -z+1/2'                                                            
 '-x, -y, -z'                                                                   
 'x, -y-1/2, z-1/2'                                                             
                                                                                
_cell_length_a     7.4918                                                       
_cell_length_b    27.8140                                                       
_cell_length_c    10.2023                                                       
_cell_angle_alpha  90.000                                                       
_cell_angle_beta   97.053                                                       
_cell_angle_gamma  90.000                                                       
                                                                                
_shelx_F_squared_multiplier     1.000                                           
                                                                                
loop_                                                                           
 _refln_index_h                                                                 
 _refln_index_k                                                                 
 _refln_index_l                                                                 
 _refln_F_squared_calc                                                          
 _refln_F_squared_meas                                                          
 _refln_F_squared_sigma                                                         
 _refln_observed_status                                                         
   2   0   0       8304.56       7430.89       159.11 o                         
   3   0   0       1522.79       1535.99        43.73 o                         
   4   0   0       2257.93       2252.65        62.90 o                         
   5   0   0       2038.91       2042.11        62.58 o                         
   6   0   0       2870.13       2901.36        85.26 o                         
   7   0   0       1557.51       1585.63        63.75 o                         
   8   0   0        259.17        231.09        33.39 o                         
   9   0   0         23.06         40.06        13.31 o                         
   1   1   0        311.38        274.30         9.52 o                         
   2   1   0        975.78        859.23        22.24 o                         
   3   1   0        757.54        689.81        17.82 o                         
   4   1   0         35.50         29.13         5.52 o                         
   5   1   0        503.47        531.78        19.06 o                         
   6   1   0          3.61          6.28         4.41 o                         
   7   1   0        225.76        264.92        24.43 o                         
   8   1   0        151.92        181.58        17.86 o                         
   9   1   0         63.06        103.89        14.34 o                         
   1   2   0       1407.17       1254.77        34.53 o                         
   2   2   0        465.18        439.42        12.27 o                         
   3   2   0        248.00        229.95         9.46 o                         
   4   2   0        431.61        395.00        14.44 o                         
   5   2   0        250.31        244.92        16.59 o                         
   6   2   0          0.85         -2.03         4.07 o                         
   7   2   0          6.65          9.24         5.40 o                         
   8   2   0          0.19         -5.31         5.31 o                         
   9   2   0        155.62        174.91        19.56 o                         
   1   3   0       2580.47       2338.79        37.23 o                         
   2   3   0       2148.96       1958.53        34.67 o                         
   3   3   0       2443.82       2508.57        45.62 o                         
   4   3   0         38.24         54.38         6.05 o                         
   5   3   0         13.42          7.80         3.59 o                         
   6   3   0        940.52        916.51        28.24 o                         
   7   3   0         15.57         18.73         5.42 o                         
   8   3   0          6.54          1.33         5.80 o                         
   9   3   0        137.84        160.41        18.86 o                         
   0   4   0       6342.50       6058.16       167.76 o                         
   1   4   0         84.09         54.31         3.94 o                         
   2   4   0       6092.08       5685.52       102.64 o                         
   3   4   0        787.93        800.38        31.24 o                         
   4   4   0        213.36        179.39        17.94 o                         
   5   4   0         59.12         52.62         6.82 o                         
   6   4   0        125.59        118.66        11.18 o                         
   7   4   0         81.93         84.94        10.20 o                         
   8   4   0         99.56        113.00        11.98 o                         
   9   4   0         70.95         58.64        13.00 o                         
   1   5   0       6047.33       5603.46        97.78 o                         
   2   5   0          5.63          8.73         4.93 o                         
   3   5   0        250.85        210.04        11.45 o                         
   4   5   0          6.60          5.69         3.17 o                         
   5   5   0        544.34        528.27        28.10 o                         
   6   5   0        518.09        542.71        21.31 o                         
   7   5   0        377.83        379.65        19.17 o                         
   8   5   0          0.07         -4.95         4.95 o                         
   9   5   0         55.74         61.53        12.71 o                         
   0   6   0      21696.27      19449.25       441.51 o                         
   1   6   0       2129.68       2027.34        34.20 o                         
   2   6   0        646.37        619.97        19.09 o                         
   3   6   0       1384.17       1645.32        34.33 o                         
   4   6   0       3181.82       3556.97        64.88 o                         
   5   6   0         92.54         90.47         8.63 o                         
   6   6   0       1221.28       1321.53        35.68 o                         
   7   6   0          4.34         -4.38         4.38 o                         
   8   6   0          6.16          9.56         8.00 o                         
   9   6   0        308.03        341.98        25.60 o                         
   1   7   0       4933.35       4700.95        73.00 o                         
   2   7   0       1852.51       1772.86        33.10 o                         
   3   7   0        412.38        441.27        20.16 o                         
   4   7   0        679.66        733.60        21.99 o                         
   5   7   0         11.07         12.83         4.46 o                         
   6   7   0         90.59         69.79        10.19 o                         
   7   7   0         44.07         34.16         8.65 o                         
   8   7   0          1.03          2.67         5.69 o                         
   9   7   0          9.98         16.69         7.59 o                         
   0   8   0       6130.30       5540.62        88.95 o                         
   1   8   0       2459.14       2306.14        35.26 o                         
   2   8   0         33.54         32.34         3.70 o                         
   3   8   0         13.02         19.05         3.39 o                         
   4   8   0         12.41         17.94         4.33 o                         
   5   8   0        498.97        532.80        19.43 o                         
   6   8   0         32.61         30.77         7.30 o                         
   7   8   0        642.79        663.12        25.58 o                         
   8   8   0         64.32         57.27         9.80 o                         
   9   8   0          5.69          2.60         8.10 o                         
   1   9   0       2533.56       2495.47        34.78 o                         
   2   9   0       1894.34       1773.17        33.91 o                         
   3   9   0        584.98        624.23        18.01 o                         
   4   9   0         16.54          8.34         3.57 o                         
   5   9   0       1068.06       1170.55        34.51 o                         
   6   9   0          4.02          7.82         4.42 o                         
   7   9   0        336.03        360.72        18.76 o                         
   8   9   0        206.94        190.28        16.17 o                         
   9   9   0         23.31         13.96         9.44 o                         
   0  10   0       7334.34       7109.57       108.29 o                         
   1  10   0         19.17         25.29         2.56 o                         
   2  10   0        275.19        283.77        12.12 o                         
   3  10   0        497.14        468.60        15.41 o                         
   4  10   0          2.66          2.54         2.85 o                         
   5  10   0        346.74        387.79        16.69 o                         
   6  10   0       1106.96       1010.20        30.65 o                         
   7  10   0        230.76        200.14        15.82 o                         
   8  10   0        155.71        162.99        18.13 o                         
   9  10   0         15.37         -5.07        11.03 o                         
   1  11   0         93.09        100.03         4.83 o                         
   2  11   0        264.66        295.84        11.29 o                         
   3  11   0        656.49        676.94        19.38 o                         
   4  11   0         33.44         30.18         5.42 o                         
   5  11   0        111.24        120.04        10.60 o                         
   6  11   0          6.35          2.25         4.47 o                         
   7  11   0         73.79         65.82         9.75 o                         
   8  11   0         35.57         16.81        10.73 o                         
   9  11   0         51.93         62.86        13.92 o                         
   0  12   0       5641.19       5698.11        89.69 o                         
   1  12   0        150.55        203.38         7.16 o                         
   2  12   0         23.79          9.40         2.84 o                         
   3  12   0       1188.93       1246.93        25.88 o                         
   4  12   0         21.23         29.31         5.32 o                         
   5  12   0          0.27         -0.55         3.52 o                         
   6  12   0          3.56          4.67         3.80 o                         
   7  12   0         37.11         24.06         8.23 o                         
   8  12   0         30.40         10.76         7.17 o                         
   9  12   0         23.01         37.14        19.04 o                         
   1  13   0        188.53        172.75         6.62 o                         
   2  13   0        712.83        736.44        17.78 o                         
   3  13   0         28.19         18.23         3.61 o                         
   4  13   0        149.65        144.87        11.15 o                         
   5  13   0        130.86        147.33        11.99 o                         
   6  13   0        355.82        358.51        17.71 o                         
   7  13   0          4.49          6.34         5.14 o                         
   8  13   0         40.31         31.35         7.72 o                         
   9  13   0        106.47        109.38        15.01 o                         
   0  14   0      11205.63      11650.46       176.02 o                         
   1  14   0       2168.23       2300.24        34.98 o                         
   2  14   0        229.82        237.00         9.63 o                         
   3  14   0         91.50         75.09         6.29 o                         
   4  14   0        391.22        395.15        16.44 o                         
   5  14   0        191.70        169.72        12.71 o                         
   6  14   0         15.93         12.05         5.09 o                         
   7  14   0         94.43         99.98        11.46 o                         
   8  14   0          2.38         -5.22         5.22 o                         
   9  14   0         12.86         13.57        14.56 o                         
   1  15   0        717.19        749.20        14.80 o                         
   2  15   0       1488.23       1407.62        28.00 o                         
   3  15   0          0.00          6.11         2.70 o                         
   4  15   0        359.85        370.00        14.03 o                         
   5  15   0       1590.11       1644.02        40.56 o                         
   6  15   0         35.48         20.84         5.51 o                         
   7  15   0        104.15         84.24        11.17 o                         
   8  15   0        141.78        159.47        15.03 o                         
   9  15   0        194.77        222.51        63.18 o                         
   0  16   0        157.67        182.04         9.01 o                         
   1  16   0        173.57        163.66         6.49 o                         
   2  16   0        538.91        591.67        16.38 o                         
   3  16   0        241.73        294.97        10.70 o                         
   4  16   0          2.04          1.71         3.02 o                         
   5  16   0         96.33         71.28         7.84 o                         
   6  16   0        533.51        472.89        21.63 o                         
   7  16   0        116.01        107.70        12.19 o                         
   8  16   0        265.56        265.45        19.76 o                         
   1  17   0        347.25        318.19         9.52 o                         
   2  17   0        534.65        569.12        16.36 o                         
   3  17   0         78.48         61.26         5.51 o                         
   4  17   0        516.21        534.04        17.43 o                         
   5  17   0         31.73         25.58         7.27 o                         
   6  17   0        218.44        218.02        13.64 o                         
   7  17   0         36.66         20.80         6.89 o                         
   8  17   0          2.42         -6.38         6.38 o                         
   0  18   0        438.76        491.11        16.12 o                         
   1  18   0        111.81        106.73         6.25 o                         
   2  18   0          1.83         -1.96         1.96 o                         
   3  18   0        120.40        100.25         7.17 o                         
   4  18   0        482.52        505.42        15.68 o                         
   5  18   0         45.62         42.81         6.35 o                         
   6  18   0         67.65         72.17         9.18 o                         
   7  18   0          0.93         -4.29         4.29 o                         
   8  18   0         38.61         45.78         8.75 o                         
   1  19   0        165.69        156.81         9.52 o                         
   2  19   0         12.85          8.25         3.05 o                         
   3  19   0         39.09         40.35         4.95 o                         
   4  19   0          9.06          9.03         3.53 o                         
   5  19   0         47.98         52.03         6.55 o                         
   6  19   0          5.95          3.04         4.97 o                         
   7  19   0          9.61          3.60         9.79 o                         
   8  19   0          1.12         -9.04         9.04 o                         
   0  20   0          0.34         21.44         4.24 o                         
   1  20   0        232.32        243.01         9.67 o                         
   2  20   0        135.05        130.28         9.04 o                         
   3  20   0       1730.73       1739.08        34.42 o                         
   4  20   0       1244.38       1247.19        27.32 o                         
   5  20   0         18.71          9.48         4.53 o                         
   6  20   0          4.12          4.86         4.27 o                         
   7  20   0         10.51         11.36         5.07 o                         
   8  20   0          0.02          0.89         7.73 o                         
   1  21   0        424.96        457.58        12.87 o                         
   2  21   0        139.61        132.59         9.52 o                         
   3  21   0        659.95        672.65        18.21 o                         
   4  21   0          5.25         -0.28         2.70 o                         
   5  21   0         18.37          6.51         4.13 o                         
   6  21   0          5.04         -4.31         4.31 o                         
   7  21   0          0.67         -0.73         4.96 o                         
   8  21   0          0.00         -7.29         7.29 o                         
   0  22   0        299.37        287.52        13.59 o                         
   1  22   0       1463.43       1520.78        27.03 o                         
   2  22   0        968.23       1080.31        26.91 o                         
   3  22   0        111.01        108.41         8.01 o                         
   4  22   0          1.33          0.59         3.55 o                         
   5  22   0          2.70         -3.89         3.89 o                         
   6  22   0        101.23        105.22         9.67 o                         
   7  22   0          2.56         -6.31         6.31 o                         
   1  23   0          1.06          2.37         2.42 o                         
   2  23   0        694.68        665.93        18.77 o                         
   3  23   0        674.02        688.14        19.10 o                         
   4  23   0          0.67         -0.45         3.32 o                         
   5  23   0         49.96         54.55         7.10 o                         
   6  23   0          0.00         -3.41         4.92 o                         
   7  23   0          0.63         -3.09         5.77 o                         
   0  24   0         84.96        100.62        10.34 o                         
   1  24   0        343.66        294.36        16.49 o                         
   2  24   0         79.91         65.24         6.44 o                         
   3  24   0       1170.30       1268.40        28.65 o                         
   4  24   0         36.47         39.36         6.08 o                         
   5  24   0        396.40        451.19        17.09 o                         
   6  24   0          0.16         -6.31         6.31 o                         
   7  24   0          8.78          3.63        10.76 o                         
   1  25   0         45.38         35.34         6.76 o                         
   2  25   0        148.55        142.72         9.54 o                         
   3  25   0        830.59        820.77        21.82 o                         
   4  25   0          0.90          5.04         4.96 o                         
   5  25   0         25.13         23.91         5.45 o                         
   6  25   0        130.32        132.70        10.89 o                         
   7  25   0         49.43         55.79        11.91 o                         
   0  26   0          9.42         21.44         5.20 o                         
   1  26   0         74.55         52.67         6.13 o                         
   2  26   0        131.18        138.64         9.63 o                         
   3  26   0          0.73         -3.23         4.19 o                         
   4  26   0        547.83        605.80        19.44 o                         
   5  26   0         21.02         13.55         5.55 o                         
   6  26   0         40.80         28.78         7.56 o                         
   7  26   0        111.13        117.29        12.34 o                         
   1  27   0        415.09        438.89        15.59 o                         
   2  27   0          0.13          6.82         3.60 o                         
   3  27   0         37.74         31.44         5.65 o                         
   4  27   0        112.02        143.62        10.57 o                         
   5  27   0        100.15        106.23        10.65 o                         
   6  27   0        106.95         96.11        10.50 o                         
   0  28   0        763.44        758.56        29.68 o                         
   1  28   0         12.95         11.87         4.80 o                         
   2  28   0         39.74         46.61         6.25 o                         
   3  28   0          7.66          8.68         4.56 o                         
   4  28   0          5.36          4.23         4.46 o                         
   5  28   0        247.16        285.63        15.24 o                         
   6  28   0        184.34        185.50        14.36 o                         
   1  29   0        150.03        157.36        14.70 o                         
   2  29   0        351.08        353.70        14.71 o                         
   3  29   0         63.76         57.44         7.48 o                         
   4  29   0        141.01        150.11        11.10 o                         
   5  29   0        117.47        122.53        10.71 o                         
   6  29   0         74.38         54.90        16.43 o                         
   0  30   0         30.89         30.06         7.64 o                         
   1  30   0          1.04          7.33         4.97 o                         
   2  30   0         11.19          3.86         5.76 o                         
   3  30   0         44.03         45.40         7.73 o                         
   4  30   0          1.48         -4.47         4.47 o                         
   5  30   0         95.68        132.36        14.90 o                         
   1  31   0          7.08          5.53         4.79 o                         
   2  31   0         21.69          6.37         4.79 o                         
   3  31   0          8.19          4.37         4.47 o                         
   4  31   0          9.22         -5.52         5.52 o                         
   5  31   0         13.23         13.16         7.76 o                         
   0  32   0        679.78        655.57        36.19 o                         
   1  32   0          4.51          1.69         5.11 o                         
   2  32   0         98.38        102.21        10.83 o                         
   3  32   0         20.90         24.89         6.60 o                         
   4  32   0        308.63        324.61        22.12 o                         
   5  32   0        130.08        147.16        13.22 o                         
   1  33   0          0.51         -4.18         4.18 o                         
   2  33   0         14.13         -0.66         8.57 o                         
   3  33   0          6.34         -5.43         5.43 o                         
   4  33   0          2.80         -5.74         5.74 o                         
   0  34   0        339.58        348.41        25.15 o                         
   1  34   0        255.40        280.23        15.13 o                         
   2  34   0         70.76         59.54         8.10 o                         
   3  34   0         39.99         35.31        10.26 o                         
   1  35   0          1.20         -5.57         5.57 o                         
   2  35   0          8.72          6.03         6.31 o                         
   3  35   0         72.90         81.24        11.27 o                         
   0  36   0          1.34        -13.28        13.28 o                         
   1  36   0          1.23         -8.23        10.49 o                         
   2  36   0          1.45         -6.77         6.77 o                         
  -9   1   1         47.79         56.59        10.41 o                         
  -8   1   1          5.07         -1.76         4.97 o                         
  -7   1   1        190.07        222.85        15.12 o                         
  -6   1   1       2142.42       2204.65        48.13 o                         
  -5   1   1          7.09          0.55         2.95 o                         
  -4   1   1        760.55        772.04        21.64 o                         
  -3   1   1        599.72        593.48        17.49 o                         
  -2   1   1          4.91          8.37         1.79 o                         
  -1   1   1       4041.74       3594.88        61.19 o                         
   1   1   1       3435.79       3277.60        51.65 o                         
   2   1   1         39.05         39.54         4.74 o                         
   3   1   1        887.87       1024.18        24.36 o                         
   4   1   1        468.12        541.89        19.88 o                         
   5   1   1        329.15        342.98        15.82 o                         
   6   1   1         10.39          5.26         4.75 o                         
   7   1   1         79.07         89.02        10.54 o                         
   8   1   1          0.11         -5.33         5.33 o                         
   9   1   1         18.67          9.02        10.64 o                         
  -9   2   1         67.89         90.27        11.87 o                         
  -8   2   1        590.68        640.26        25.69 o                         
  -7   2   1       2348.98       2386.45        54.11 o                         
  -6   2   1       1919.32       2042.13        45.79 o                         
  -5   2   1         86.27         99.01         8.86 o                         
  -4   2   1       1345.35       1273.96        28.47 o                         
  -3   2   1        270.92        296.99        11.53 o                         
  -2   2   1       1935.85       1774.63        30.63 o                         
  -1   2   1       2073.07       1895.94        29.25 o                         
   0   2   1        599.42        593.84        10.75 o                         
   1   2   1        273.25        254.94         7.64 o                         
   2   2   1       3604.28       3488.95        63.26 o                         
   3   2   1       1566.34       1669.18        34.43 o                         
   4   2   1        524.34        549.69        18.30 o                         
   5   2   1        861.88        907.32        26.88 o                         
   6   2   1       1266.92       1313.50        36.30 o                         
   7   2   1        764.60        802.63        28.79 o                         
   8   2   1        135.40        148.42        14.70 o                         
   9   2   1          3.70         -3.27         6.54 o                         
  -9   3   1         43.15         42.72         8.23 o                         
  -8   3   1          5.22         -1.83         5.16 o                         
  -7   3   1         42.75         43.88         9.22 o                         
  -6   3   1        625.36        644.37        25.04 o                         
  -5   3   1         17.85         19.42         4.19 o                         
  -4   3   1         16.07         22.39         3.94 o                         
  -3   3   1        946.74        932.80        20.80 o                         
  -2   3   1       1271.01       1219.69        22.81 o                         
  -1   3   1        649.41        507.87         8.53 o                         
   0   3   1       3562.41       3373.56        77.95 o                         
   1   3   1       2987.18       2768.43       116.03 o                         
   2   3   1        118.16        124.97         8.08 o                         
   3   3   1       4194.06       4423.35        74.70 o                         
   4   3   1       2156.11       2353.10        47.52 o                         
   5   3   1        134.45        121.40        10.43 o                         
   6   3   1        177.04        164.34        16.50 o                         
   7   3   1        642.66        638.08        25.55 o                         
   8   3   1         12.53         22.11         8.53 o                         
   9   3   1        161.17        128.14        15.41 o                         
  -9   4   1          7.99          8.83         6.13 o                         
  -8   4   1         24.32         30.71        12.76 o                         
  -7   4   1         62.12         70.29         8.79 o                         
  -6   4   1       1099.55       1083.99        30.42 o                         
  -5   4   1         82.72         74.14         7.67 o                         
  -4   4   1         71.86         46.75         5.44 o                         
  -3   4   1          0.46          3.11         2.44 o                         
  -2   4   1        382.36        298.32        10.04 o                         
  -1   4   1       7402.14       6625.86       210.22 o                         
   0   4   1        778.63        662.63        12.64 o                         
   1   4   1      13305.87      12070.08       148.22 o                         
   2   4   1        164.17        119.98         6.42 o                         
   3   4   1        334.56        432.58        28.46 o                         
   4   4   1        229.82        205.84        13.09 o                         
   5   4   1       1076.64       1077.56        29.90 o                         
   6   4   1       1533.76       1497.98        41.63 o                         
   7   4   1         13.63          8.87         6.52 o                         
   8   4   1          0.64          1.86         5.15 o                         
   9   4   1         24.42         39.53        10.01 o                         
  -9   5   1          3.70          4.51         6.19 o                         
  -8   5   1         25.22         27.98         7.23 o                         
  -7   5   1        540.72        571.89        22.69 o                         
  -6   5   1       1112.65       1149.15        31.91 o                         
  -5   5   1        593.77        572.30        19.06 o                         
  -4   5   1       1260.49       1288.33        29.58 o                         
  -3   5   1        260.37        299.42        11.98 o                         
  -2   5   1       2189.58       2057.90        35.42 o                         
  -1   5   1          4.62          5.51         0.99 o                         
   0   5   1       2676.94       2642.98        57.17 o                         
   1   5   1      17030.87      15673.45       365.90 o                         
   2   5   1        324.56        319.71        10.68 o                         
   3   5   1       1900.02       1904.95        38.22 o                         
   4   5   1          8.60         18.39         4.44 o                         
   5   5   1          0.02          2.53         3.32 o                         
   6   5   1        791.76        710.83        25.42 o                         
   7   5   1        304.40        274.98        18.11 o                         
   8   5   1        375.64        390.81        21.37 o                         
   9   5   1          2.53         -5.84         6.35 o                         
  -9   6   1        196.70        216.85        17.39 o                         
  -8   6   1        297.48        351.83        27.12 o                         
  -7   6   1         86.15         94.67        10.22 o                         
  -6   6   1        390.09        370.53        19.62 o                         
  -5   6   1        990.09        995.57        26.74 o                         
  -4   6   1          3.80          7.77         2.88 o                         
  -3   6   1       1019.91       1120.54        26.24 o                         
  -2   6   1         27.39         19.99         2.79 o                         
  -1   6   1       4220.17       4124.05        72.20 o                         
   0   6   1       6944.88       6749.28       267.12 o                         
   1   6   1       1626.62       1613.74        29.16 o                         
   2   6   1        248.90        247.47         9.42 o                         
   3   6   1         19.98         10.92         8.92 o                         
   4   6   1         10.90         19.74         4.15 o                         
   5   6   1          5.02          6.67         3.89 o                         
   6   6   1         13.63         19.89         5.68 o                         
   7   6   1        163.53        158.24        14.27 o                         
   8   6   1        119.48        109.39        12.90 o                         
   9   6   1        387.47        458.67        25.66 o                         
  -9   7   1        240.97        245.80        19.05 o                         
  -8   7   1         19.86         28.36         8.79 o                         
  -7   7   1        592.77        699.10        33.90 o                         
  -6   7   1        182.51        156.00        12.22 o                         
  -5   7   1         11.52          9.00         3.65 o                         
  -4   7   1       1526.98       1538.41        33.30 o                         
  -3   7   1        518.96        496.68        14.52 o                         
  -2   7   1       1838.03       1732.73        31.53 o                         
  -1   7   1       2764.43       2784.13        33.72 o                         
   0   7   1       5308.31       5241.38        90.59 o                         
   1   7   1       1115.75       1018.41        20.81 o                         
   2   7   1        412.77        371.05        12.02 o                         
   3   7   1        306.19        285.86        16.94 o                         
   4   7   1         78.78         62.99         7.45 o                         
   5   7   1       1199.47       1263.33        33.41 o                         
   6   7   1        905.65        859.46        28.44 o                         
   7   7   1        480.06        441.21        21.29 o                         
   8   7   1          3.18          8.25         7.24 o                         
   9   7   1          0.08          2.14        12.22 o                         
  -9   8   1         47.95         26.55         8.06 o                         
  -8   8   1        426.32        447.18        24.01 o                         
  -7   8   1        500.24        520.80        29.03 o                         
  -6   8   1        522.99        475.99        19.19 o                         
  -5   8   1          2.40          2.30         2.82 o                         
  -4   8   1          7.94         -1.82         2.16 o                         
  -3   8   1       1046.90       1211.41        26.30 o                         
  -2   8   1       7241.37       7117.35       129.79 o                         
  -1   8   1        567.35        607.82        10.14 o                         
   0   8   1       5829.11       5814.76        62.60 o                         
   1   8   1       7852.17       7269.54       111.73 o                         
   2   8   1          0.00          4.18         1.88 o                         
   3   8   1        408.96        382.16        14.07 o                         
   4   8   1        358.97        384.71        17.69 o                         
   5   8   1          0.19         -2.40         2.40 o                         
   6   8   1       1608.29       1705.37        50.35 o                         
   7   8   1         19.00         18.34         7.56 o                         
   8   8   1         25.85         28.13         8.39 o                         
   9   8   1         37.80         37.78        11.84 o                         
  -9   9   1         23.89          7.06         6.81 o                         
  -8   9   1         59.48         69.67        13.53 o                         
  -7   9   1          8.41          2.83         4.53 o                         
  -6   9   1          1.02          6.08         4.27 o                         
  -5   9   1         68.87         72.85         7.67 o                         
  -4   9   1        429.69        440.49        15.38 o                         
  -3   9   1       1308.71       1389.31        29.29 o                         
  -2   9   1        842.74        962.11        20.51 o                         
  -1   9   1         84.26         71.80         3.58 o                         
   0   9   1       2413.49       2438.34        41.26 o                         
   1   9   1         30.55         29.11         3.08 o                         
   2   9   1       1299.52       1279.60        27.40 o                         
   3   9   1        552.65        536.97        17.17 o                         
   4   9   1        539.72        492.24        17.87 o                         
   5   9   1        711.55        737.91        24.32 o                         
   6   9   1       1605.73       1565.42        41.28 o                         
   7   9   1        584.58        557.29        24.01 o                         
   8   9   1        164.54        178.41        15.81 o                         
   9   9   1        185.28        162.81        24.86 o                         
  -9  10   1          5.57          8.91         6.99 o                         
  -8  10   1        386.03        405.44        33.05 o                         
  -7  10   1        881.14        838.46        32.75 o                         
  -6  10   1        149.64        130.24        11.18 o                         
  -5  10   1        443.61        443.20        17.01 o                         
  -4  10   1         20.16         21.90         4.24 o                         
  -3  10   1       1147.08       1111.15        25.35 o                         
  -2  10   1         93.11         72.15         4.76 o                         
  -1  10   1       3349.82       3109.46        41.65 o                         
   0  10   1        341.14        347.99         7.80 o                         
   1  10   1        267.78        262.48        10.89 o                         
   2  10   1       1346.37       1438.82        30.25 o                         
   3  10   1       1133.33       1233.69        29.16 o                         
   4  10   1        132.41        114.18         9.31 o                         
   5  10   1        110.88         97.69         9.78 o                         
   6  10   1        779.64        744.66        26.51 o                         
   7  10   1        442.26        403.77        20.82 o                         
   8  10   1         50.03         43.75         8.76 o                         
   9  10   1         20.29         25.27        11.22 o                         
  -9  11   1          7.10         14.54        11.51 o                         
  -8  11   1          6.61          1.96         6.01 o                         
  -7  11   1         21.84         22.03         6.40 o                         
  -6  11   1        177.47        162.68        12.42 o                         
  -5  11   1         41.69         35.34         5.88 o                         
  -4  11   1         64.68         72.97         6.99 o                         
  -3  11   1       3125.81       3145.37        49.66 o                         
  -2  11   1       1696.11       1704.08        26.74 o                         
  -1  11   1        107.63        108.91         4.69 o                         
   0  11   1         22.71          8.24         1.61 o                         
   1  11   1        984.18       1059.32        22.20 o                         
   2  11   1         41.41         33.27         4.40 o                         
   3  11   1       3277.31       3265.19        60.12 o                         
   4  11   1        277.47        301.65        14.07 o                         
   5  11   1        243.74        220.86        13.70 o                         
   6  11   1        142.92        136.58        12.94 o                         
   7  11   1         14.24          8.21         6.02 o                         
   8  11   1         13.61          2.55         6.68 o                         
   9  11   1        175.63        162.81        41.55 o                         
  -9  12   1        557.68        728.33        35.67 o                         
  -8  12   1         41.38         56.28        10.41 o                         
  -7  12   1         76.71         44.07         7.80 o                         
  -6  12   1          2.36         -2.30         4.48 o                         
  -5  12   1        420.46        467.24        18.06 o                         
  -4  12   1       1173.93       1239.00        30.04 o                         
  -3  12   1          3.97          6.62         2.36 o                         
  -2  12   1          2.36          4.16         1.68 o                         
  -1  12   1        296.73        262.45         7.05 o                         
   0  12   1       1474.99       1477.76        23.84 o                         
   1  12   1        941.30        958.58        17.87 o                         
   2  12   1         26.51         20.99         3.43 o                         
   3  12   1          0.17         -1.29         1.94 o                         
   4  12   1         43.31         42.63         6.17 o                         
   5  12   1         91.00         97.91        12.71 o                         
   6  12   1         28.19         20.57         6.60 o                         
   7  12   1         41.63         35.90         9.22 o                         
   8  12   1         95.48        102.65        12.36 o                         
   9  12   1          3.96         -9.65         9.65 o                         
  -9  13   1         57.16         65.44        22.13 o                         
  -8  13   1         34.22         11.59         7.07 o                         
  -7  13   1          0.72         -5.92         5.92 o                         
  -6  13   1        246.49        252.57        32.75 o                         
  -5  13   1         36.45         28.77         6.13 o                         
  -4  13   1         90.32         67.90         6.27 o                         
  -3  13   1        592.82        581.73        15.83 o                         
  -2  13   1       2517.84       2599.29        38.36 o                         
  -1  13   1       1625.91       1650.89        24.32 o                         
   0  13   1       1937.95       1780.82        25.88 o                         
   1  13   1       1754.31       1776.92        28.58 o                         
   2  13   1         52.11         47.03         4.61 o                         
   3  13   1         66.98         66.80         7.10 o                         
   4  13   1        429.04        424.15        17.12 o                         
   5  13   1        446.40        473.44        19.87 o                         
   6  13   1          0.23          6.79         4.96 o                         
   7  13   1         48.22         33.24         8.76 o                         
   8  13   1          4.53          1.82         6.54 o                         
   9  13   1         93.41         88.97        25.36 o                         
  -9  14   1        291.42        377.07        60.97 o                         
  -8  14   1          0.10         -5.17         5.17 o                         
  -7  14   1         41.39         31.28         7.10 o                         
  -6  14   1        177.50        160.77        12.90 o                         
  -5  14   1        925.61        907.65        26.82 o                         
  -4  14   1       1963.62       2071.76        38.34 o                         
  -3  14   1          0.06          0.80         1.87 o                         
  -2  14   1         46.39         53.18         4.36 o                         
  -1  14   1          0.00          1.03         1.33 o                         
   0  14   1        690.29        635.76        12.91 o                         
   1  14   1       4873.93       5060.23        67.82 o                         
   2  14   1       1813.04       1866.99        31.20 o                         
   3  14   1        263.36        237.06        10.41 o                         
   4  14   1         68.70         56.87         7.45 o                         
   5  14   1        107.99        104.42        12.27 o                         
   6  14   1         66.36         47.53         7.93 o                         
   7  14   1         21.39          4.50         6.90 o                         
   8  14   1         79.27         61.17        10.43 o                         
   9  14   1         83.41         86.33        19.45 o                         
  -9  15   1         33.26         41.87        11.61 o                         
  -8  15   1         11.56          9.06         9.82 o                         
  -7  15   1         20.70         11.88         5.56 o                         
  -6  15   1        341.61        344.78        17.77 o                         
  -5  15   1        277.30        260.24        11.97 o                         
  -4  15   1         33.37         42.05         5.13 o                         
  -3  15   1        128.62        119.90         7.07 o                         
  -2  15   1        141.33        156.56         6.98 o                         
  -1  15   1        160.41        181.18         6.56 o                         
   0  15   1        641.06        690.57        14.01 o                         
   1  15   1         18.82         35.01         3.64 o                         
   2  15   1        220.73        211.72         8.48 o                         
   3  15   1        745.54        749.64        19.96 o                         
   4  15   1         10.78          4.63         3.84 o                         
   5  15   1        287.89        294.66        16.17 o                         
   6  15   1        269.58        277.17        16.54 o                         
   7  15   1          1.48          0.10         5.60 o                         
   8  15   1         47.42         51.94        10.65 o                         
  -9  16   1         63.87         36.81        16.70 o                         
  -8  16   1         90.74         93.12        15.06 o                         
  -7  16   1         72.64         41.26        13.89 o                         
  -6  16   1         77.85         49.68         7.82 o                         
  -5  16   1         41.94         44.62         6.03 o                         
  -4  16   1        515.24        524.95        16.18 o                         
  -3  16   1        575.74        546.77        24.60 o                         
  -2  16   1        357.51        336.10        10.41 o                         
  -1  16   1       2834.82       2864.50        39.17 o                         
   0  16   1        243.05        245.79         8.03 o                         
   1  16   1         21.90         21.25         3.15 o                         
   2  16   1        234.40        198.16         8.40 o                         
   3  16   1         25.59         19.44         3.95 o                         
   4  16   1          6.77          7.26         3.76 o                         
   5  16   1         74.54         74.18         8.94 o                         
   6  16   1         93.99         87.12        10.35 o                         
   7  16   1         80.29        107.23        24.66 o                         
   8  16   1         14.15         -5.94         7.83 o                         
  -8  17   1          0.91         -3.70         4.77 o                         
  -7  17   1         59.71         48.05         7.88 o                         
  -6  17   1        216.43        238.43        13.05 o                         
  -5  17   1        246.60        239.55        14.37 o                         
  -4  17   1         91.70         91.18         7.48 o                         
  -3  17   1        607.34        659.64        16.41 o                         
  -2  17   1          0.28          0.62         2.23 o                         
  -1  17   1         54.26         35.83         3.63 o                         
   0  17   1        857.21        840.70        16.69 o                         
   1  17   1         23.42         27.38         3.74 o                         
   2  17   1        153.46        126.29         7.42 o                         
   3  17   1       1851.46       1847.75        35.27 o                         
   4  17   1       2075.22       2058.23        41.27 o                         
   5  17   1        559.49        528.94        21.54 o                         
   6  17   1        192.19        207.41        16.63 o                         
   7  17   1         40.42         43.39         8.60 o                         
   8  17   1         26.56         23.01        13.36 o                         
  -8  18   1         11.47         -3.66         6.79 o                         
  -7  18   1          6.78          4.82         4.45 o                         
  -6  18   1         36.83         14.94         7.58 o                         
  -5  18   1          5.28          7.03         4.02 o                         
  -4  18   1          0.01         -1.79         2.02 o                         
  -3  18   1          1.97          0.58         2.46 o                         
  -2  18   1        783.89        824.12        18.34 o                         
  -1  18   1          6.65         11.37         2.59 o                         
   0  18   1        348.62        336.55        10.72 o                         
   1  18   1        139.32        123.51         8.68 o                         
   2  18   1         73.32         55.01         5.22 o                         
   3  18   1        172.88        157.19        10.54 o                         
   4  18   1       1966.11       2064.51        46.50 o                         
   5  18   1          4.33          1.87         4.22 o                         
   6  18   1         56.77         52.32        16.60 o                         
   7  18   1        247.04        257.53        21.58 o                         
   8  18   1          5.18         -1.26         9.48 o                         
  -8  19   1          0.03         -6.53         6.53 o                         
  -7  19   1        100.13        117.94        12.17 o                         
  -6  19   1         13.09         14.37         4.68 o                         
  -5  19   1        133.82        143.69         9.56 o                         
  -4  19   1         11.59          6.32         3.35 o                         
  -3  19   1        104.97        112.09         8.04 o                         
  -2  19   1          6.28          3.33         2.05 o                         
  -1  19   1         40.46         35.65         3.80 o                         
   0  19   1         50.34         53.84         4.62 o                         
   1  19   1        428.40        474.22        20.17 o                         
   2  19   1        547.38        527.88        18.14 o                         
   3  19   1         17.46         15.72         4.02 o                         
   4  19   1        155.54        134.31        10.31 o                         
   5  19   1          9.56         -1.23         4.67 o                         
   6  19   1        178.31        159.06        12.57 o                         
   7  19   1         72.90         83.78        11.18 o                         
   8  19   1          8.72         -1.07         7.28 o                         
  -8  20   1         22.82          3.77         7.67 o                         
  -7  20   1         13.60          9.20         5.43 o                         
  -6  20   1          8.95         -0.75         3.82 o                         
  -5  20   1        676.38        652.60        19.44 o                         
  -4  20   1       1392.37       1414.87        31.45 o                         
  -3  20   1        260.65        275.91        15.70 o                         
  -2  20   1         31.40         32.22         4.28 o                         
  -1  20   1          0.34         -0.58         1.86 o                         
   0  20   1          9.52          7.03         2.42 o                         
   1  20   1          2.18          5.27         2.48 o                         
   2  20   1         85.53         94.94         7.81 o                         
   3  20   1        117.06        105.00         7.92 o                         
   4  20   1          2.48          4.57         3.39 o                         
   5  20   1         82.82         76.43        10.41 o                         
   6  20   1         17.39         22.51         6.05 o                         
   7  20   1        216.42        227.13        15.38 o                         
   8  20   1          3.48          4.85         8.21 o                         
  -8  21   1         19.25         15.40         9.67 o                         
  -7  21   1          2.02         -5.97         5.97 o                         
  -6  21   1        158.85        151.62        10.53 o                         
  -5  21   1        271.90        258.72        14.82 o                         
  -4  21   1       1600.19       1568.89        35.19 o                         
  -3  21   1        213.80        228.14        10.39 o                         
  -2  21   1         32.02         36.75         4.65 o                         
  -1  21   1         13.79         13.94         3.00 o                         
   0  21   1          1.87         -1.43         2.15 o                         
   1  21   1         14.04         15.56         3.33 o                         
   2  21   1        295.52        271.00        11.12 o                         
   3  21   1        424.48        421.70        14.63 o                         
   4  21   1         30.16         11.38         5.39 o                         
   5  21   1        312.03        322.11        19.25 o                         
   6  21   1          1.60          1.61         4.40 o                         
   7  21   1         71.82         85.79        10.19 o                         
   8  21   1          1.72         -4.43         7.44 o                         
  -8  22   1          4.02         -6.88        10.12 o                         
  -7  22   1         23.43         16.72         7.41 o                         
  -6  22   1        197.64        213.97        12.53 o                         
  -5  22   1          7.83          9.45         3.56 o                         
  -4  22   1        208.55        218.10        14.00 o                         
  -3  22   1       1009.61       1062.93        23.95 o                         
  -2  22   1       1582.19       1556.32        29.88 o                         
  -1  22   1          0.53          4.65         2.65 o                         
   0  22   1         48.54         33.04         4.26 o                         
   1  22   1        827.56        895.56        27.02 o                         
   2  22   1        289.96        284.21        11.50 o                         
   3  22   1        925.00        979.17        23.62 o                         
   4  22   1          2.63          6.45         4.32 o                         
   5  22   1         10.70          8.39         5.28 o                         
   6  22   1        141.86        144.66        12.90 o                         
   7  22   1         18.56         22.43         7.93 o                         
  -7  23   1         10.63          8.58         6.12 o                         
  -6  23   1         10.39         10.98         5.02 o                         
  -5  23   1         51.64         46.20         6.46 o                         
  -4  23   1        151.86        176.25        12.92 o                         
  -3  23   1          4.54         -0.84         2.79 o                         
  -2  23   1        159.21        168.27         9.51 o                         
  -1  23   1         64.08         57.04         5.34 o                         
   0  23   1         53.55         38.77         5.31 o                         
   1  23   1         48.40         71.91         6.49 o                         
   2  23   1        112.58        100.27         8.16 o                         
   3  23   1          0.31         -1.24         3.09 o                         
   4  23   1         23.14         15.48         4.94 o                         
   5  23   1         72.56         63.14         7.35 o                         
   6  23   1         97.73         88.22         9.94 o                         
   7  23   1          2.60         11.92         7.11 o                         
  -7  24   1          5.17         -4.95         4.95 o                         
  -6  24   1          0.73         -0.50         4.05 o                         
  -5  24   1        286.36        301.81        14.09 o                         
  -4  24   1         14.92         15.13         4.34 o                         
  -3  24   1        330.73        346.44        13.27 o                         
  -2  24   1       1821.35       1853.06        34.73 o                         
  -1  24   1         54.70         65.82         5.78 o                         
   0  24   1        151.33        138.12         9.09 o                         
   1  24   1        340.12        391.48        16.43 o                         
   2  24   1          0.02         -0.31         3.13 o                         
   3  24   1         24.58         25.60         5.01 o                         
   4  24   1        127.48        100.99        10.24 o                         
   5  24   1          8.48          5.61         5.20 o                         
   6  24   1        116.46         89.07         9.54 o                         
   7  24   1         57.11         45.64         9.32 o                         
  -7  25   1          1.70         -3.60         5.75 o                         
  -6  25   1         80.69         77.32        10.90 o                         
  -5  25   1         39.00         52.77         6.68 o                         
  -4  25   1         93.18        120.08        17.11 o                         
  -3  25   1          3.76          8.67         4.16 o                         
  -2  25   1          1.33          7.03         3.39 o                         
  -1  25   1        156.81        161.28         9.05 o                         
   0  25   1        116.57        160.88        20.79 o                         
   1  25   1         24.24          8.84         3.11 o                         
   2  25   1        838.15        856.82        22.09 o                         
   3  25   1        411.30        407.78        15.45 o                         
   4  25   1        100.58        107.83        10.44 o                         
   5  25   1         79.34         64.75         7.95 o                         
   6  25   1        158.20        145.33        11.76 o                         
   7  25   1         74.84         64.83        11.46 o                         
  -7  26   1        113.83        136.71        12.63 o                         
  -6  26   1          1.38         -4.23         4.23 o                         
  -5  26   1        284.82        337.31        17.40 o                         
  -4  26   1        144.24        117.80         9.26 o                         
  -3  26   1        623.93        688.58        22.39 o                         
  -2  26   1        334.98        387.03        14.28 o                         
  -1  26   1        318.44        315.60        16.14 o                         
   0  26   1         36.18         27.91         5.00 o                         
   1  26   1        159.49        123.49        10.00 o                         
   2  26   1        102.26        112.46         8.82 o                         
   3  26   1         10.16          2.68         4.27 o                         
   4  26   1         43.50         53.73         8.57 o                         
   5  26   1        145.77        154.74        11.45 o                         
   6  26   1        225.31        237.67        14.99 o                         
  -6  27   1         10.77          3.10         5.47 o                         
  -5  27   1         96.15        108.60         9.67 o                         
  -4  27   1        170.30        169.26        10.98 o                         
  -3  27   1         95.02         85.42         7.83 o                         
  -2  27   1        263.23        311.13        13.07 o                         
  -1  27   1         72.75         94.02        13.49 o                         
   0  27   1        245.21        266.74        11.81 o                         
   1  27   1        197.20        184.79        11.09 o                         
   2  27   1         20.90          5.94         4.19 o                         
   3  27   1         23.25         11.05         4.85 o                         
   4  27   1          0.25         -4.07         4.07 o                         
   5  27   1          9.22         10.14         5.45 o                         
   6  27   1         30.19         19.51         9.54 o                         
  -6  28   1          6.56         -3.44         5.50 o                         
  -5  28   1          0.61         -5.73         6.59 o                         
  -4  28   1        164.14        160.89        11.07 o                         
  -3  28   1          1.49         -2.20         3.58 o                         
  -2  28   1          4.61         -0.15         2.97 o                         
  -1  28   1         27.42         14.16         3.58 o                         
   0  28   1         66.17         62.86         6.27 o                         
   1  28   1        413.81        353.00        14.21 o                         
   2  28   1        190.14        162.99        11.24 o                         
   3  28   1        168.63        179.59        13.42 o                         
   4  28   1          2.13         -3.65         3.65 o                         
   5  28   1          0.15         -0.28         5.06 o                         
   6  28   1         94.86        116.12        17.53 o                         
  -6  29   1        129.33        129.41        12.66 o                         
  -5  29   1         16.30         11.65         5.87 o                         
  -4  29   1         25.37         15.95         5.01 o                         
  -3  29   1         23.31          9.73         4.56 o                         
  -2  29   1        176.42        163.36        11.02 o                         
  -1  29   1        158.70        135.05         9.32 o                         
   0  29   1         53.62         56.06         6.22 o                         
   1  29   1         69.04         69.12         7.30 o                         
   2  29   1          0.01         -3.09         3.09 o                         
   3  29   1          2.82         -4.52         6.26 o                         
   4  29   1        200.48        172.16        12.50 o                         
   5  29   1         37.06         31.83         6.94 o                         
   6  29   1         22.51         12.99        12.71 o                         
  -5  30   1        151.07        126.24        11.80 o                         
  -4  30   1        172.23        163.12        12.91 o                         
  -3  30   1         71.56         76.27         8.40 o                         
  -2  30   1         27.88         15.02         4.87 o                         
  -1  30   1        101.27        105.95         8.53 o                         
   0  30   1        123.72        122.72         9.36 o                         
   1  30   1          8.88          1.98         3.66 o                         
   2  30   1         39.63         17.76         5.00 o                         
   3  30   1          2.51          0.86         6.16 o                         
   4  30   1         12.86          1.50         5.97 o                         
   5  30   1         83.95         62.22         9.98 o                         
  -5  31   1          9.37         -0.27         7.01 o                         
  -4  31   1         39.51         31.61         6.44 o                         
  -3  31   1         14.70         -4.25         4.25 o                         
  -2  31   1         13.13          9.92         6.13 o                         
  -1  31   1         14.00         29.29         5.34 o                         
   0  31   1          3.78         -3.19         4.01 o                         
   1  31   1          6.90         -2.53         4.10 o                         
   2  31   1         27.41         31.88         6.32 o                         
   3  31   1          1.03         -3.53         4.35 o                         
   4  31   1        826.39        926.85        27.97 o                         
   5  31   1        698.31        728.92        26.79 o                         
  -5  32   1         81.09         72.17         9.81 o                         
  -4  32   1         18.34          8.11         6.21 o                         
  -3  32   1         23.55         23.70         6.37 o                         
  -2  32   1        122.55        135.22        10.66 o                         
  -1  32   1        127.74        130.33        19.67 o                         
   0  32   1        179.59        177.02        11.93 o                         
   1  32   1        173.20        173.32        13.30 o                         
   2  32   1         13.68          2.89         7.46 o                         
   3  32   1          8.32         -0.03         5.20 o                         
   4  32   1        157.11        186.05        14.81 o                         
  -4  33   1         69.12         58.83        10.96 o                         
  -3  33   1        126.94        114.07        10.78 o                         
  -2  33   1          7.97         11.17         5.04 o                         
  -1  33   1         29.24         47.89         7.62 o                         
   0  33   1         70.65         73.98         8.38 o                         
   1  33   1          1.25          1.22         5.27 o                         
   2  33   1        351.23        402.71        31.18 o                         
   3  33   1          0.82         -0.65         5.45 o                         
   4  33   1        120.71        114.40        11.57 o                         
  -3  34   1          0.29         -3.42         5.99 o                         
  -2  34   1        388.08        440.60        27.89 o                         
  -1  34   1        106.02        124.59        11.72 o                         
   0  34   1         20.90          2.00         6.03 o                         
   1  34   1          2.84         -0.47         6.93 o                         
   2  34   1          0.62          2.49         5.74 o                         
   3  34   1          5.70         -1.39         6.12 o                         
  -3  35   1         77.53         70.77        11.82 o                         
  -2  35   1          0.07          1.86         9.41 o                         
  -1  35   1         53.68         43.44        14.02 o                         
   0  35   1         13.78          2.40         7.07 o                         
   1  35   1         64.90         72.32        10.11 o                         
   2  35   1         81.73        106.61        15.17 o                         
   3  35   1         19.92          4.56        12.98 o                         
  -2  36   1        261.08        274.35        24.59 o                         
  -1  36   1        379.36        425.70        27.18 o                         
   0  36   1        392.43        391.91        26.07 o                         
   1  36   1          0.33         -6.16         6.16 o                         
   2  36   1        187.05        217.69        26.98 o                         
  -9   0   2        140.95        143.49        19.68 o                         
  -8   0   2        468.75        473.42        53.12 o                         
  -7   0   2        126.20        135.23        17.34 o                         
  -6   0   2        607.78        665.43        31.01 o                         
  -5   0   2       1077.59       1110.49        38.46 o                         
  -4   0   2         19.82         15.56         4.56 o                         
  -3   0   2        263.95        229.19        24.66 o                         
  -2   0   2        767.08        707.62        19.30 o                         
  -1   0   2       6924.89       6461.79       151.03 o                         
   0   0   2      13155.20      11530.41       186.68 o                         
   1   0   2         53.33         27.33         4.37 o                         
   2   0   2       1687.95       1699.14        47.09 o                         
   3   0   2       9110.04       9575.21       211.97 o                         
   4   0   2        153.57        200.61        16.61 o                         
   5   0   2         85.77        102.99        16.70 o                         
   6   0   2         40.77         33.89        10.81 o                         
   7   0   2        197.59        214.92        24.40 o                         
   8   0   2         12.09          3.00        12.14 o                         
   9   0   2        653.15        823.43        71.34 o                         
  -9   1   2          1.56          8.19         6.15 o                         
  -8   1   2        166.05        164.42        13.67 o                         
  -7   1   2         20.95         38.69         8.17 o                         
  -6   1   2       1780.18       1736.22        39.79 o                         
  -5   1   2        209.55        219.62        10.77 o                         
  -4   1   2          9.44          5.39         2.35 o                         
  -3   1   2       9239.44       9148.40       158.45 o                         
  -2   1   2         45.14         40.19         4.91 o                         
  -1   1   2        509.43        458.78        11.95 o                         
   0   1   2      10306.87       9448.84       194.25 o                         
   1   1   2       7298.18       7063.15       189.23 o                         
   2   1   2      15042.00      14041.51       209.79 o                         
   3   1   2         20.18         81.22        12.89 o                         
   4   1   2         48.63         37.63         5.71 o                         
   5   1   2         20.69         14.18         4.10 o                         
   6   1   2        585.90        704.56        25.97 o                         
   7   1   2          4.32         -3.37         4.66 o                         
   8   1   2        138.56        143.64        14.86 o                         
   9   1   2         40.31         59.66        18.85 o                         
  -9   2   2         35.91         36.31         8.10 o                         
  -8   2   2         28.53         30.01         6.54 o                         
  -7   2   2        346.98        346.29        16.84 o                         
  -6   2   2       1065.21       1019.59        28.26 o                         
  -5   2   2        713.38        696.68        20.22 o                         
  -4   2   2        658.49        680.83        19.15 o                         
  -3   2   2       1390.53       1465.38        31.36 o                         
  -2   2   2       1564.35       1444.62        24.41 o                         
  -1   2   2        198.28        195.04        19.94 o                         
   0   2   2       4273.96       4322.38        74.62 o                         
   1   2   2       4626.18       4735.37       184.27 o                         
   2   2   2       1204.53       1519.23        48.98 o                         
   3   2   2       1904.26       1876.06        38.70 o                         
   4   2   2          0.00         -1.74         3.03 o                         
   5   2   2        242.01        199.95        17.09 o                         
   6   2   2         22.62         22.57         6.61 o                         
   7   2   2        105.70        115.28        12.71 o                         
   8   2   2          9.98          7.77         5.91 o                         
   9   2   2         76.45         58.98        12.00 o                         
  -9   3   2         54.09         72.52        10.62 o                         
  -8   3   2         22.87         14.16         5.99 o                         
  -7   3   2       3070.71       3245.29        65.77 o                         
  -6   3   2        110.04        110.24        10.95 o                         
  -5   3   2          6.45         11.94         4.10 o                         
  -4   3   2          0.13          2.98         2.31 o                         
  -3   3   2       7479.39       7313.27       148.84 o                         
  -2   3   2        340.54        327.62         7.92 o                         
  -1   3   2      24070.26      20779.10       467.95 o                         
   0   3   2      36835.27      34775.81      3373.20 o                         
   1   3   2        208.52        262.69        14.31 o                         
   2   3   2       7947.08       7641.60       151.40 o                         
   3   3   2       5634.58       5931.75       115.78 o                         
   4   3   2        864.92        960.18        26.98 o                         
   5   3   2         90.99        106.72        10.22 o                         
   6   3   2        130.34        115.07        11.84 o                         
   7   3   2         37.68         27.10         6.72 o                         
   8   3   2         17.21          9.11         6.63 o                         
   9   3   2          4.54         -2.46         8.71 o                         
  -9   4   2          0.20         -5.15         5.15 o                         
  -8   4   2         92.32         94.76        10.67 o                         
  -7   4   2        965.11       1006.90        32.37 o                         
  -6   4   2        974.39        981.67        32.48 o                         
  -5   4   2       1012.84       1074.76        26.67 o                         
  -4   4   2        336.67        344.65        12.02 o                         
  -3   4   2         19.29         21.86         3.34 o                         
  -2   4   2          3.49          1.65         1.05 o                         
  -1   4   2      10339.30       9552.76       196.06 o                         
   0   4   2        147.82        141.59         5.60 o                         
   1   4   2       2485.36       2230.00        44.61 o                         
   2   4   2        406.26        454.86        15.99 o                         
   3   4   2       2822.82       3281.09        73.39 o                         
   4   4   2         37.04         50.47         6.64 o                         
   5   4   2        128.04        128.84        11.32 o                         
   6   4   2         42.85         42.96         7.89 o                         
   7   4   2          1.66         -6.08         6.08 o                         
   8   4   2          2.89          2.71         6.89 o                         
   9   4   2         10.50          6.34        10.08 o                         
  -9   5   2         20.24          2.20         6.55 o                         
  -8   5   2        305.63        328.89        17.58 o                         
  -7   5   2        570.70        627.89        23.06 o                         
  -6   5   2         47.52         47.44         7.12 o                         
  -5   5   2         63.29         45.44         5.56 o                         
  -4   5   2        179.50        152.56         7.92 o                         
  -3   5   2         91.99         72.79         5.16 o                         
  -2   5   2       2609.63       2563.05        36.34 o                         
  -1   5   2       6018.06       5423.24        80.51 o                         
   0   5   2          0.13          1.09         1.00 o                         
   1   5   2       2481.82       2450.11        48.69 o                         
   2   5   2       4186.55       3979.70        67.24 o                         
   3   5   2         87.39        110.42        17.46 o                         
   4   5   2        470.70        552.00        19.27 o                         
   5   5   2         21.92         26.71         5.67 o                         
   6   5   2         70.15         64.00         8.89 o                         
   7   5   2        292.01        299.61        19.74 o                         
   8   5   2         23.60         10.71         6.16 o                         
   9   5   2         11.09         13.86         8.87 o                         
  -9   6   2         16.71         16.09         8.49 o                         
  -8   6   2         66.22         63.52         8.56 o                         
  -7   6   2       1444.44       1464.16        51.65 o                         
  -6   6   2        216.87        207.91        12.69 o                         
  -5   6   2        299.42        294.43        12.64 o                         
  -4   6   2         28.79         28.97         4.20 o                         
  -3   6   2         37.09         44.28         4.21 o                         
  -2   6   2        984.28        909.63        22.36 o                         
  -1   6   2       8887.70       8186.11        91.15 o                         
   0   6   2       2055.96       2095.52        28.33 o                         
   1   6   2        451.05        430.71        16.88 o                         
   2   6   2          4.79          3.98         2.28 o                         
   3   6   2        658.85        618.34        19.76 o                         
   4   6   2        174.23        180.48        12.21 o                         
   5   6   2         39.69         29.56         5.74 o                         
   6   6   2        149.10        144.34        13.02 o                         
   7   6   2        454.24        434.97        23.03 o                         
   8   6   2          4.65          0.21         8.81 o                         
   9   6   2         76.76         59.46        13.09 o                         
  -9   7   2         16.94          4.83        10.02 o                         
  -8   7   2         13.58         11.09         5.82 o                         
  -7   7   2        545.99        545.07        22.05 o                         
  -6   7   2         18.74         15.00         4.68 o                         
  -5   7   2        492.24        478.14        22.23 o                         
  -4   7   2        293.32        303.44        11.51 o                         
  -3   7   2       2665.26       2858.00        49.06 o                         
  -2   7   2       1961.13       1969.51        29.56 o                         
  -1   7   2       2183.94       2121.57        24.55 o                         
   0   7   2          6.17          6.15         1.19 o                         
   1   7   2         28.33         26.37         3.99 o                         
   2   7   2        173.88        147.37         7.91 o                         
   3   7   2        416.71        429.30        15.59 o                         
   4   7   2        384.49        366.89        15.76 o                         
   5   7   2         84.23         80.72        10.57 o                         
   6   7   2       1321.87       1415.01        39.32 o                         
   7   7   2          2.91          2.11         5.28 o                         
   8   7   2        185.85        172.46        16.55 o                         
   9   7   2         28.76         27.02         9.75 o                         
  -9   8   2         21.30         33.65         8.13 o                         
  -8   8   2         39.68         58.35         9.48 o                         
  -7   8   2         11.07         17.30         5.72 o                         
  -6   8   2        403.48        381.53        16.46 o                         
  -5   8   2        123.94         92.70         8.28 o                         
  -4   8   2          0.47          3.62         2.35 o                         
  -3   8   2       2084.79       2388.14        42.46 o                         
  -2   8   2       3141.55       3111.33        45.37 o                         
  -1   8   2         28.75         36.57         2.01 o                         
   0   8   2         29.86         35.50         2.56 o                         
   1   8   2        153.18        128.49         7.80 o                         
   2   8   2        461.08        462.88        14.52 o                         
   3   8   2        857.24        827.74        23.38 o                         
   4   8   2        145.01        128.14        10.35 o                         
   5   8   2         86.66         84.52        10.71 o                         
   6   8   2        172.55        178.48        16.61 o                         
   7   8   2        565.10        579.41        28.70 o                         
   8   8   2         10.85         15.87         7.04 o                         
   9   8   2         15.76         26.98        11.39 o                         
  -9   9   2          4.41         -6.79         6.79 o                         
  -8   9   2        151.75        131.98        12.37 o                         
  -7   9   2        120.21        124.59        11.22 o                         
  -6   9   2          0.75         -2.65         3.15 o                         
  -5   9   2          7.74          9.05         3.52 o                         
  -4   9   2        124.84        144.40         8.67 o                         
  -3   9   2       2192.47       2351.52        42.34 o                         
  -2   9   2         16.82         10.79         1.70 o                         
  -1   9   2        359.56        313.48         6.60 o                         
   0   9   2         20.68         17.22         1.93 o                         
   1   9   2       1749.67       1828.22        34.70 o                         
   2   9   2       2432.32       2265.05        43.23 o                         
   3   9   2         44.01         55.44         6.71 o                         
   4   9   2         36.89         17.28         4.64 o                         
   5   9   2         39.29         46.29         7.03 o                         
   6   9   2         25.77         17.46         6.01 o                         
   7   9   2        118.96        109.93        13.22 o                         
   8   9   2         67.22         76.93        13.43 o                         
   9   9   2          1.26        -11.47        11.47 o                         
  -9  10   2         38.62         28.64         9.06 o                         
  -8  10   2         59.38         53.35         8.68 o                         
  -7  10   2          0.13          3.41         4.37 o                         
  -6  10   2        377.97        324.87        19.68 o                         
  -5  10   2        234.56        234.26        11.79 o                         
  -4  10   2         48.26         31.65         4.53 o                         
  -3  10   2        245.56        243.21        12.05 o                         
  -2  10   2        293.55        317.29         8.83 o                         
  -1  10   2       3846.15       3740.41        42.77 o                         
   0  10   2        326.46        351.64        10.69 o                         
   1  10   2        145.09        119.21         6.80 o                         
   2  10   2        711.76        690.27        19.16 o                         
   3  10   2        156.03        154.62        10.60 o                         
   4  10   2         70.13         78.46         8.65 o                         
   5  10   2        748.87        752.16        25.85 o                         
   6  10   2         48.91         60.79         9.16 o                         
   7  10   2        598.44        628.53        27.98 o                         
   8  10   2        177.23        196.91        17.63 o                         
   9  10   2         82.30        117.24        19.19 o                         
  -9  11   2        138.22        189.90        19.75 o                         
  -8  11   2        123.08        130.83        12.33 o                         
  -7  11   2        515.88        530.23        21.20 o                         
  -6  11   2        147.32        117.56        16.62 o                         
  -5  11   2        447.16        494.77        17.70 o                         
  -4  11   2        302.65        299.91        10.40 o                         
  -3  11   2        511.05        529.11        13.17 o                         
  -2  11   2         21.82         26.00         2.66 o                         
  -1  11   2        547.66        585.65        10.34 o                         
   0  11   2       9779.42      10102.96       175.40 o                         
   1  11   2       3433.75       3655.54        55.39 o                         
   2  11   2        405.53        475.44        15.67 o                         
   3  11   2       1270.94       1252.83        31.80 o                         
   4  11   2        104.20         90.34         9.87 o                         
   5  11   2        285.27        272.16        15.63 o                         
   6  11   2         32.62         22.79         6.01 o                         
   7  11   2        187.46        184.65        16.38 o                         
   8  11   2         59.93         40.70        12.10 o                         
   9  11   2          8.38          9.60        17.06 o                         
  -9  12   2        208.78        280.67        31.36 o                         
  -8  12   2         56.96         74.59        11.68 o                         
  -7  12   2        234.73        187.29        13.81 o                         
  -6  12   2        466.89        469.34        18.71 o                         
  -5  12   2        125.91        108.97         9.04 o                         
  -4  12   2        912.05        961.33        21.10 o                         
  -3  12   2        168.26        157.99         6.57 o                         
  -2  12   2          1.21          0.71         1.45 o                         
  -1  12   2        397.93        390.95         8.22 o                         
   0  12   2       1442.86       1514.94        22.58 o                         
   1  12   2        363.91        298.02        11.34 o                         
   2  12   2         13.26         10.40         3.10 o                         
   3  12   2         38.68         36.84        12.25 o                         
   4  12   2        828.49        879.17        27.11 o                         
   5  12   2         89.81        101.25        10.91 o                         
   6  12   2         42.15         49.06         8.09 o                         
   7  12   2        506.83        550.97        24.98 o                         
   8  12   2         12.77         10.89         7.68 o                         
   9  12   2          0.02          5.31        19.73 o                         
  -9  13   2        102.38        114.64        23.91 o                         
  -8  13   2         44.97         79.54        12.06 o                         
  -7  13   2        272.75        239.66        15.16 o                         
  -6  13   2        349.02        266.10        18.51 o                         
  -5  13   2          3.94         -0.95         2.75 o                         
  -4  13   2        180.75        195.83         8.49 o                         
  -3  13   2         22.82         13.55         2.55 o                         
  -2  13   2        364.35        411.00        10.30 o                         
  -1  13   2        205.19        214.40         6.14 o                         
   0  13   2        529.72        633.09        12.59 o                         
   1  13   2          4.79         13.79         2.97 o                         
   2  13   2        682.03        718.86        18.24 o                         
   3  13   2          5.90          3.34         3.13 o                         
   4  13   2          0.27          7.16         4.21 o                         
   5  13   2          3.44          5.94         5.08 o                         
   6  13   2        307.24        311.95        18.38 o                         
   7  13   2         96.14         98.34        12.89 o                         
   8  13   2        116.63        113.46        13.62 o                         
  -9  14   2          1.66          1.36         7.81 o                         
  -8  14   2          1.71          8.38         5.49 o                         
  -7  14   2         26.67         15.31         5.33 o                         
  -6  14   2         10.80          5.35         3.72 o                         
  -5  14   2          0.01         -0.92         2.57 o                         
  -4  14   2        110.94         90.22         6.52 o                         
  -3  14   2         14.40         16.36         3.20 o                         
  -2  14   2        151.91        153.93         6.54 o                         
  -1  14   2          1.31         -1.21         1.21 o                         
   0  14   2       1419.00       1648.65        24.96 o                         
   1  14   2        339.44        368.57        11.81 o                         
   2  14   2        508.35        544.21        15.75 o                         
   3  14   2         35.79         28.13         5.37 o                         
   4  14   2        152.40        116.36        10.62 o                         
   5  14   2          7.98          5.11         5.67 o                         
   6  14   2          3.56          6.55         4.47 o                         
   7  14   2        109.27        125.66        13.67 o                         
   8  14   2          6.06         -5.65         5.65 o                         
  -9  15   2          7.07          7.81        13.02 o                         
  -8  15   2         15.87         14.88        10.02 o                         
  -7  15   2         11.27         -0.49         4.85 o                         
  -6  15   2        193.88        199.64        11.14 o                         
  -5  15   2         34.95         30.64         4.55 o                         
  -4  15   2        262.91        234.15         9.25 o                         
  -3  15   2         28.68         33.34         3.72 o                         
  -2  15   2       1194.81       1106.32        20.61 o                         
  -1  15   2        442.57        435.52         9.72 o                         
   0  15   2          1.38          0.83         1.72 o                         
   1  15   2          0.07          0.69         1.88 o                         
   2  15   2        291.61        285.11        11.03 o                         
   3  15   2        456.12        429.35        15.02 o                         
   4  15   2       3582.77       3517.62        69.29 o                         
   5  15   2        321.35        315.75        22.37 o                         
   6  15   2         23.57         14.75         7.04 o                         
   7  15   2         24.98         -0.26         5.69 o                         
   8  15   2          5.38          5.84         7.79 o                         
  -9  16   2          6.14          3.79        19.73 o                         
  -8  16   2        181.79        195.96        13.28 o                         
  -7  16   2        138.82        137.44        10.24 o                         
  -6  16   2        405.02        382.50        14.86 o                         
  -5  16   2        761.48        711.38        19.63 o                         
  -4  16   2        659.75        702.35        17.05 o                         
  -3  16   2        175.64        166.40        10.69 o                         
  -2  16   2        135.02        128.59         6.87 o                         
  -1  16   2       2363.70       2432.30        32.13 o                         
   0  16   2        358.02        384.07        10.89 o                         
   1  16   2       3381.24       3573.11        68.88 o                         
   2  16   2         66.60         43.12         4.76 o                         
   3  16   2        145.45        151.94        12.99 o                         
   4  16   2        960.53        945.17        28.87 o                         
   5  16   2        458.27        421.17        22.53 o                         
   6  16   2        455.66        466.66        21.97 o                         
   7  16   2        290.00        321.11        20.96 o                         
   8  16   2         26.42          4.31         7.66 o                         
  -8  17   2         21.31         11.66         6.92 o                         
  -7  17   2         19.41         13.47         4.70 o                         
  -6  17   2         28.16         21.47         4.80 o                         
  -5  17   2         56.25         48.05         5.49 o                         
  -4  17   2        415.24        395.13        13.21 o                         
  -3  17   2        857.84        846.65        18.37 o                         
  -2  17   2        465.56        455.37        13.10 o                         
  -1  17   2        203.94        239.49         7.89 o                         
   0  17   2       3656.21       3801.29        50.32 o                         
   1  17   2        236.04        280.53        10.82 o                         
   2  17   2        186.46        176.55         8.38 o                         
   3  17   2        276.47        284.46        12.65 o                         
   4  17   2       1670.42       1723.39        37.55 o                         
   5  17   2        154.11        150.56        13.98 o                         
   6  17   2         98.62         80.71        10.94 o                         
   7  17   2         48.76         37.33         8.89 o                         
   8  17   2          5.64         -7.99         9.17 o                         
  -8  18   2          4.41         -0.63         5.68 o                         
  -7  18   2          0.01         -3.74         3.74 o                         
  -6  18   2          3.00         -3.23         3.23 o                         
  -5  18   2         61.24         55.84         5.76 o                         
  -4  18   2         11.32         14.31         3.13 o                         
  -3  18   2         46.59         37.21         4.21 o                         
  -2  18   2        391.58        418.31        13.68 o                         
  -1  18   2        374.02        410.55        10.28 o                         
   0  18   2         30.92         33.51         3.62 o                         
   1  18   2       1492.24       1562.92        31.18 o                         
   2  18   2         28.73         41.51         4.87 o                         
   3  18   2        260.21        285.61        11.59 o                         
   4  18   2        361.12        371.39        17.22 o                         
   5  18   2         23.61         25.10         6.98 o                         
   6  18   2         33.46         20.43         9.05 o                         
   7  18   2         68.63         84.67        12.47 o                         
   8  18   2         20.10         -1.46        11.88 o                         
  -8  19   2         47.02         31.90         8.46 o                         
  -7  19   2        210.15        198.29        15.45 o                         
  -6  19   2        392.65        386.17        26.27 o                         
  -5  19   2          7.52          9.12         3.72 o                         
  -4  19   2         26.10         21.32         4.09 o                         
  -3  19   2       1125.73       1144.07        23.35 o                         
  -2  19   2        162.73        159.63        17.91 o                         
  -1  19   2        286.32        310.85         9.06 o                         
   0  19   2        113.00        104.17         6.28 o                         
   1  19   2       1316.05       1385.11        29.17 o                         
   2  19   2          2.39         -0.68         2.29 o                         
   3  19   2          4.00          0.10         2.86 o                         
   4  19   2         38.54         26.72         5.26 o                         
   5  19   2        211.77        192.47        13.66 o                         
   6  19   2        836.71        939.96        28.85 o                         
   7  19   2        176.69        226.92        22.21 o                         
   8  19   2          3.51          6.07         9.52 o                         
  -8  20   2         45.91         43.28        17.61 o                         
  -7  20   2          8.41          9.94         4.65 o                         
  -6  20   2          9.81         10.66         3.78 o                         
  -5  20   2         55.93         55.54         6.06 o                         
  -4  20   2        145.29        148.33         8.80 o                         
  -3  20   2        407.84        406.20        12.77 o                         
  -2  20   2         14.55          8.09         3.23 o                         
  -1  20   2         23.40         17.68         2.95 o                         
   0  20   2        269.01        306.50        10.07 o                         
   1  20   2        292.35        330.14        11.99 o                         
   2  20   2          2.83         -0.81         2.55 o                         
   3  20   2        156.33        144.59         9.53 o                         
   4  20   2          1.81          8.72         3.88 o                         
   5  20   2          0.15         -3.22         3.22 o                         
   6  20   2        151.78        140.12        12.04 o                         
   7  20   2         82.01         87.88        10.26 o                         
   8  20   2          2.62         -8.92         8.92 o                         
  -8  21   2         25.55         27.30         9.68 o                         
  -7  21   2         24.16         28.39         5.67 o                         
  -6  21   2        244.82        250.12        12.18 o                         
  -5  21   2          6.28          9.74         3.74 o                         
  -4  21   2        512.85        516.86        15.41 o                         
  -3  21   2       1148.29       1164.04        24.41 o                         
  -2  21   2       1114.78       1167.01        26.46 o                         
  -1  21   2         40.68         37.95         3.86 o                         
   0  21   2         12.18         12.98         2.94 o                         
   1  21   2        364.24        349.91        13.38 o                         
   2  21   2        328.18        330.19        12.44 o                         
   3  21   2         10.23         17.03         4.91 o                         
   4  21   2          4.12         -2.59         2.59 o                         
   5  21   2         42.58         46.69         6.86 o                         
   6  21   2        140.55        169.76        13.83 o                         
   7  21   2         34.54         30.21         8.28 o                         
  -8  22   2         43.83         31.46        10.35 o                         
  -7  22   2          8.70          0.42         4.03 o                         
  -6  22   2          9.86          2.95         4.04 o                         
  -5  22   2          9.98         -3.16         3.16 o                         
  -4  22   2          9.38         15.82         5.93 o                         
  -3  22   2        425.51        430.67        13.92 o                         
  -2  22   2        257.99        264.20        10.53 o                         
  -1  22   2        187.74        199.13         8.09 o                         
   0  22   2        791.32        795.03        18.00 o                         
   1  22   2        650.62        676.29        18.48 o                         
   2  22   2        112.97        102.55         8.36 o                         
   3  22   2        248.46        264.45        12.10 o                         
   4  22   2        334.66        328.21        14.25 o                         
   5  22   2        244.79        233.60        19.37 o                         
   6  22   2          0.99          4.77         5.98 o                         
   7  22   2         12.79          0.49         8.46 o                         
  -7  23   2          6.95          4.08         7.66 o                         
  -6  23   2        153.52        145.88        11.24 o                         
  -5  23   2         19.17         13.72         4.86 o                         
  -4  23   2         79.39         62.34         6.29 o                         
  -3  23   2        115.41        139.68         8.71 o                         
  -2  23   2        176.80        158.72         9.15 o                         
  -1  23   2        366.23        372.23        12.26 o                         
   0  23   2         21.55         15.36         3.54 o                         
   1  23   2        153.49        130.30         8.71 o                         
   2  23   2        204.23        195.56        12.42 o                         
   3  23   2        223.15        217.30        11.83 o                         
   4  23   2          8.77          4.25         4.61 o                         
   5  23   2         41.53         42.75         6.67 o                         
   6  23   2         69.34         68.28        10.78 o                         
   7  23   2         39.56         26.48        10.64 o                         
  -7  24   2         51.17         41.32         8.30 o                         
  -6  24   2        137.24        130.20         9.65 o                         
  -5  24   2          2.67          0.85         4.07 o                         
  -4  24   2         49.79         54.52         6.15 o                         
  -3  24   2         32.85         40.05         5.81 o                         
  -2  24   2        195.68        231.00        10.45 o                         
  -1  24   2       1213.14       1212.39        23.85 o                         
   0  24   2         57.97         77.62         6.18 o                         
   1  24   2         11.55         11.01         3.46 o                         
   2  24   2         59.66         50.66         6.04 o                         
   3  24   2        155.56        139.82         9.93 o                         
   4  24   2        338.80        328.82        14.26 o                         
   5  24   2        115.89        112.74        10.07 o                         
   6  24   2          1.70         -3.80         6.82 o                         
   7  24   2          2.13         -8.62         8.62 o                         
  -7  25   2          8.75          8.13         9.36 o                         
  -6  25   2        170.02        158.74        11.37 o                         
  -5  25   2          4.76          1.57         3.89 o                         
  -4  25   2         85.07         99.79         7.93 o                         
  -3  25   2        161.44        151.83         9.68 o                         
  -2  25   2        563.72        591.25        17.03 o                         
  -1  25   2        273.25        295.43        11.01 o                         
   0  25   2         93.99        113.47         7.74 o                         
   1  25   2        205.29        263.60        11.59 o                         
   2  25   2          9.07          3.06         3.40 o                         
   3  25   2        799.89        810.60        25.12 o                         
   4  25   2        183.84        179.32        12.00 o                         
   5  25   2       1221.58       1307.87        32.32 o                         
   6  25   2         29.84         37.48         8.67 o                         
  -7  26   2          0.50        -11.61        11.61 o                         
  -6  26   2          0.29         -3.93         3.93 o                         
  -5  26   2          9.64          9.23         4.75 o                         
  -4  26   2         78.67         84.18         7.76 o                         
  -3  26   2        160.78        142.31        10.02 o                         
  -2  26   2        973.40       1048.27        24.98 o                         
  -1  26   2         52.31         45.81         6.90 o                         
   0  26   2          7.79          9.39         3.50 o                         
   1  26   2         41.84         46.77         6.69 o                         
   2  26   2        152.89        121.14         9.19 o                         
   3  26   2          0.15         -3.95         3.95 o                         
   4  26   2         33.26         23.26         5.69 o                         
   5  26   2        315.87        335.02        26.11 o                         
   6  26   2        112.83        115.75        12.77 o                         
  -6  27   2        113.84        126.50        10.61 o                         
  -5  27   2          7.88          6.13         4.64 o                         
  -4  27   2        341.65        399.20        15.56 o                         
  -3  27   2         24.02         33.39         5.72 o                         
  -2  27   2         11.90         11.85         3.79 o                         
  -1  27   2         94.92        110.28         8.25 o                         
   0  27   2        434.25        429.96        14.21 o                         
   1  27   2        437.29        405.95        14.89 o                         
   2  27   2        587.82        643.52        19.45 o                         
   3  27   2          2.10          3.47         4.17 o                         
   4  27   2       1000.42       1175.64        29.70 o                         
   5  27   2        351.25        367.53        17.07 o                         
   6  27   2          0.95         -7.50         7.50 o                         
  -6  28   2          4.97         -5.23         5.23 o                         
  -5  28   2         32.31         26.92         6.98 o                         
  -4  28   2        123.28        111.18         9.38 o                         
  -3  28   2         21.88         15.43         4.48 o                         
  -2  28   2          8.03         -1.94         4.72 o                         
  -1  28   2         14.96          8.05         4.16 o                         
   0  28   2         73.41         53.54         6.05 o                         
   1  28   2         15.99         12.29         4.03 o                         
   2  28   2         75.12         63.18         6.98 o                         
   3  28   2         98.94         91.62         8.78 o                         
   4  28   2         89.74         85.11         9.37 o                         
   5  28   2         19.50         10.73         8.02 o                         
   6  28   2         13.43         -7.39         8.03 o                         
  -6  29   2          5.60          1.43        10.57 o                         
  -5  29   2        154.54        139.53        10.58 o                         
  -4  29   2         93.09         99.53         8.72 o                         
  -3  29   2         43.21         35.85         6.01 o                         
  -2  29   2         61.91         64.98         7.08 o                         
  -1  29   2        311.29        332.98        14.24 o                         
   0  29   2        366.25        340.37        16.01 o                         
   1  29   2          1.63          2.31         3.53 o                         
   2  29   2          1.82         -3.50         3.50 o                         
   3  29   2        219.54        195.72        12.96 o                         
   4  29   2        212.23        201.05        13.67 o                         
   5  29   2          2.81         -6.01         6.01 o                         
  -5  30   2         90.20         95.57        10.54 o                         
  -4  30   2         82.00         93.44         8.88 o                         
  -3  30   2          0.18         -3.86         3.86 o                         
  -2  30   2        473.17        538.65        18.19 o                         
  -1  30   2        428.63        483.25        17.05 o                         
   0  30   2          4.18         -3.74         3.74 o                         
   1  30   2          7.46          0.02         4.04 o                         
   2  30   2          2.62          0.75         4.31 o                         
   3  30   2         31.13         36.37         8.46 o                         
   4  30   2        178.28        204.46        14.10 o                         
   5  30   2          3.03        -16.10        21.82 o                         
  -5  31   2         31.62          4.85         6.65 o                         
  -4  31   2        128.33        134.76        10.61 o                         
  -3  31   2          0.82         -4.16         4.16 o                         
  -2  31   2         97.58        116.48        10.73 o                         
  -1  31   2        442.12        525.82        23.93 o                         
   0  31   2         19.14          5.25         3.84 o                         
   1  31   2         10.69          5.19         4.48 o                         
   2  31   2         20.97         16.90         7.49 o                         
   3  31   2         71.88         46.50         7.24 o                         
   4  31   2        181.20        207.15        14.28 o                         
   5  31   2        162.61        181.89        23.22 o                         
  -4  32   2         21.25         24.40         9.51 o                         
  -3  32   2         10.66         -4.10         4.10 o                         
  -2  32   2         14.19         10.13         5.39 o                         
  -1  32   2          5.62          7.47         4.76 o                         
   0  32   2        125.76        116.05        12.31 o                         
   1  32   2          0.92         -4.87         4.87 o                         
   2  32   2         35.59         24.89         6.83 o                         
   3  32   2         22.61         11.15        11.59 o                         
   4  32   2         31.36         18.45        10.23 o                         
  -4  33   2         69.83         85.13        10.36 o                         
  -3  33   2         43.89         22.75         7.01 o                         
  -2  33   2        139.65        144.61        11.14 o                         
  -1  33   2        140.24        139.19        11.87 o                         
   0  33   2         14.68          4.91         5.74 o                         
   1  33   2          5.66         -4.03         4.03 o                         
   2  33   2        105.77         91.41        11.22 o                         
   3  33   2          3.63          0.49         4.87 o                         
   4  33   2        108.64        142.14        27.32 o                         
  -3  34   2         60.89         43.91        11.65 o                         
  -2  34   2          4.90         -0.96         7.39 o                         
  -1  34   2         28.27         18.73        10.87 o                         
   0  34   2         32.11         14.33         8.34 o                         
   1  34   2         17.88         10.19         5.25 o                         
   2  34   2          1.06         -5.28         5.28 o                         
   3  34   2         41.84         32.75         8.84 o                         
  -3  35   2         58.45         56.46        14.54 o                         
  -2  35   2          0.22         -7.26         7.26 o                         
  -1  35   2         23.06         16.14         8.30 o                         
   0  35   2          0.32         -5.58         5.58 o                         
   1  35   2         16.17         18.38         6.84 o                         
   2  35   2          2.89         -7.19         7.19 o                         
  -2  36   2          5.17         -1.88         9.29 o                         
  -1  36   2         23.27         16.78         8.66 o                         
   0  36   2          1.84         -4.12         7.03 o                         
   1  36   2          2.26         -6.25         6.25 o                         
  -9   1   3         78.63        108.71        14.68 o                         
  -8   1   3         36.67         18.79         6.96 o                         
  -7   1   3         31.39         34.87         9.67 o                         
  -6   1   3       3082.03       3078.26        59.37 o                         
  -5   1   3         68.69         75.22         6.50 o                         
  -4   1   3         40.26         53.40         4.77 o                         
  -3   1   3        174.98        181.53         7.12 o                         
  -2   1   3       1758.26       1773.44        28.36 o                         
  -1   1   3          1.26          1.43         1.01 o                         
   0   1   3       1770.78       1513.75        26.02 o                         
   1   1   3        476.08        437.55        31.12 o                         
   2   1   3       2443.95       2590.14        47.72 o                         
   3   1   3       3098.00       3157.01        61.85 o                         
   4   1   3       3025.18       3187.01        62.61 o                         
   5   1   3         69.82         62.29         8.61 o                         
   6   1   3          1.54          0.30         4.31 o                         
   7   1   3        109.43        116.02        13.03 o                         
   8   1   3        196.31        207.41        18.33 o                         
   9   1   3         48.26         67.84        15.55 o                         
  -9   2   3          0.83          0.50         8.43 o                         
  -8   2   3         13.98          7.78         5.03 o                         
  -7   2   3         22.82         14.52         7.29 o                         
  -6   2   3        521.96        501.92        20.92 o                         
  -5   2   3         45.02         43.22         5.36 o                         
  -4   2   3       1311.35       1384.57        27.77 o                         
  -3   2   3        302.67        359.31         9.55 o                         
  -2   2   3        268.37        279.67        13.42 o                         
  -1   2   3        231.90        225.39         6.49 o                         
   0   2   3        487.67        495.16        17.25 o                         
   1   2   3          2.94          9.49         4.93 o                         
   2   2   3       2379.47       2513.04        51.87 o                         
   3   2   3         35.25         47.32         8.81 o                         
   4   2   3        886.73        963.02        27.75 o                         
   5   2   3          7.97          0.23         3.56 o                         
   6   2   3        164.14        130.25        12.75 o                         
   7   2   3        267.48        233.76        18.38 o                         
   8   2   3        114.17         79.11        11.65 o                         
   9   2   3          7.46         11.58         7.98 o                         
  -9   3   3          6.29         -8.00         8.00 o                         
  -8   3   3          8.49          8.96         5.48 o                         
  -7   3   3          0.17          4.40         3.58 o                         
  -6   3   3        319.40        310.60        13.82 o                         
  -5   3   3        321.82        323.15        12.29 o                         
  -4   3   3         69.49         81.85         5.65 o                         
  -3   3   3         68.84         85.98         5.08 o                         
  -2   3   3         28.25         28.53         2.76 o                         
  -1   3   3       1385.97       1350.38        22.77 o                         
   0   3   3       2700.08       2665.19        99.96 o                         
   1   3   3       7546.38       7645.76       117.16 o                         
   2   3   3         34.37         40.67        11.76 o                         
   3   3   3         45.77         51.13         6.40 o                         
   4   3   3        785.94        872.33        26.15 o                         
   5   3   3        111.23        101.15        10.69 o                         
   6   3   3         69.92         80.08        10.09 o                         
   7   3   3          0.89         -5.41         5.41 o                         
   8   3   3          2.03         -5.23         5.23 o                         
   9   3   3         58.86         69.06        11.47 o                         
  -9   4   3         54.75         62.04         9.20 o                         
  -8   4   3        288.68        309.75        16.65 o                         
  -7   4   3          3.28          0.89         4.43 o                         
  -6   4   3        268.49        260.14        12.64 o                         
  -5   4   3        133.33        135.04         8.45 o                         
  -4   4   3        580.65        641.87        16.35 o                         
  -3   4   3        488.66        511.24        11.97 o                         
  -2   4   3        988.45        936.91        30.31 o                         
  -1   4   3         33.71         25.40         3.18 o                         
   0   4   3       2348.98       2449.50        91.43 o                         
   1   4   3       6783.81       6403.30        99.65 o                         
   2   4   3         80.79         57.76         5.91 o                         
   3   4   3        650.81        643.50        20.09 o                         
   4   4   3         91.68        110.57        10.36 o                         
   5   4   3          1.83          7.10         3.93 o                         
   6   4   3         47.14         47.04         7.81 o                         
   7   4   3         16.02         12.95        10.83 o                         
   8   4   3          0.20         -6.49         6.49 o                         
   9   4   3        134.04        170.50        17.06 o                         
  -9   5   3          3.02         -7.01         7.01 o                         
  -8   5   3          6.26         -3.87         4.52 o                         
  -7   5   3        150.65        171.07        19.48 o                         
  -6   5   3         40.31         36.69         5.69 o                         
  -5   5   3        591.98        578.10        17.26 o                         
  -4   5   3       1533.33       1607.43        31.33 o                         
  -3   5   3       7182.66       7294.65       110.07 o                         
  -2   5   3       1408.15       1239.35        22.88 o                         
  -1   5   3        237.06        227.29         6.79 o                         
   0   5   3       7407.60       7018.06       108.54 o                         
   1   5   3          7.07         15.64         4.15 o                         
   2   5   3        215.73        260.07        14.75 o                         
   3   5   3       3923.49       3955.20        71.09 o                         
   4   5   3        295.47        311.28        14.88 o                         
   5   5   3         38.03         30.52         7.29 o                         
   6   5   3          4.02          2.43         4.56 o                         
   7   5   3        137.67        110.35        13.22 o                         
   8   5   3         92.12         93.78        12.74 o                         
   9   5   3          0.07         -8.71        13.64 o                         
  -9   6   3         18.14         16.83         7.07 o                         
  -8   6   3          1.03          7.02         6.04 o                         
  -7   6   3        142.33        135.92        10.99 o                         
  -6   6   3         17.59         24.80         4.68 o                         
  -5   6   3          6.74          2.83         2.73 o                         
  -4   6   3        182.36        206.48         8.45 o                         
  -3   6   3        908.00        985.83        16.46 o                         
  -2   6   3        312.59        235.94         7.64 o                         
  -1   6   3       1359.76       1394.52        22.01 o                         
   0   6   3      14570.76      14139.02       207.11 o                         
   1   6   3          2.10          1.04         1.97 o                         
   2   6   3        633.62        748.50        29.74 o                         
   3   6   3       1029.53       1055.62        38.34 o                         
   4   6   3         41.88         40.29         6.80 o                         
   5   6   3         20.67         24.18         6.38 o                         
   6   6   3        565.60        506.08        22.50 o                         
   7   6   3       1160.49       1143.24        38.15 o                         
   8   6   3          4.82         -5.32        16.19 o                         
   9   6   3        251.18        256.49        22.06 o                         
  -9   7   3          2.17         -4.96         4.96 o                         
  -8   7   3          0.32         -3.61         3.61 o                         
  -7   7   3        329.69        343.99        16.12 o                         
  -6   7   3        339.49        361.06        15.11 o                         
  -5   7   3        137.16        146.34         8.90 o                         
  -4   7   3        300.00        318.30        10.77 o                         
  -3   7   3       2816.76       2823.31        40.69 o                         
  -2   7   3       5472.22       5878.61       111.25 o                         
  -1   7   3        502.08        524.50         9.72 o                         
   0   7   3          0.98          3.20         1.44 o                         
   1   7   3        859.16        851.18        20.02 o                         
   2   7   3       4039.54       4498.68       108.39 o                         
   3   7   3       4766.28       4783.90        83.47 o                         
   4   7   3        422.16        422.06        17.52 o                         
   5   7   3        166.40        192.84        14.69 o                         
   6   7   3        344.72        329.29        18.19 o                         
   7   7   3        954.23        896.78        33.23 o                         
   8   7   3          1.68          0.19         7.94 o                         
   9   7   3        308.97        349.91        25.35 o                         
  -9   8   3         70.01         54.19         8.86 o                         
  -8   8   3         12.77          6.39         5.11 o                         
  -7   8   3         53.55         56.22         7.28 o                         
  -6   8   3        201.42        177.14        10.85 o                         
  -5   8   3        127.23        108.27         7.71 o                         
  -4   8   3        460.88        441.26        13.28 o                         
  -3   8   3         16.81         14.52         1.58 o                         
  -2   8   3         28.40         23.14         3.38 o                         
  -1   8   3       4629.33       4398.23        56.54 o                         
   0   8   3       4062.27       3993.68        51.96 o                         
   1   8   3         40.02         34.94         4.21 o                         
   2   8   3       1071.96       1027.98        25.29 o                         
   3   8   3        614.50        714.01        24.43 o                         
   4   8   3         15.66         21.38         5.37 o                         
   5   8   3        488.72        542.43        21.99 o                         
   6   8   3        318.92        310.57        18.68 o                         
   7   8   3        500.40        441.92        22.67 o                         
   8   8   3          2.38          6.10         9.64 o                         
   9   8   3         15.33         -9.05         9.05 o                         
  -9   9   3        256.04        302.95        19.08 o                         
  -8   9   3        280.94        320.04        20.87 o                         
  -7   9   3         10.89          1.57         4.02 o                         
  -6   9   3         78.58         53.70         9.91 o                         
  -5   9   3         18.70         15.72         3.77 o                         
  -4   9   3        535.70        591.94        13.54 o                         
  -3   9   3       1824.21       1974.04        30.22 o                         
  -2   9   3          5.62          6.62         2.06 o                         
  -1   9   3        349.03        297.66         5.72 o                         
   0   9   3        275.77        276.90         7.71 o                         
   1   9   3        788.65        736.46        21.11 o                         
   2   9   3        895.88        838.71        24.51 o                         
   3   9   3          2.52          4.77         3.39 o                         
   4   9   3        144.95        129.96        11.03 o                         
   5   9   3        293.53        287.05        17.58 o                         
   6   9   3         74.35         82.93        10.97 o                         
   7   9   3         89.15         82.80        11.50 o                         
   8   9   3         89.98         75.84        23.50 o                         
   9   9   3         18.46         -9.15         9.66 o                         
  -9  10   3        203.35        214.65        20.81 o                         
  -8  10   3        131.93        122.64        11.31 o                         
  -7  10   3         50.77         57.76         7.84 o                         
  -6  10   3         15.43          7.11         4.00 o                         
  -5  10   3        133.63        119.66         8.30 o                         
  -4  10   3        187.67        186.80         7.60 o                         
  -3  10   3        274.24        338.86         7.67 o                         
  -2  10   3       3057.56       3251.02        55.14 o                         
  -1  10   3         75.19         54.08         2.62 o                         
   0  10   3       2519.02       2541.15        39.73 o                         
   1  10   3        260.98        253.94         9.20 o                         
   2  10   3       1735.09       1714.42        42.11 o                         
   3  10   3          5.85          3.99         2.42 o                         
   4  10   3         16.82         10.95         3.94 o                         
   5  10   3        162.40        167.14        13.95 o                         
   6  10   3        289.55        306.62        19.25 o                         
   7  10   3          0.04         -5.19         5.19 o                         
   8  10   3         34.72         27.44         8.55 o                         
   9  10   3        153.35        162.21        21.27 o                         
  -9  11   3        230.16        250.83        22.15 o                         
  -8  11   3         78.55         69.89         9.89 o                         
  -7  11   3        453.92        510.29        19.75 o                         
  -6  11   3        255.11        247.93        18.40 o                         
  -5  11   3         11.02         15.42         3.29 o                         
  -4  11   3         69.01         59.39         4.50 o                         
  -3  11   3         57.53         53.96         3.22 o                         
  -2  11   3        191.75        227.43         5.28 o                         
  -1  11   3       1924.33       1928.49        24.29 o                         
   0  11   3       1051.27       1145.35        20.94 o                         
   1  11   3      10745.33      11236.76       153.29 o                         
   2  11   3       1075.91       1003.75        36.06 o                         
   3  11   3        219.31        218.36        12.00 o                         
   4  11   3          8.24         -3.45         3.45 o                         
   5  11   3         80.03         76.79         9.94 o                         
   6  11   3          4.56         -1.31         5.38 o                         
   7  11   3         31.78         24.11         8.66 o                         
   8  11   3         10.48          6.00         8.25 o                         
  -9  12   3         42.07         41.65        12.91 o                         
  -8  12   3         47.73         30.57        13.56 o                         
  -7  12   3        515.69        533.70        20.28 o                         
  -6  12   3        117.91         87.07         7.02 o                         
  -5  12   3         62.52         55.51         5.12 o                         
  -4  12   3        139.91        145.84         6.39 o                         
  -3  12   3        328.69        335.59         8.40 o                         
  -2  12   3       2426.12       2676.01        34.29 o                         
  -1  12   3       3951.53       3966.36        45.81 o                         
   0  12   3        307.66        363.55         9.40 o                         
   1  12   3        350.69        393.00        10.87 o                         
   2  12   3         36.93         31.71         7.03 o                         
   3  12   3        580.80        597.23        20.23 o                         
   4  12   3          5.05          4.88         3.93 o                         
   5  12   3        834.45        831.32        28.50 o                         
   6  12   3        142.23        126.99        12.91 o                         
   7  12   3        202.49        201.33        17.60 o                         
   8  12   3        236.57        263.07        22.57 o                         
  -9  13   3         28.88         12.96        11.21 o                         
  -8  13   3          0.16         -4.12         4.12 o                         
  -7  13   3        262.75        251.17        12.14 o                         
  -6  13   3        413.20        400.22        14.44 o                         
  -5  13   3         61.89         64.38         5.70 o                         
  -4  13   3         39.47         27.61         3.11 o                         
  -3  13   3        101.24        110.80         5.06 o                         
  -2  13   3        310.25        337.16         7.71 o                         
  -1  13   3       1783.68       1770.75        23.66 o                         
   0  13   3          2.68          3.13         1.70 o                         
   1  13   3       1223.63       1209.22        25.03 o                         
   2  13   3          0.31          7.03         4.52 o                         
   3  13   3       1275.89       1281.39        32.73 o                         
   4  13   3        128.84        115.31        11.04 o                         
   5  13   3       1713.45       1692.44        43.89 o                         
   6  13   3       1489.70       1436.26        41.86 o                         
   7  13   3         11.00         12.18        10.90 o                         
   8  13   3          6.01         10.82         7.60 o                         
  -9  14   3         50.94         17.37        10.98 o                         
  -8  14   3          0.14         -5.17         5.27 o                         
  -7  14   3         53.23         35.07         5.59 o                         
  -6  14   3         44.35         47.40         5.00 o                         
  -5  14   3          2.85          1.77         2.30 o                         
  -4  14   3        654.30        669.21        14.77 o                         
  -3  14   3        176.83        182.65         6.46 o                         
  -2  14   3        282.80        280.94         9.70 o                         
  -1  14   3       4104.76       3978.01        46.87 o                         
   0  14   3        955.06       1003.54        18.86 o                         
   1  14   3        397.11        450.38        12.15 o                         
   2  14   3        731.38        718.77        21.59 o                         
   3  14   3        411.99        437.58        17.51 o                         
   4  14   3       3936.90       3865.17       126.14 o                         
   5  14   3       1827.60       1872.95        47.65 o                         
   6  14   3          0.36         -1.69         5.00 o                         
   7  14   3          2.35         -4.49         9.59 o                         
   8  14   3         30.78         31.84         9.39 o                         
  -9  15   3        131.20        129.70        14.54 o                         
  -8  15   3        179.69        185.25        12.39 o                         
  -7  15   3         20.85         24.23         4.99 o                         
  -6  15   3         70.29         57.45         6.03 o                         
  -5  15   3         68.72         51.17         4.98 o                         
  -4  15   3         70.11         65.21         4.75 o                         
  -3  15   3        108.97        108.70         5.45 o                         
  -2  15   3        273.71        298.43         7.89 o                         
  -1  15   3        496.76        491.04        10.30 o                         
   0  15   3        492.01        580.73        13.66 o                         
   1  15   3          7.01          1.76         2.01 o                         
   2  15   3        627.81        651.88        20.75 o                         
   3  15   3        169.33        173.06        11.91 o                         
   4  15   3         31.62         31.22         6.56 o                         
   5  15   3          0.00          8.29         5.16 o                         
   6  15   3        205.80        203.95        16.82 o                         
   7  15   3          1.61         10.02         6.65 o                         
   8  15   3          3.45         -4.38         7.35 o                         
  -8  16   3          0.28         -5.31         5.31 o                         
  -7  16   3          5.64         -3.29         3.29 o                         
  -6  16   3        343.94        292.92        11.87 o                         
  -5  16   3         46.73         69.80         5.40 o                         
  -4  16   3          2.30          3.58         2.05 o                         
  -3  16   3        830.44        864.45        17.32 o                         
  -2  16   3         81.06        102.60         5.09 o                         
  -1  16   3         21.07         13.61         2.25 o                         
   0  16   3       1944.75       2022.51        32.48 o                         
   1  16   3        446.21        535.23        13.99 o                         
   2  16   3         58.07         33.05         4.68 o                         
   3  16   3         43.06         29.39         5.05 o                         
   4  16   3          0.54          6.11         4.22 o                         
   5  16   3        164.77        186.84        15.38 o                         
   6  16   3         15.95         16.62         6.40 o                         
   7  16   3          6.93         -0.79         5.70 o                         
   8  16   3         40.06         39.13        10.48 o                         
  -8  17   3         43.92         58.69        11.30 o                         
  -7  17   3         23.69         21.45         5.05 o                         
  -6  17   3        389.68        382.51        12.66 o                         
  -5  17   3        681.89        603.97        16.69 o                         
  -4  17   3        602.59        612.05        15.64 o                         
  -3  17   3        267.66        284.13         9.14 o                         
  -2  17   3       1208.56       1190.39        20.14 o                         
  -1  17   3        178.47        180.41         8.30 o                         
   0  17   3          0.01          1.39         1.43 o                         
   1  17   3          1.11         -0.63         1.97 o                         
   2  17   3         91.64         80.59         7.21 o                         
   3  17   3          6.63          0.16         3.63 o                         
   4  17   3       2059.99       2120.49        49.84 o                         
   5  17   3        528.47        540.14        23.61 o                         
   6  17   3        130.82        145.03        17.75 o                         
   7  17   3          4.78         -5.55         5.55 o                         
   8  17   3        130.89        152.17        20.39 o                         
  -8  18   3         20.82         15.53         5.57 o                         
  -7  18   3         39.10         25.52         4.79 o                         
  -6  18   3          2.81          1.05         3.13 o                         
  -5  18   3         12.47         21.87         4.16 o                         
  -4  18   3         39.04         24.69         3.58 o                         
  -3  18   3        170.22        175.53         7.67 o                         
  -2  18   3          4.79          2.31         2.19 o                         
  -1  18   3         55.32         45.75         3.96 o                         
   0  18   3       1120.73       1219.41        25.96 o                         
   1  18   3          3.59          1.65         2.21 o                         
   2  18   3         27.82         26.55         4.75 o                         
   3  18   3        415.25        468.90        17.00 o                         
   4  18   3        201.29        184.70        12.71 o                         
   5  18   3        228.98        212.01        16.35 o                         
   6  18   3          0.09          2.33         6.21 o                         
   7  18   3         85.45         81.38        12.23 o                         
   8  18   3         50.44         48.56        13.99 o                         
  -8  19   3         19.21         13.50         8.71 o                         
  -7  19   3          0.01         -3.30         3.30 o                         
  -6  19   3        308.06        315.66        11.89 o                         
  -5  19   3          9.64         12.31         3.21 o                         
  -4  19   3        386.34        368.63        12.27 o                         
  -3  19   3          1.58         -0.97         2.06 o                         
  -2  19   3        280.91        271.10         8.73 o                         
  -1  19   3        316.00        301.81         8.79 o                         
   0  19   3        349.05        340.62        11.06 o                         
   1  19   3         77.05         87.86         6.35 o                         
   2  19   3        302.53        298.56        12.66 o                         
   3  19   3        189.09        163.02        11.19 o                         
   4  19   3         68.63         65.80         7.78 o                         
   5  19   3        101.71        108.32        10.77 o                         
   6  19   3         13.20          3.86         7.34 o                         
   7  19   3         10.06          8.63         7.64 o                         
  -8  20   3        156.49        150.86        15.16 o                         
  -7  20   3         50.55         49.65         8.38 o                         
  -6  20   3        155.11        134.03         8.30 o                         
  -5  20   3         22.69         17.44         4.46 o                         
  -4  20   3         31.62         35.40         4.44 o                         
  -3  20   3         35.48         39.14         4.44 o                         
  -2  20   3        141.14        131.10         6.56 o                         
  -1  20   3        153.54        164.49         6.99 o                         
   0  20   3         97.97         96.39         6.57 o                         
   1  20   3        277.83        299.02        11.12 o                         
   2  20   3         11.82          8.55         3.33 o                         
   3  20   3        322.56        305.69        12.92 o                         
   4  20   3        947.12        927.00        26.90 o                         
   5  20   3       1553.97       1636.33        39.79 o                         
   6  20   3        204.33        204.28        15.26 o                         
   7  20   3         50.29         39.47         9.97 o                         
  -8  21   3          1.10          0.56         6.70 o                         
  -7  21   3        168.55        159.95        11.75 o                         
  -6  21   3        309.22        293.50        11.84 o                         
  -5  21   3         38.14         32.14         4.68 o                         
  -4  21   3        819.21        830.97        21.05 o                         
  -3  21   3        139.47        134.56         7.53 o                         
  -2  21   3       1217.60       1225.65        25.41 o                         
  -1  21   3          0.04          1.82         1.94 o                         
   0  21   3         62.90         68.04         5.92 o                         
   1  21   3        198.18        199.68         9.89 o                         
   2  21   3        363.77        335.43        22.91 o                         
   3  21   3        215.08        228.30        13.75 o                         
   4  21   3        333.12        331.93        14.51 o                         
   5  21   3         81.67         69.69         8.72 o                         
   6  21   3          0.63         -4.25         5.04 o                         
   7  21   3          2.51         -1.88         6.56 o                         
  -7  22   3         79.12         84.33         7.37 o                         
  -6  22   3         41.27         55.60         5.95 o                         
  -5  22   3        280.60        307.25        11.77 o                         
  -4  22   3         54.81         54.47         5.51 o                         
  -3  22   3        574.66        655.53        16.75 o                         
  -2  22   3        388.02        388.94        11.54 o                         
  -1  22   3         24.60         25.33         3.47 o                         
   0  22   3        101.30         84.09         6.65 o                         
   1  22   3        516.72        518.51        15.52 o                         
   2  22   3         56.26         57.89         6.27 o                         
   3  22   3          0.87         -2.86         2.86 o                         
   4  22   3          7.17          2.40         3.66 o                         
   5  22   3          8.12          6.78         6.45 o                         
   6  22   3          7.26         -2.49         8.05 o                         
   7  22   3         14.80          7.63         8.19 o                         
  -7  23   3         69.12         65.44         7.33 o                         
  -6  23   3         31.01         26.31         5.35 o                         
  -5  23   3          8.83         -2.81         2.81 o                         
  -4  23   3       1181.75       1228.80        27.42 o                         
  -3  23   3       1479.53       1585.24        31.26 o                         
  -2  23   3       1094.61       1161.29        22.43 o                         
  -1  23   3        287.40        289.39        10.41 o                         
   0  23   3        288.71        288.90        11.94 o                         
   1  23   3        170.95        171.28         9.81 o                         
   2  23   3         88.14         65.25         6.71 o                         
   3  23   3        363.73        391.18        14.93 o                         
   4  23   3        121.82        111.72         9.57 o                         
   5  23   3         14.33         -4.37         4.37 o                         
   6  23   3          0.20         -5.96         5.96 o                         
   7  23   3         33.28         27.17         9.31 o                         
  -7  24   3          0.84          7.26         6.52 o                         
  -6  24   3        147.21        151.44        11.33 o                         
  -5  24   3         16.43         11.89         3.97 o                         
  -4  24   3         10.28          4.47         3.85 o                         
  -3  24   3         10.77          9.01         3.36 o                         
  -2  24   3        104.84         93.26         6.53 o                         
  -1  24   3         11.82          8.52         4.22 o                         
   0  24   3         37.31         37.74         5.77 o                         
   1  24   3        117.65         91.48         7.54 o                         
   2  24   3         44.03         28.93         5.13 o                         
   3  24   3         18.87         16.31         4.50 o                         
   4  24   3         10.67          6.09         4.92 o                         
   5  24   3        171.42        159.17        12.29 o                         
   6  24   3          2.09         -5.26         5.26 o                         
  -7  25   3          1.71         -6.31         6.31 o                         
  -6  25   3          3.69          1.04         4.62 o                         
  -5  25   3         53.82         60.08         6.20 o                         
  -4  25   3         13.94          9.81         4.56 o                         
  -3  25   3         83.40         86.85         7.39 o                         
  -2  25   3        626.86        618.78        15.92 o                         
  -1  25   3        521.73        539.94        16.13 o                         
   0  25   3         16.60         21.01         4.71 o                         
   1  25   3         11.72         -2.57         2.57 o                         
   2  25   3        163.45        145.70        10.07 o                         
   3  25   3         14.01         10.12         4.21 o                         
   4  25   3          1.47         -1.54         3.98 o                         
   5  25   3         94.58         86.33         9.52 o                         
   6  25   3        136.71        136.58        12.13 o                         
  -6  26   3         19.27         20.64         5.88 o                         
  -5  26   3         10.65          6.56         4.19 o                         
  -4  26   3         59.10         55.78         6.11 o                         
  -3  26   3        458.04        490.23        15.72 o                         
  -2  26   3        538.38        581.76        16.18 o                         
  -1  26   3          7.34          7.24         3.48 o                         
   0  26   3         58.79         59.73         6.68 o                         
   1  26   3         44.46         34.05         5.46 o                         
   2  26   3        224.19        219.14        12.25 o                         
   3  26   3         72.44         75.17         9.42 o                         
   4  26   3         15.01         17.27         5.58 o                         
   5  26   3        106.46        116.22        11.26 o                         
   6  26   3         37.76         23.54         7.52 o                         
  -6  27   3          7.57          3.39         4.80 o                         
  -5  27   3          4.47         10.63         5.25 o                         
  -4  27   3        128.61        141.05         9.18 o                         
  -3  27   3        262.91        299.34        12.88 o                         
  -2  27   3        582.69        636.28        18.51 o                         
  -1  27   3         61.30         64.19         6.46 o                         
   0  27   3        182.50        175.83        10.69 o                         
   1  27   3        442.18        443.35        15.82 o                         
   2  27   3         44.27         35.99         5.74 o                         
   3  27   3          1.80         -3.36         3.36 o                         
   4  27   3         92.37         91.91         9.21 o                         
   5  27   3         12.06          7.24         5.15 o                         
   6  27   3         78.97         96.55        13.34 o                         
  -6  28   3         22.09         18.37         6.69 o                         
  -5  28   3         24.86         21.11         5.32 o                         
  -4  28   3          1.85         -3.82         3.82 o                         
  -3  28   3         59.98         67.77         6.74 o                         
  -2  28   3         19.41         25.70         4.77 o                         
  -1  28   3         26.67         25.04         5.49 o                         
   0  28   3         12.77          1.91         3.31 o                         
   1  28   3         22.38         18.97         4.88 o                         
   2  28   3         47.83         39.83         6.21 o                         
   3  28   3        108.78        102.24        10.45 o                         
   4  28   3        229.08        260.90        20.17 o                         
   5  28   3         98.55         93.16        12.42 o                         
  -6  29   3        135.70        154.45        12.64 o                         
  -5  29   3         37.13         24.67         5.91 o                         
  -4  29   3         76.13         77.09        12.31 o                         
  -3  29   3        160.11        143.68         9.88 o                         
  -2  29   3        191.47        175.02        10.70 o                         
  -1  29   3        289.12        326.76        13.75 o                         
   0  29   3        139.41        148.94        10.28 o                         
   1  29   3          3.45          1.63         3.53 o                         
   2  29   3          0.01         -0.57         4.52 o                         
   3  29   3          2.55          0.62         5.12 o                         
   4  29   3         65.25         45.93         7.37 o                         
   5  29   3        113.82        103.53        11.31 o                         
  -5  30   3        210.16        236.10        24.79 o                         
  -4  30   3         88.15         73.39         7.38 o                         
  -3  30   3          8.89         -2.27         6.14 o                         
  -2  30   3        147.38        146.55        10.24 o                         
  -1  30   3        240.13        256.61        12.97 o                         
   0  30   3         58.03         42.30         6.46 o                         
   1  30   3         53.82         57.64         6.82 o                         
   2  30   3         37.86         34.60         7.27 o                         
   3  30   3         26.71         10.39         6.32 o                         
   4  30   3          0.87         -2.82         6.62 o                         
   5  30   3         20.27         -2.64         8.16 o                         
  -5  31   3          1.29         -2.83         5.94 o                         
  -4  31   3        410.60        468.00        19.36 o                         
  -3  31   3          0.57         -4.06         4.06 o                         
  -2  31   3          4.90          7.04         4.97 o                         
  -1  31   3         58.59         32.63         6.59 o                         
   0  31   3          3.82         -3.46         9.91 o                         
   1  31   3         25.87         37.84         9.19 o                         
   2  31   3          0.24         -0.42         4.87 o                         
   3  31   3         24.18         18.91         6.59 o                         
   4  31   3         90.28        102.25        10.63 o                         
  -4  32   3         18.59         11.90         6.62 o                         
  -3  32   3         36.86         25.16         5.91 o                         
  -2  32   3          9.70          2.97         5.10 o                         
  -1  32   3        419.01        416.34        17.79 o                         
   0  32   3         83.91         82.77         9.15 o                         
   1  32   3          0.57         -3.85         3.85 o                         
   2  32   3         33.77         20.59         6.12 o                         
   3  32   3          0.01          4.07         8.10 o                         
   4  32   3         24.33         10.71         7.91 o                         
  -4  33   3        367.43        435.38        19.79 o                         
  -3  33   3        136.91        125.30        15.00 o                         
  -2  33   3        199.15        276.47        17.59 o                         
  -1  33   3        254.63        272.65        15.12 o                         
   0  33   3          3.48         -4.47         4.47 o                         
   1  33   3         28.80          5.48         5.84 o                         
   2  33   3         67.76         78.36         8.93 o                         
   3  33   3        154.86        149.35        20.36 o                         
  -3  34   3         52.65         39.10        14.30 o                         
  -2  34   3          1.12         -1.95         9.27 o                         
  -1  34   3         39.86         26.94         9.97 o                         
   0  34   3         11.19         18.27         7.07 o                         
   1  34   3        102.26         86.45        11.64 o                         
   2  34   3        110.56        134.31        16.93 o                         
   3  34   3         78.20         67.85        11.42 o                         
  -2  35   3        395.18        513.21        24.54 o                         
  -1  35   3         74.43         67.69        12.49 o                         
   0  35   3         18.79          6.95         9.04 o                         
   1  35   3          0.36         -1.00         5.49 o                         
   2  35   3        327.65        405.27        28.75 o                         
  -1  36   3         20.99         15.67         7.80 o                         
   0  36   3          3.04        -10.08        10.08 o                         
  -9   0   4         36.32         34.25        10.00 o                         
  -8   0   4        191.95        180.31        17.83 o                         
  -7   0   4        223.25        228.07        37.76 o                         
  -6   0   4       2352.11       2401.65        90.50 o                         
  -5   0   4       2290.43       2329.09        61.15 o                         
  -4   0   4       1049.80       1021.85        30.09 o                         
  -3   0   4        850.68        809.33        22.69 o                         
  -2   0   4       2727.44       2864.60        63.59 o                         
  -1   0   4       4035.21       3702.38       114.22 o                         
   0   0   4       4007.69       4076.30       111.56 o                         
   1   0   4       3063.29       2948.40       103.59 o                         
   2   0   4        114.64        117.47        11.72 o                         
   3   0   4        621.15        665.75        32.53 o                         
   4   0   4        324.92        390.25        40.79 o                         
   5   0   4        320.68        327.41        27.51 o                         
   6   0   4          1.79         -3.53         6.45 o                         
   7   0   4         37.89         37.90        21.63 o                         
   8   0   4         24.75         33.78        15.18 o                         
   9   0   4         31.97         15.70        12.83 o                         
  -9   1   4          0.49         -6.02         6.02 o                         
  -8   1   4          3.24          4.32         6.35 o                         
  -7   1   4        293.22        275.09        14.01 o                         
  -6   1   4       3155.44       3155.57        58.24 o                         
  -5   1   4        609.22        580.72        16.17 o                         
  -4   1   4       3786.27       3921.20        63.37 o                         
  -3   1   4        100.57         88.86         4.11 o                         
  -2   1   4        381.61        409.29        11.02 o                         
  -1   1   4       1043.72       1038.05        21.73 o                         
   0   1   4        129.58        136.32        14.42 o                         
   1   1   4       1476.04       1503.62        39.22 o                         
   2   1   4        895.03        867.08        22.66 o                         
   3   1   4         40.22         25.73         4.89 o                         
   4   1   4        303.66        339.89        16.31 o                         
   5   1   4        246.04        214.20        16.65 o                         
   6   1   4        124.67        187.14        15.83 o                         
   7   1   4          5.34          5.33         5.40 o                         
   8   1   4         73.53         69.97        12.38 o                         
   9   1   4         13.30         45.58        12.50 o                         
  -9   2   4          4.08         -1.59         4.77 o                         
  -8   2   4         27.03         15.14         6.79 o                         
  -7   2   4          0.34          6.14         6.24 o                         
  -6   2   4          0.00          7.23         3.84 o                         
  -5   2   4         16.48          9.48         2.92 o                         
  -4   2   4       1396.87       1343.40        26.01 o                         
  -3   2   4         35.96         35.47         3.74 o                         
  -2   2   4        414.02        393.12        19.14 o                         
  -1   2   4        790.02        842.33        18.76 o                         
   0   2   4         32.60         15.89         3.72 o                         
   1   2   4        359.42        402.22        30.68 o                         
   2   2   4         15.43         12.70         4.27 o                         
   3   2   4        577.12        636.69        20.63 o                         
   4   2   4       2989.85       3187.82        63.89 o                         
   5   2   4         72.42         71.85         9.48 o                         
   6   2   4         53.59         72.05        10.22 o                         
   7   2   4         10.45         21.66         9.74 o                         
   8   2   4         16.02         11.43         8.94 o                         
   9   2   4          6.95         -7.76         8.54 o                         
  -9   3   4          0.11         -6.41         6.41 o                         
  -8   3   4        560.41        571.07        21.16 o                         
  -7   3   4          2.79         -1.51         3.67 o                         
  -6   3   4         98.19         82.53         7.15 o                         
  -5   3   4        350.52        352.87        12.02 o                         
  -4   3   4       1715.76       1767.93        51.87 o                         
  -3   3   4         51.70         48.87         4.43 o                         
  -2   3   4        417.98        428.83        12.53 o                         
  -1   3   4       1285.84       1278.22        23.44 o                         
   0   3   4       5222.78       5192.50        80.22 o                         
   1   3   4        408.45        357.86        11.90 o                         
   2   3   4         35.43         51.44         6.98 o                         
   3   3   4         24.87         30.77         5.37 o                         
   4   3   4         57.78         71.54         8.51 o                         
   5   3   4        417.87        468.27        21.14 o                         
   6   3   4         68.46         48.71         8.37 o                         
   7   3   4        610.13        615.49        31.55 o                         
   8   3   4        298.14        274.94        21.32 o                         
   9   3   4        116.05         87.28        15.92 o                         
  -9   4   4          9.71          9.80         5.70 o                         
  -8   4   4          0.15         -3.45         3.45 o                         
  -7   4   4        285.41        271.36        13.70 o                         
  -6   4   4        338.64        322.10        12.82 o                         
  -5   4   4       1319.76       1303.32        27.72 o                         
  -4   4   4         73.87         80.46         4.61 o                         
  -3   4   4        372.67        423.01        19.88 o                         
  -2   4   4       1185.75       1233.52        27.59 o                         
  -1   4   4       2044.74       1958.47        38.04 o                         
   0   4   4       1385.89       1583.39       105.69 o                         
   1   4   4       1272.33       1502.03        74.32 o                         
   2   4   4       1736.34       1779.35        43.29 o                         
   3   4   4        562.48        666.56        30.23 o                         
   4   4   4        209.66        246.17        14.35 o                         
   5   4   4        356.33        370.11        18.53 o                         
   6   4   4          9.96          5.33         4.34 o                         
   7   4   4        149.75        134.83        13.92 o                         
   8   4   4          0.17         -4.59         6.68 o                         
   9   4   4          2.06         -9.91         9.91 o                         
  -9   5   4          0.01         -5.07         5.07 o                         
  -8   5   4          3.23         -4.51         4.51 o                         
  -7   5   4         11.72          4.41         4.27 o                         
  -6   5   4        201.55        215.12        13.08 o                         
  -5   5   4        656.90        619.55        16.65 o                         
  -4   5   4        198.38        217.47         7.06 o                         
  -3   5   4       4131.78       4232.19        93.98 o                         
  -2   5   4       1435.14       1668.05        35.64 o                         
  -1   5   4         86.84         67.64         3.99 o                         
   0   5   4        591.30        750.75        43.60 o                         
   1   5   4        508.05        519.00        17.36 o                         
   2   5   4        517.85        537.69        20.30 o                         
   3   5   4        133.16        133.19        16.81 o                         
   4   5   4        138.82        157.84        12.21 o                         
   5   5   4        129.74        163.59        13.88 o                         
   6   5   4          0.42         -2.93         3.83 o                         
   7   5   4          2.66          2.64         6.59 o                         
   8   5   4          7.27         -6.46         6.47 o                         
   9   5   4         26.60         -9.44         9.44 o                         
  -9   6   4         10.61          7.95         5.59 o                         
  -8   6   4          7.93          4.84         4.40 o                         
  -7   6   4         70.80         62.59         8.32 o                         
  -6   6   4         19.04         17.10         4.55 o                         
  -5   6   4         15.50         11.81         2.77 o                         
  -4   6   4          0.55         -2.19         2.33 o                         
  -3   6   4        690.18        750.82        18.11 o                         
  -2   6   4       2165.27       2242.98        37.74 o                         
  -1   6   4         64.98         74.35         4.77 o                         
   0   6   4       5653.46       5779.19       253.84 o                         
   1   6   4        359.00        450.46        25.19 o                         
   2   6   4       1463.68       1520.18        71.30 o                         
   3   6   4        226.34        239.91        15.34 o                         
   4   6   4        102.60         85.34        10.88 o                         
   5   6   4         18.21         15.98         6.12 o                         
   6   6   4        497.27        531.05        23.66 o                         
   7   6   4         15.87          3.15        10.27 o                         
   8   6   4         23.04         14.04         8.40 o                         
  -9   7   4         34.60         23.73         7.12 o                         
  -8   7   4        254.20        283.39        14.98 o                         
  -7   7   4         19.40         23.78         6.13 o                         
  -6   7   4         82.86         73.94         6.69 o                         
  -5   7   4        183.91        204.57         9.71 o                         
  -4   7   4        649.69        734.96        21.79 o                         
  -3   7   4        107.87        141.51         6.78 o                         
  -2   7   4        301.77        353.48         9.37 o                         
  -1   7   4         29.15         15.05         2.64 o                         
   0   7   4        474.20        524.29        12.30 o                         
   1   7   4          0.02          0.96         2.46 o                         
   2   7   4        224.53        252.61        13.52 o                         
   3   7   4        184.68        201.42        18.79 o                         
   4   7   4        245.61        213.34        19.42 o                         
   5   7   4        351.64        365.31        18.73 o                         
   6   7   4        287.30        260.44        18.93 o                         
   7   7   4          7.45         -5.21         5.21 o                         
   8   7   4         10.15         33.19         9.85 o                         
  -9   8   4        302.67        300.69        20.80 o                         
  -8   8   4        129.04        121.97         9.94 o                         
  -7   8   4        360.30        366.45        15.19 o                         
  -6   8   4        374.71        397.94        14.31 o                         
  -5   8   4         99.65        102.39         4.97 o                         
  -4   8   4         20.54         24.52         4.47 o                         
  -3   8   4          0.01          0.97         1.90 o                         
  -2   8   4          0.92          0.79         0.98 o                         
  -1   8   4          0.35         -1.06         1.26 o                         
   0   8   4          1.29          4.17         1.50 o                         
   1   8   4       4361.86       4476.02        74.66 o                         
   2   8   4       2286.58       2352.78       117.36 o                         
   3   8   4          3.73          6.40         3.22 o                         
   4   8   4         20.87          2.63         4.05 o                         
   5   8   4         44.70         45.02         8.25 o                         
   6   8   4        303.26        325.31        19.11 o                         
   7   8   4        519.91        584.46        30.89 o                         
   8   8   4         71.98         85.93        13.18 o                         
  -9   9   4        403.22        524.15        28.23 o                         
  -8   9   4        540.93        622.68        21.93 o                         
  -7   9   4        376.96        390.06        15.57 o                         
  -6   9   4         50.04         44.37         5.32 o                         
  -5   9   4         17.41         14.71         2.18 o                         
  -4   9   4        364.46        355.40        14.64 o                         
  -3   9   4         75.55         95.34         6.32 o                         
  -2   9   4       1886.34       1903.84        30.02 o                         
  -1   9   4         38.23         34.71         3.72 o                         
   0   9   4        939.54        941.24        16.73 o                         
   1   9   4         86.85         54.08         5.51 o                         
   2   9   4        661.46        678.51        20.31 o                         
   3   9   4          9.27          5.68         3.41 o                         
   4   9   4       1120.92       1120.77        32.14 o                         
   5   9   4        150.49        153.41        13.97 o                         
   6   9   4        434.24        414.89        24.42 o                         
   7   9   4         27.87         19.32         8.13 o                         
   8   9   4         76.90         60.40        11.26 o                         
  -9  10   4          0.14         29.60        18.21 o                         
  -8  10   4        472.49        450.92        18.49 o                         
  -7  10   4         16.90         16.98         4.51 o                         
  -6  10   4         44.48         20.76         3.37 o                         
  -5  10   4        195.54        169.50         5.68 o                         
  -4  10   4        300.62        327.86        19.39 o                         
  -3  10   4       2367.65       2415.13        44.22 o                         
  -2  10   4         30.68         17.99         2.24 o                         
  -1  10   4       1059.95        991.92        21.66 o                         
   0  10   4       1176.32       1223.55        20.43 o                         
   1  10   4          4.12         16.89         3.39 o                         
   2  10   4        433.17        399.94        15.21 o                         
   3  10   4        121.75        117.16        10.03 o                         
   4  10   4         81.54         72.36         8.76 o                         
   5  10   4         16.48         11.49         5.98 o                         
   6  10   4         36.59         25.26         7.33 o                         
   7  10   4          6.73          8.99         6.67 o                         
   8  10   4        191.28        239.17        20.28 o                         
  -9  11   4        123.44        145.26        21.96 o                         
  -8  11   4          8.21          7.88         4.75 o                         
  -7  11   4          0.36         -2.18         2.63 o                         
  -6  11   4        139.98        116.63         6.45 o                         
  -5  11   4          1.13          0.75         1.48 o                         
  -4  11   4         15.29         11.03         3.17 o                         
  -3  11   4        103.95        101.65         6.79 o                         
  -2  11   4        185.19        228.18         7.27 o                         
  -1  11   4        318.33        335.43        10.99 o                         
   0  11   4        363.63        351.98         9.12 o                         
   1  11   4        107.16         89.39         6.60 o                         
   2  11   4        572.21        588.27        19.06 o                         
   3  11   4         76.72         64.42         7.63 o                         
   4  11   4         70.10         75.36         9.49 o                         
   5  11   4          3.38          0.75         3.46 o                         
   6  11   4        328.50        378.95        20.88 o                         
   7  11   4        398.89        484.11        24.74 o                         
   8  11   4         17.46         17.23         8.96 o                         
  -9  12   4        209.35        217.27        27.50 o                         
  -8  12   4          9.32          8.62         7.76 o                         
  -7  12   4          0.53         -3.74         3.74 o                         
  -6  12   4          0.72         -3.16         3.16 o                         
  -5  12   4        141.85        120.77         8.71 o                         
  -4  12   4          0.01         -1.81         3.78 o                         
  -3  12   4         25.83         25.24         3.84 o                         
  -2  12   4        600.52        598.19        13.64 o                         
  -1  12   4         55.19         52.90         4.32 o                         
   0  12   4        863.36        955.75        17.75 o                         
   1  12   4        160.83        127.45         8.22 o                         
   2  12   4        393.81        377.06        15.19 o                         
   3  12   4        481.69        475.72        18.54 o                         
   4  12   4          0.53         -4.60         4.60 o                         
   5  12   4         51.19         52.22         8.87 o                         
   6  12   4         37.70         45.95         8.17 o                         
   7  12   4         34.26         36.13         9.67 o                         
   8  12   4         64.30         46.33        12.99 o                         
  -9  13   4         16.67         10.59        15.20 o                         
  -8  13   4         32.74         26.82         7.43 o                         
  -7  13   4         38.40         21.07         3.66 o                         
  -6  13   4       2233.25       2019.06        35.10 o                         
  -5  13   4          0.58          2.01         3.25 o                         
  -4  13   4        241.12        253.79        24.10 o                         
  -3  13   4          6.08          6.57         3.61 o                         
  -2  13   4       3515.49       3492.75        53.26 o                         
  -1  13   4       1841.20       1862.82        26.35 o                         
   0  13   4        795.33        809.17        16.11 o                         
   1  13   4          8.20         14.35         2.83 o                         
   2  13   4        112.43        126.44        10.04 o                         
   3  13   4        740.91        753.18        26.51 o                         
   4  13   4        339.90        346.56        17.29 o                         
   5  13   4         31.70         18.77         6.92 o                         
   6  13   4        408.16        420.48        22.03 o                         
   7  13   4          3.81         -6.56         6.80 o                         
   8  13   4         13.47         14.72         8.71 o                         
  -9  14   4         23.73          7.68         6.64 o                         
  -8  14   4         76.76         59.02         6.13 o                         
  -7  14   4        925.85        944.26        28.64 o                         
  -6  14   4        308.13        266.51         8.84 o                         
  -5  14   4        134.51        100.97         9.54 o                         
  -4  14   4        124.85        128.02        10.27 o                         
  -3  14   4         51.00         39.24         5.01 o                         
  -2  14   4        394.44        376.74        11.30 o                         
  -1  14   4        741.14        791.61        14.09 o                         
   0  14   4       1055.12       1157.51        21.02 o                         
   1  14   4        156.45        156.23         7.54 o                         
   2  14   4        182.27        173.97        11.67 o                         
   3  14   4         16.38         14.71         5.02 o                         
   4  14   4       1227.75       1151.72        35.05 o                         
   5  14   4        709.39        707.98        27.60 o                         
   6  14   4          7.08          0.43         4.60 o                         
   7  14   4          8.64         17.36         8.58 o                         
   8  14   4         95.34         84.38        14.42 o                         
  -8  15   4         83.92         72.04         6.73 o                         
  -7  15   4        127.82        124.60         8.79 o                         
  -6  15   4         30.50         21.47         3.17 o                         
  -5  15   4        400.63        330.10        15.18 o                         
  -4  15   4         41.02         27.02         4.87 o                         
  -3  15   4         22.71         31.39         4.66 o                         
  -2  15   4       1004.12       1061.44        21.98 o                         
  -1  15   4        933.12        986.68        16.95 o                         
   0  15   4         93.31         90.88         5.45 o                         
   1  15   4       1572.60       1624.60        28.71 o                         
   2  15   4          4.91          7.10         4.08 o                         
   3  15   4       1000.89       1027.17        29.77 o                         
   4  15   4         32.02         32.23         6.28 o                         
   5  15   4         10.03         13.61         5.63 o                         
   6  15   4         16.59         18.55         7.70 o                         
   7  15   4          2.44         -4.39         8.44 o                         
   8  15   4         39.37         36.83        19.94 o                         
  -8  16   4          7.30         -1.27         4.24 o                         
  -7  16   4         45.82         40.78         4.39 o                         
  -6  16   4         15.19         14.32         2.90 o                         
  -5  16   4        108.05        114.36        10.03 o                         
  -4  16   4        164.81        158.92        10.62 o                         
  -3  16   4        139.92        138.38         9.25 o                         
  -2  16   4        573.77        558.49        10.37 o                         
  -1  16   4       1560.31       1638.57        25.19 o                         
   0  16   4       1099.13       1167.95        21.96 o                         
   1  16   4       1267.20       1349.47        25.44 o                         
   2  16   4          1.80          2.12         3.21 o                         
   3  16   4          2.25         -1.92         4.37 o                         
   4  16   4       2011.98       2066.51        49.58 o                         
   5  16   4        146.03        141.34        13.83 o                         
   6  16   4        471.78        485.76        42.12 o                         
   7  16   4          8.25          4.16         7.06 o                         
   8  16   4         16.51         15.14         8.31 o                         
  -8  17   4         27.54         29.91         4.38 o                         
  -7  17   4          6.02          3.38         2.91 o                         
  -6  17   4         26.92         20.34         5.11 o                         
  -5  17   4          1.89          3.18         4.94 o                         
  -4  17   4         22.82         11.61         4.81 o                         
  -3  17   4        357.02        336.16        13.98 o                         
  -2  17   4        205.51        209.06         6.19 o                         
  -1  17   4          3.10          1.06         1.77 o                         
   0  17   4        109.87        110.31         6.32 o                         
   1  17   4          2.25          5.98         2.63 o                         
   2  17   4        162.01        165.92        10.75 o                         
   3  17   4         25.69         22.75         6.63 o                         
   4  17   4        212.06        211.61        15.88 o                         
   5  17   4          7.50          3.36         5.59 o                         
   6  17   4          5.57         -8.00        12.71 o                         
   7  17   4         11.68          3.05         8.05 o                         
  -8  18   4          0.72         -4.33         4.33 o                         
  -7  18   4          6.59         11.54         4.19 o                         
  -6  18   4         23.40         12.43         2.36 o                         
  -5  18   4        297.10        273.68        14.65 o                         
  -4  18   4         29.27         24.99         5.27 o                         
  -3  18   4        505.79        516.97        12.79 o                         
  -2  18   4        853.07        838.54        16.02 o                         
  -1  18   4         52.12         43.78         3.92 o                         
   0  18   4        149.75        145.54         7.34 o                         
   1  18   4        314.95        364.40        12.04 o                         
   2  18   4        284.30        330.95        12.71 o                         
   3  18   4         38.62         32.38         6.79 o                         
   4  18   4         50.89         56.03         7.79 o                         
   5  18   4          0.18         -7.99         8.54 o                         
   6  18   4        185.21        180.70        16.69 o                         
   7  18   4        117.62        128.40        17.89 o                         
  -8  19   4        234.95        259.54         9.95 o                         
  -7  19   4         50.96         54.68         5.32 o                         
  -6  19   4        424.70        368.90         9.06 o                         
  -5  19   4          0.97         11.51         5.48 o                         
  -4  19   4         12.79          9.30         4.46 o                         
  -3  19   4       2833.31       2840.36        41.63 o                         
  -2  19   4       9348.01       9621.05       113.09 o                         
  -1  19   4       1109.27       1180.45        21.22 o                         
   0  19   4        781.54        891.44        19.42 o                         
   1  19   4          7.80          2.84         2.67 o                         
   2  19   4          1.42          1.68         2.93 o                         
   3  19   4          1.72         -1.74         3.68 o                         
   4  19   4        743.21        809.43        25.66 o                         
   5  19   4        266.49        238.28        15.42 o                         
   6  19   4          2.10         -7.22         7.22 o                         
   7  19   4         30.43         21.03         8.89 o                         
  -8  20   4          4.23          4.37         7.94 o                         
  -7  20   4         27.09          7.17         6.58 o                         
  -6  20   4        153.43        158.65        13.34 o                         
  -5  20   4         17.13         16.72         5.70 o                         
  -4  20   4         12.60         11.01         1.74 o                         
  -3  20   4        595.73        595.25        15.77 o                         
  -2  20   4        311.79        333.52         9.75 o                         
  -1  20   4        123.25        120.25         7.25 o                         
   0  20   4        248.01        284.55        11.77 o                         
   1  20   4        198.29        245.62        10.26 o                         
   2  20   4          0.52         -2.56         2.56 o                         
   3  20   4          0.12         -1.06         4.09 o                         
   4  20   4         88.99        106.25        10.26 o                         
   5  20   4        378.06        402.26        19.15 o                         
   6  20   4        153.14        150.72        21.37 o                         
   7  20   4         25.15          3.14        12.27 o                         
  -7  21   4         37.50         38.53        12.03 o                         
  -6  21   4          0.00         -3.11         3.89 o                         
  -5  21   4         89.99        108.13        10.78 o                         
  -4  21   4        186.54        198.59         6.72 o                         
  -3  21   4         30.77         31.44         3.48 o                         
  -2  21   4         18.05         16.09         2.92 o                         
  -1  21   4        228.42        239.54         8.94 o                         
   0  21   4          2.42          0.14         2.25 o                         
   1  21   4          0.45          0.21         3.14 o                         
   2  21   4        137.52        119.36         8.75 o                         
   3  21   4        157.66        140.35        12.32 o                         
   4  21   4        151.71        146.83        12.04 o                         
   5  21   4         33.43         39.45        10.17 o                         
   6  21   4         13.66          7.77         6.20 o                         
   7  21   4          2.79        -10.06        10.06 o                         
  -7  22   4        153.17        152.75        14.70 o                         
  -6  22   4         15.20         -1.87         5.98 o                         
  -5  22   4         13.54         12.10         5.70 o                         
  -4  22   4        103.85        113.70         6.73 o                         
  -3  22   4        106.38        109.97         6.78 o                         
  -2  22   4         54.26         49.01         4.38 o                         
  -1  22   4        266.30        262.45         9.57 o                         
   0  22   4         97.27         92.09         7.02 o                         
   1  22   4         96.08         77.80         7.45 o                         
   2  22   4        139.53        146.93         9.82 o                         
   3  22   4        605.88        635.91        25.61 o                         
   4  22   4          7.11          6.39         4.34 o                         
   5  22   4          2.80         -3.58         5.01 o                         
   6  22   4         17.10         11.38         6.12 o                         
   7  22   4        244.97        283.78        21.88 o                         
  -7  23   4          9.75         -6.38         6.38 o                         
  -6  23   4         30.11         20.81         6.40 o                         
  -5  23   4         14.06          6.15         6.61 o                         
  -4  23   4          2.56         -1.14         2.59 o                         
  -3  23   4         61.08         54.59         5.03 o                         
  -2  23   4        655.74        686.43        15.66 o                         
  -1  23   4        243.48        245.35        10.33 o                         
   0  23   4         18.22          9.86         3.26 o                         
   1  23   4         41.14         51.99         6.19 o                         
   2  23   4         45.06         41.00         5.63 o                         
   3  23   4          0.79         -2.27         3.51 o                         
   4  23   4        117.18        102.54         8.96 o                         
   5  23   4         35.20         37.73         8.46 o                         
   6  23   4          5.84         -6.27         6.27 o                         
  -7  24   4         30.27         32.40         9.15 o                         
  -6  24   4        146.46        148.52        14.01 o                         
  -5  24   4          0.02         -3.08         3.08 o                         
  -4  24   4        208.33        202.19        10.16 o                         
  -3  24   4        685.07        719.57        18.16 o                         
  -2  24   4         60.94         63.36         5.35 o                         
  -1  24   4        224.44        240.72         9.99 o                         
   0  24   4         20.11         15.87         3.64 o                         
   1  24   4          2.26         -2.45         2.45 o                         
   2  24   4          0.69         -3.09         3.16 o                         
   3  24   4          0.02         -4.26         4.26 o                         
   4  24   4          0.75         -3.24         3.24 o                         
   5  24   4        106.48        106.15        10.52 o                         
   6  24   4         15.71         15.99         7.19 o                         
  -7  25   4         17.99          7.65         9.05 o                         
  -6  25   4         40.84         31.65        12.87 o                         
  -5  25   4          4.58         -2.23         2.95 o                         
  -4  25   4         13.95         17.51         4.64 o                         
  -3  25   4        458.77        494.58        15.64 o                         
  -2  25   4         90.79         88.18         7.18 o                         
  -1  25   4        106.21         98.75         7.44 o                         
   0  25   4        135.46        123.37         8.39 o                         
   1  25   4        212.11        178.01        10.70 o                         
   2  25   4        615.90        595.39        18.65 o                         
   3  25   4         39.05         28.97         5.63 o                         
   4  25   4        260.11        249.07        18.01 o                         
   5  25   4         67.47         45.95         7.05 o                         
   6  25   4         54.58         42.71         9.36 o                         
  -6  26   4         35.19         35.52        10.38 o                         
  -5  26   4         33.71         46.53         6.41 o                         
  -4  26   4          2.08         -2.87         3.87 o                         
  -3  26   4          9.63          1.28         3.48 o                         
  -2  26   4         38.83         44.98         5.03 o                         
  -1  26   4        581.73        635.69        17.83 o                         
   0  26   4        420.29        435.51        14.99 o                         
   1  26   4        245.06        256.72        13.72 o                         
   2  26   4         15.04          7.40         3.97 o                         
   3  26   4          3.91         -3.96         4.18 o                         
   4  26   4        408.32        451.74        18.08 o                         
   5  26   4        193.95        189.76        14.46 o                         
   6  26   4         37.67         32.29        11.06 o                         
  -6  27   4         23.63         18.47         8.14 o                         
  -5  27   4          0.40         -5.42         5.42 o                         
  -4  27   4         19.15         19.73         3.83 o                         
  -3  27   4        182.71        204.61        11.51 o                         
  -2  27   4        501.00        580.16        17.92 o                         
  -1  27   4         56.52         45.84         6.76 o                         
   0  27   4         51.24         51.95         5.89 o                         
   1  27   4        103.76        101.38         8.74 o                         
   2  27   4         21.83         15.35         4.70 o                         
   3  27   4         39.82         23.77         6.79 o                         
   4  27   4         31.02         33.93         7.50 o                         
   5  27   4          4.79         -6.11         6.11 o                         
  -6  28   4         45.89         61.03        10.17 o                         
  -5  28   4         40.75         40.33         8.96 o                         
  -4  28   4          9.16         -3.56         3.56 o                         
  -3  28   4         86.57         73.43         7.41 o                         
  -2  28   4        321.23        354.51        13.28 o                         
  -1  28   4         21.25         22.08         4.75 o                         
   0  28   4         15.80         17.70         4.61 o                         
   1  28   4        177.90        189.65        11.32 o                         
   2  28   4         29.57         36.55         5.91 o                         
   3  28   4         81.17         50.88        10.30 o                         
   4  28   4        301.18        346.20        18.07 o                         
   5  28   4        199.94        195.45        16.24 o                         
  -5  29   4        168.89        138.01        21.84 o                         
  -4  29   4         11.23          5.84         6.85 o                         
  -3  29   4         25.57         30.37         8.76 o                         
  -2  29   4          2.41         -3.84         3.84 o                         
  -1  29   4         10.46          7.51         4.28 o                         
   0  29   4        160.83        144.14        10.16 o                         
   1  29   4         71.23         52.72         6.92 o                         
   2  29   4         55.73         43.82         7.36 o                         
   3  29   4          0.10         -2.42         4.83 o                         
   4  29   4        408.08        415.96        25.53 o                         
   5  29   4        197.26        223.56        20.05 o                         
  -5  30   4          9.52         -7.67         7.67 o                         
  -4  30   4         10.55          4.76         8.40 o                         
  -3  30   4         22.51         24.22         6.00 o                         
  -2  30   4          1.39         -3.00         5.43 o                         
  -1  30   4         12.81         12.06         4.99 o                         
   0  30   4         50.96         43.20         6.65 o                         
   1  30   4          2.90         -5.20         5.20 o                         
   2  30   4         56.11         53.01         8.57 o                         
   3  30   4         54.09         50.19         8.57 o                         
   4  30   4         27.04          6.20        11.28 o                         
  -4  31   4        146.90        152.29        12.03 o                         
  -3  31   4          8.28          5.27         4.27 o                         
  -2  31   4          0.01         -4.91         4.91 o                         
  -1  31   4        269.98        300.61        15.10 o                         
   0  31   4          1.60         -4.10         6.10 o                         
   1  31   4          6.90         -4.28         4.28 o                         
   2  31   4        330.24        386.25        16.94 o                         
   3  31   4         57.84         66.60         8.99 o                         
   4  31   4          0.03         -7.12         7.12 o                         
  -4  32   4         94.33        103.68         9.94 o                         
  -3  32   4          2.06         -0.64         4.38 o                         
  -2  32   4          3.51         -3.78         5.78 o                         
  -1  32   4         18.08         36.47         6.49 o                         
   0  32   4         44.33         24.99         6.06 o                         
   1  32   4         51.66         58.56         7.32 o                         
   2  32   4         32.46         10.63         9.31 o                         
   3  32   4          7.06          5.56         7.00 o                         
  -3  33   4         12.12          8.06         8.16 o                         
  -2  33   4        112.35        159.00        24.26 o                         
  -1  33   4         23.78         20.03         8.51 o                         
   0  33   4          1.87         -4.50         4.50 o                         
   1  33   4          5.37         -4.67         5.60 o                         
   2  33   4          6.07         22.79         7.40 o                         
   3  33   4         68.84         82.88        11.53 o                         
  -3  34   4          0.02         -6.23         6.23 o                         
  -2  34   4          8.45         -6.14         7.83 o                         
  -1  34   4        328.00        384.20        20.26 o                         
   0  34   4        140.19        137.81        12.97 o                         
   1  34   4         40.94         43.54        11.55 o                         
   2  34   4         24.71         21.24         8.27 o                         
  -1  35   4        109.02        123.33        14.65 o                         
   0  35   4        149.12        141.78        16.54 o                         
   1  35   4         46.31         56.79        11.86 o                         
  -9   1   5         34.43         14.80         6.12 o                         
  -8   1   5         56.83         57.68        12.60 o                         
  -7   1   5          4.38          2.82         3.34 o                         
  -6   1   5          7.19         16.29         6.57 o                         
  -5   1   5        323.25        342.74        11.05 o                         
  -4   1   5        293.93        314.43         8.99 o                         
  -3   1   5       1102.29       1079.90        29.48 o                         
  -2   1   5        124.74        121.41         4.94 o                         
  -1   1   5         29.75         22.95         3.83 o                         
   0   1   5         64.85         47.19         4.43 o                         
   1   1   5        468.28        535.11        17.99 o                         
   2   1   5       1008.13        982.86        29.78 o                         
   3   1   5       1133.41       1161.79        40.44 o                         
   4   1   5         15.10         17.28         5.46 o                         
   5   1   5         36.93         11.88         6.18 o                         
   6   1   5        179.39        143.98        14.35 o                         
   7   1   5         20.17         -6.65         6.65 o                         
   8   1   5          5.31         -6.92         6.92 o                         
  -9   2   5        275.04        303.40        16.46 o                         
  -8   2   5         69.43         68.43        12.21 o                         
  -7   2   5        366.87        376.39        14.73 o                         
  -6   2   5       1257.85       1230.34        27.62 o                         
  -5   2   5        441.11        448.78        13.14 o                         
  -4   2   5        221.67        227.44         9.91 o                         
  -3   2   5         50.02         33.13         4.41 o                         
  -2   2   5        316.52        306.74         8.15 o                         
  -1   2   5        163.71        181.81         7.65 o                         
   0   2   5         70.82         54.50         5.11 o                         
   1   2   5       3532.09       3618.47        72.26 o                         
   2   2   5        645.97        659.26        23.33 o                         
   3   2   5        466.71        479.37        18.63 o                         
   4   2   5        372.75        395.16        18.21 o                         
   5   2   5        275.13        327.03        17.92 o                         
   6   2   5        607.42        578.01        25.74 o                         
   7   2   5         76.66        104.95        13.68 o                         
   8   2   5        307.08        303.78        23.90 o                         
  -9   3   5          1.31         -6.12        11.79 o                         
  -8   3   5         10.58         21.47         7.24 o                         
  -7   3   5          3.50         10.12        10.30 o                         
  -6   3   5        112.46        103.09         7.52 o                         
  -5   3   5        582.04        567.77        14.41 o                         
  -4   3   5          4.61          1.63         2.17 o                         
  -3   3   5         10.24          6.72         2.35 o                         
  -2   3   5        237.39        273.68         7.34 o                         
  -1   3   5        346.82        339.03         9.75 o                         
   0   3   5         84.44         70.57         8.00 o                         
   1   3   5         17.20         10.06         4.02 o                         
   2   3   5          0.25         -1.80         5.31 o                         
   3   3   5         20.09         32.45         7.61 o                         
   4   3   5        164.10        180.01        13.78 o                         
   5   3   5         64.90         44.38        10.79 o                         
   6   3   5         20.22         32.07         7.90 o                         
   7   3   5         20.52         16.64         8.76 o                         
   8   3   5          0.01         -7.67         7.67 o                         
  -9   4   5         52.91         34.64         8.18 o                         
  -8   4   5        226.33        283.90        28.04 o                         
  -7   4   5         58.99         64.51         6.53 o                         
  -6   4   5         26.45         29.64         3.98 o                         
  -5   4   5        761.53        762.88        17.03 o                         
  -4   4   5        887.66        896.11        23.44 o                         
  -3   4   5       3732.68       3905.83        62.79 o                         
  -2   4   5        274.60        313.86         7.64 o                         
  -1   4   5        142.41        212.67         7.57 o                         
   0   4   5       5996.58       6379.87       156.65 o                         
   1   4   5        107.34        111.66         9.95 o                         
   2   4   5       2011.68       1957.86        41.20 o                         
   3   4   5        497.00        485.27        18.57 o                         
   4   4   5        283.76        253.41        15.35 o                         
   5   4   5        139.51        122.13        12.57 o                         
   6   4   5       1134.96       1188.62        38.12 o                         
   7   4   5        489.57        474.52        25.91 o                         
   8   4   5         41.79         28.52        12.64 o                         
  -9   5   5          8.17         -1.05         5.78 o                         
  -8   5   5         28.60         21.18         4.47 o                         
  -7   5   5        761.62        734.44        21.09 o                         
  -6   5   5        589.26        595.89        16.43 o                         
  -5   5   5        287.66        253.85        12.68 o                         
  -4   5   5        356.78        379.63        13.89 o                         
  -3   5   5         32.62         32.17         3.34 o                         
  -2   5   5          4.74          3.83         0.88 o                         
  -1   5   5        541.55        547.82        13.75 o                         
   0   5   5       3629.79       4076.67       178.44 o                         
   1   5   5          0.95          2.73         3.11 o                         
   2   5   5        112.92        108.90         8.96 o                         
   3   5   5         35.36         28.25         6.24 o                         
   4   5   5        125.52        105.06        10.41 o                         
   5   5   5          7.86          0.04         4.25 o                         
   6   5   5         90.30         71.40        10.15 o                         
   7   5   5          0.04         -5.94         5.94 o                         
   8   5   5         22.22         16.55        12.31 o                         
  -9   6   5         10.25         19.64         6.91 o                         
  -8   6   5        304.16        309.56        14.63 o                         
  -7   6   5          5.32         14.01         8.06 o                         
  -6   6   5        259.00        313.11        10.62 o                         
  -5   6   5          4.42          5.45         4.19 o                         
  -4   6   5          0.19          3.78         2.10 o                         
  -3   6   5        612.19        564.77        14.00 o                         
  -2   6   5         19.44         11.27         5.12 o                         
  -1   6   5        966.14        862.25        18.91 o                         
   0   6   5       2777.97       2895.92       117.94 o                         
   1   6   5       2437.55       2686.17        94.15 o                         
   2   6   5        167.61        196.72        10.58 o                         
   3   6   5         41.45         41.60         6.73 o                         
   4   6   5        253.73        280.71        15.75 o                         
   5   6   5          2.30          0.61         5.10 o                         
   6   6   5         17.78         17.22         6.78 o                         
   7   6   5         25.58          7.32         9.15 o                         
   8   6   5         49.56         36.54        10.61 o                         
  -9   7   5         43.05         43.39         8.35 o                         
  -8   7   5         40.01         32.45         6.05 o                         
  -7   7   5        221.76        200.73         9.90 o                         
  -6   7   5         11.05          4.84         7.62 o                         
  -5   7   5        398.22        365.14        16.62 o                         
  -4   7   5        310.78        322.48        11.55 o                         
  -3   7   5        343.59        293.44         9.45 o                         
  -2   7   5         96.79        109.14        13.66 o                         
  -1   7   5         53.81         56.81         4.46 o                         
   0   7   5        540.12        474.21        19.88 o                         
   1   7   5       1977.20       2105.84        51.28 o                         
   2   7   5        154.48        119.92         9.89 o                         
   3   7   5        491.55        487.97        18.83 o                         
   4   7   5        611.86        619.16        23.59 o                         
   5   7   5         10.17          7.78         4.64 o                         
   6   7   5        171.95        181.47        16.02 o                         
   7   7   5          0.48         -4.94         4.94 o                         
   8   7   5         31.98         14.37        10.90 o                         
  -9   8   5         37.26         32.47         6.29 o                         
  -8   8   5        214.68        252.34        12.83 o                         
  -7   8   5          1.34          1.48         2.52 o                         
  -6   8   5         51.37         40.06         6.64 o                         
  -5   8   5         42.44         42.63         6.25 o                         
  -4   8   5        288.02        297.40        11.38 o                         
  -3   8   5          0.26         -0.39         1.81 o                         
  -2   8   5         41.81         38.05         3.19 o                         
  -1   8   5        140.51        146.42         8.69 o                         
   0   8   5        770.40        815.66        21.69 o                         
   1   8   5        265.59        317.64        14.79 o                         
   2   8   5        730.70        810.20        30.78 o                         
   3   8   5         12.24         17.42         4.90 o                         
   4   8   5         75.43         73.48         9.27 o                         
   5   8   5        149.65        138.79        13.61 o                         
   6   8   5          7.27          0.13         7.45 o                         
   7   8   5        243.45        222.29        19.64 o                         
   8   8   5         27.01         34.55        10.88 o                         
  -9   9   5        115.86        146.92        12.62 o                         
  -8   9   5         66.82         81.62         5.61 o                         
  -7   9   5         28.82         29.17         3.31 o                         
  -6   9   5         21.80         15.24        13.47 o                         
  -5   9   5         31.93         24.94         5.02 o                         
  -4   9   5         77.78         66.81         5.82 o                         
  -3   9   5        667.60        658.61        16.43 o                         
  -2   9   5          2.01          0.76         1.43 o                         
  -1   9   5        239.31        241.36        17.98 o                         
   0   9   5          0.87          2.14         1.44 o                         
   1   9   5          0.53          1.23         2.70 o                         
   2   9   5         90.82         88.88         7.83 o                         
   3   9   5        437.00        513.41        24.15 o                         
   4   9   5         66.01         68.43         8.76 o                         
   5   9   5          9.22          3.65         4.08 o                         
   6   9   5        170.30        153.74        15.85 o                         
   7   9   5         80.53         81.83        11.75 o                         
   8   9   5          1.52         -8.07         8.07 o                         
  -9  10   5        128.33        124.95         7.52 o                         
  -8  10   5        126.50        151.28        11.31 o                         
  -7  10   5         45.51         44.75         7.90 o                         
  -6  10   5         74.80         80.03         9.78 o                         
  -5  10   5         29.94         33.69         5.15 o                         
  -4  10   5        967.05        950.31        23.43 o                         
  -3  10   5          0.44          0.97         1.80 o                         
  -2  10   5        261.12        263.88         9.80 o                         
  -1  10   5       1051.53       1103.72        24.11 o                         
   0  10   5         53.16         43.98         3.87 o                         
   1  10   5        112.98        107.37         8.23 o                         
   2  10   5       1085.16       1068.63        28.14 o                         
   3  10   5       4032.24       4324.77       242.40 o                         
   4  10   5        188.90        196.42        14.78 o                         
   5  10   5         50.68         54.41         9.48 o                         
   6  10   5        433.60        444.39        26.63 o                         
   7  10   5        312.59        299.32        21.31 o                         
   8  10   5         14.74         15.82         9.59 o                         
  -9  11   5        162.77        163.61        12.06 o                         
  -8  11   5        171.72        203.18        18.91 o                         
  -7  11   5        495.29        533.42        23.92 o                         
  -6  11   5          5.24          2.48         4.25 o                         
  -5  11   5          2.94         -0.08         3.13 o                         
  -4  11   5       1176.09       1194.03        27.67 o                         
  -3  11   5        800.19        814.62        19.81 o                         
  -2  11   5       1912.49       1927.52        31.42 o                         
  -1  11   5        437.46        411.62        12.98 o                         
   0  11   5        286.13        317.78         8.57 o                         
   1  11   5       2594.57       2564.53        57.69 o                         
   2  11   5       1539.00       1557.38        36.28 o                         
   3  11   5        260.04        252.77        16.25 o                         
   4  11   5       4193.83       4397.74       112.44 o                         
   5  11   5          6.79          4.76         5.11 o                         
   6  11   5          1.78          8.17         7.83 o                         
   7  11   5          0.10         -1.29         7.32 o                         
   8  11   5         17.10         16.22        11.91 o                         
  -9  12   5         38.89         44.35        17.08 o                         
  -8  12   5          1.27         -7.64         8.78 o                         
  -7  12   5        168.88        176.41        15.06 o                         
  -6  12   5          1.15         -3.73         3.73 o                         
  -5  12   5        368.72        342.47        14.30 o                         
  -4  12   5         63.54         34.15         4.96 o                         
  -3  12   5         10.28          4.86         2.63 o                         
  -2  12   5        128.26        140.33         5.89 o                         
  -1  12   5        662.70        640.43        17.38 o                         
   0  12   5        730.88        764.34        15.17 o                         
   1  12   5        269.27        287.70        12.79 o                         
   2  12   5       2735.72       2818.93        55.91 o                         
   3  12   5        306.17        297.84        19.26 o                         
   4  12   5          1.24          9.60         7.56 o                         
   5  12   5          5.38          1.04         4.79 o                         
   6  12   5         32.02         25.57         7.97 o                         
   7  12   5         14.99          1.51         7.72 o                         
   8  12   5        118.37        136.32        21.88 o                         
  -8  13   5          9.14         -6.10         6.10 o                         
  -7  13   5        294.51        322.99        18.93 o                         
  -6  13   5         40.16         53.88         7.15 o                         
  -5  13   5         66.41        102.13         9.08 o                         
  -4  13   5         52.88         53.74         6.12 o                         
  -3  13   5        284.32        240.58        10.04 o                         
  -2  13   5        431.00        394.02        10.73 o                         
  -1  13   5        123.35        115.98         7.34 o                         
   0  13   5        297.96        302.51         8.89 o                         
   1  13   5         39.11         27.04         3.65 o                         
   2  13   5        262.79        278.78        21.09 o                         
   3  13   5        140.12        140.11        12.42 o                         
   4  13   5          0.51          1.42         4.26 o                         
   5  13   5        431.21        455.40        22.05 o                         
   6  13   5        144.49        169.75        16.38 o                         
   7  13   5         23.19         21.68         7.95 o                         
   8  13   5        323.65        401.94        34.70 o                         
  -8  14   5         20.75         25.89        10.44 o                         
  -7  14   5        220.01        220.58        14.86 o                         
  -6  14   5         52.41         49.68         7.79 o                         
  -5  14   5          1.59          7.18         3.75 o                         
  -4  14   5         87.27         79.14         7.35 o                         
  -3  14   5        180.90        168.74         9.15 o                         
  -2  14   5         74.13         92.57         5.46 o                         
  -1  14   5        268.48        269.83        11.88 o                         
   0  14   5        153.62        189.57         7.15 o                         
   1  14   5         24.94         18.15         3.33 o                         
   2  14   5        112.69        112.91         9.71 o                         
   3  14   5        191.19        166.78        14.90 o                         
   4  14   5        769.60        752.10        35.99 o                         
   5  14   5          0.11         -3.69         4.33 o                         
   6  14   5        199.39        198.11        17.70 o                         
   7  14   5        129.41        135.67        15.74 o                         
  -8  15   5        321.76        309.80        18.68 o                         
  -7  15   5          0.03         -2.42         5.17 o                         
  -6  15   5         18.36          9.74         4.58 o                         
  -5  15   5         19.22         18.00         5.59 o                         
  -4  15   5        277.27        262.57        12.53 o                         
  -3  15   5          2.91          1.11         2.60 o                         
  -2  15   5        334.74        353.53        11.09 o                         
  -1  15   5         42.94         40.28         5.17 o                         
   0  15   5        497.78        551.70        13.12 o                         
   1  15   5         75.53         74.55         5.78 o                         
   2  15   5         16.41         13.73         4.02 o                         
   3  15   5        131.16        116.92        12.49 o                         
   4  15   5        315.98        365.98        19.54 o                         
   5  15   5         81.53         96.60        11.06 o                         
   6  15   5         29.43         34.05         8.64 o                         
   7  15   5          0.00        -12.25        12.25 o                         
  -8  16   5         60.87         84.54        24.61 o                         
  -7  16   5         54.12         44.44         8.01 o                         
  -6  16   5        654.88        634.89        26.64 o                         
  -5  16   5         29.13         25.95         7.78 o                         
  -4  16   5          4.40          6.71         3.61 o                         
  -3  16   5        233.47        220.92        11.01 o                         
  -2  16   5        203.04        193.73         8.56 o                         
  -1  16   5        104.41        106.13         8.33 o                         
   0  16   5        529.19        594.56        14.11 o                         
   1  16   5         34.99         39.16         4.66 o                         
   2  16   5         37.03         40.54         6.33 o                         
   3  16   5       1003.35       1018.46        30.85 o                         
   4  16   5        329.80        359.41        19.25 o                         
   5  16   5         83.76         85.87        10.84 o                         
   6  16   5          1.11         -5.77         5.77 o                         
   7  16   5         45.73         59.42        10.95 o                         
  -8  17   5        112.62        115.88        17.03 o                         
  -7  17   5        180.10        180.90        14.32 o                         
  -6  17   5          0.00          0.94         4.11 o                         
  -5  17   5        100.72         75.32         8.13 o                         
  -4  17   5         21.81         11.17         4.43 o                         
  -3  17   5       2010.39       2058.56        43.05 o                         
  -2  17   5       2370.47       2373.16        47.62 o                         
  -1  17   5        234.38        239.94         7.02 o                         
   0  17   5          0.01         -0.38         3.59 o                         
   1  17   5          0.04          2.16         2.32 o                         
   2  17   5        313.01        316.00        13.28 o                         
   3  17   5       1708.09       1713.46        38.22 o                         
   4  17   5       1582.81       1699.78        45.31 o                         
   5  17   5          1.04          4.17         4.53 o                         
   6  17   5         20.14          6.59         7.32 o                         
   7  17   5         43.97         52.84        10.62 o                         
  -8  18   5         61.62         63.14        12.05 o                         
  -7  18   5         40.51         48.87         9.59 o                         
  -6  18   5          3.13         -6.96         6.96 o                         
  -5  18   5        208.90        190.56        12.85 o                         
  -4  18   5        444.43        457.28        17.51 o                         
  -3  18   5        429.11        413.24        15.87 o                         
  -2  18   5       3884.53       4185.55        76.20 o                         
  -1  18   5       1045.23       1032.07        19.10 o                         
   0  18   5        143.00        142.82         7.40 o                         
   1  18   5         78.08         67.28         5.82 o                         
   2  18   5        273.80        306.32        17.38 o                         
   3  18   5        169.04        155.30        11.69 o                         
   4  18   5          2.08         -3.11         3.11 o                         
   5  18   5         36.69         34.70        14.08 o                         
   6  18   5          0.51         -5.46         5.46 o                         
   7  18   5         21.19         24.18         9.72 o                         
  -8  19   5         44.30         52.80        11.58 o                         
  -7  19   5          0.88         -8.76         8.76 o                         
  -6  19   5          5.72         -4.47         4.47 o                         
  -5  19   5         22.67          8.15         5.42 o                         
  -4  19   5         96.87         93.95         9.73 o                         
  -3  19   5        284.01        308.11        14.68 o                         
  -2  19   5        932.13        926.84        33.86 o                         
  -1  19   5          0.04         -1.69         1.69 o                         
   0  19   5        392.72        440.68        12.84 o                         
   1  19   5         12.53         11.61         3.31 o                         
   2  19   5        173.26        138.76         9.09 o                         
   3  19   5        120.01        114.95         9.99 o                         
   4  19   5         72.83         60.10         8.35 o                         
   5  19   5        321.53        388.24        21.28 o                         
   6  19   5          5.41         -4.86         8.87 o                         
   7  19   5         37.48         12.94        19.76 o                         
  -7  20   5          5.07          2.11         5.84 o                         
  -6  20   5          8.29         -2.04         4.82 o                         
  -5  20   5          0.94         -0.21         3.54 o                         
  -4  20   5        298.79        298.70        14.53 o                         
  -3  20   5         49.29         50.81         6.70 o                         
  -2  20   5         49.07         42.51         7.58 o                         
  -1  20   5          3.06          4.26         2.61 o                         
   0  20   5          2.46          5.31         2.60 o                         
   1  20   5        204.39        208.95        11.71 o                         
   2  20   5        185.95        200.73        10.55 o                         
   3  20   5         33.50         20.58         6.04 o                         
   4  20   5          3.89          7.84         8.26 o                         
   5  20   5        148.20        140.99        13.03 o                         
   6  20   5         49.01         13.53         8.86 o                         
   7  20   5          6.65         -8.94         9.69 o                         
  -7  21   5         60.18         61.51         9.63 o                         
  -6  21   5         67.78         68.15         9.18 o                         
  -5  21   5         53.38         27.71         6.21 o                         
  -4  21   5         41.24         50.72         7.13 o                         
  -3  21   5        282.31        295.66        15.69 o                         
  -2  21   5        830.16        812.49        30.92 o                         
  -1  21   5          7.15          5.14         5.49 o                         
   0  21   5        142.73        168.86         8.55 o                         
   1  21   5         76.33         58.72         5.80 o                         
   2  21   5        302.06        364.79        14.12 o                         
   3  21   5          1.98         -3.87         3.87 o                         
   4  21   5        190.01        155.41        14.31 o                         
   5  21   5         17.04          5.68         6.11 o                         
   6  21   5         15.65         -2.03         7.94 o                         
  -7  22   5          0.19         -2.89         9.42 o                         
  -6  22   5         22.85         17.92         6.66 o                         
  -5  22   5          0.83         -5.52         6.13 o                         
  -4  22   5        144.23        151.48        11.82 o                         
  -3  22   5        143.05        143.72        11.67 o                         
  -2  22   5        119.49        118.34        13.12 o                         
  -1  22   5        141.08        132.89         8.22 o                         
   0  22   5        132.35        127.74         9.20 o                         
   1  22   5        615.85        552.64        16.40 o                         
   2  22   5        625.43        595.21        28.07 o                         
   3  22   5        135.43        117.89         9.23 o                         
   4  22   5          6.44          4.21         4.36 o                         
   5  22   5          7.41         -6.84         7.17 o                         
   6  22   5         12.72         11.70         7.06 o                         
  -7  23   5        132.40        121.39        13.35 o                         
  -6  23   5         51.89         46.67         9.37 o                         
  -5  23   5         26.41         38.26         7.07 o                         
  -4  23   5        139.54        141.27        12.10 o                         
  -3  23   5       1344.53       1430.15        36.95 o                         
  -2  23   5         11.91         14.31         2.67 o                         
  -1  23   5        145.01        137.54         8.37 o                         
   0  23   5         66.39         68.50         7.01 o                         
   1  23   5        168.96        162.76        10.06 o                         
   2  23   5         97.45         83.30         7.75 o                         
   3  23   5        450.67        451.62        16.69 o                         
   4  23   5         61.22         55.76         7.14 o                         
   5  23   5         93.54         80.92         9.38 o                         
   6  23   5        100.14        102.99        13.74 o                         
  -7  24   5         26.89         11.87         8.21 o                         
  -6  24   5        121.13        132.48        14.77 o                         
  -5  24   5          8.72         -5.37         5.57 o                         
  -4  24   5         14.46         17.51         5.54 o                         
  -3  24   5          0.10          0.03         4.98 o                         
  -2  24   5        119.48        117.15         7.25 o                         
  -1  24   5        323.95        330.86        11.41 o                         
   0  24   5         43.84         43.22         5.17 o                         
   1  24   5        278.46        266.38        11.87 o                         
   2  24   5         43.78         29.42         5.26 o                         
   3  24   5         85.09         98.29         9.00 o                         
   4  24   5         43.50         46.11         7.00 o                         
   5  24   5          7.11         -5.43         5.43 o                         
   6  24   5          0.30         -7.66         8.08 o                         
  -6  25   5          2.56         -6.78         6.78 o                         
  -5  25   5         64.58         59.51         9.23 o                         
  -4  25   5         74.16         85.37        10.35 o                         
  -3  25   5        178.04        214.01        14.60 o                         
  -2  25   5         62.65         56.56         5.43 o                         
  -1  25   5         26.10         17.32         3.70 o                         
   0  25   5         47.46         40.91         5.32 o                         
   1  25   5         26.74         26.20         4.75 o                         
   2  25   5          5.78          1.34         3.31 o                         
   3  25   5         28.82         17.91         5.39 o                         
   4  25   5        202.22        218.45        14.17 o                         
   5  25   5        122.80        105.58        10.96 o                         
  -6  26   5          1.31         -6.36         6.36 o                         
  -5  26   5         77.27         78.97        10.63 o                         
  -4  26   5        259.39        267.68        20.04 o                         
  -3  26   5          0.06         -4.49         4.49 o                         
  -2  26   5         18.56         17.48         5.80 o                         
  -1  26   5         48.23         53.89         5.59 o                         
   0  26   5         84.42         80.95         7.08 o                         
   1  26   5          0.38          3.91         3.54 o                         
   2  26   5          0.84         -3.73         3.73 o                         
   3  26   5        201.82        188.90        12.57 o                         
   4  26   5          6.63         11.95         6.01 o                         
   5  26   5         18.49         -6.76         6.76 o                         
  -6  27   5        237.91        238.40        20.13 o                         
  -5  27   5         58.54         57.03         9.55 o                         
  -4  27   5         23.41         15.72         9.81 o                         
  -3  27   5        137.60        138.06        12.92 o                         
  -2  27   5        258.22        253.96        12.17 o                         
  -1  27   5          9.37          1.93         3.06 o                         
   0  27   5         28.73         11.76         5.29 o                         
   1  27   5          7.35         -3.23         3.50 o                         
   2  27   5         19.51         16.31         6.48 o                         
   3  27   5        126.86        111.79        10.14 o                         
   4  27   5         34.17         13.78         6.09 o                         
   5  27   5        138.81        150.70        16.49 o                         
  -5  28   5        169.50        207.28        22.42 o                         
  -4  28   5         14.13         -5.65         5.65 o                         
  -3  28   5          0.45          3.79        11.38 o                         
  -2  28   5         24.89         22.10         4.25 o                         
  -1  28   5          1.90         -4.36         4.36 o                         
   0  28   5         15.61          6.57         4.05 o                         
   1  28   5         55.21         50.38         6.33 o                         
   2  28   5        164.53        157.27        11.31 o                         
   3  28   5        207.93        192.39        15.71 o                         
   4  28   5        266.89        294.73        18.19 o                         
  -5  29   5          0.60          0.76         8.23 o                         
  -4  29   5         56.55         73.88        14.08 o                         
  -3  29   5          2.46         -8.28         8.28 o                         
  -2  29   5         17.58          8.63         4.01 o                         
  -1  29   5         25.92         18.87         4.49 o                         
   0  29   5         73.01         58.69         6.89 o                         
   1  29   5         19.47         17.22         5.02 o                         
   2  29   5         17.84         14.06         4.96 o                         
   3  29   5         11.06          7.67         5.24 o                         
   4  29   5         27.59         17.51         7.97 o                         
  -5  30   5         22.25         18.97        13.28 o                         
  -4  30   5         20.96          6.41         7.72 o                         
  -3  30   5         93.52         98.22        15.91 o                         
  -2  30   5        236.41        247.09        12.09 o                         
  -1  30   5         40.78         32.50         6.78 o                         
   0  30   5          3.52         -0.31         4.37 o                         
   1  30   5          5.48          5.14         6.19 o                         
   2  30   5          0.09         -4.38         4.38 o                         
   3  30   5         56.12         51.57         9.05 o                         
   4  30   5         42.45         54.73        10.28 o                         
  -4  31   5         79.86         95.45        19.46 o                         
  -3  31   5          3.41         -1.00        10.79 o                         
  -2  31   5         43.79         35.67         5.94 o                         
  -1  31   5         55.07         58.21         8.56 o                         
   0  31   5         50.32         26.41         5.82 o                         
   1  31   5         17.17          4.71         7.24 o                         
   2  31   5        131.72        129.05        11.98 o                         
   3  31   5        141.75        129.24        13.17 o                         
  -3  32   5          2.00         -9.47         9.47 o                         
  -2  32   5        764.43        860.00        24.87 o                         
  -1  32   5        400.69        492.90        34.80 o                         
   0  32   5          7.38         -4.43         4.43 o                         
   1  32   5         32.16         17.77         9.48 o                         
   2  32   5        294.70        335.18        20.31 o                         
  -3  33   5          0.68         -2.04         8.97 o                         
  -2  33   5         13.16          1.72         7.56 o                         
  -1  33   5         78.89         87.29        10.34 o                         
   0  33   5         44.58         25.11         7.13 o                         
   1  33   5          1.79         -7.49         7.68 o                         
   2  33   5          0.15         -6.14         6.14 o                         
  -2  34   5          0.55         -6.54         6.54 o                         
  -1  34   5         38.27         16.64         8.15 o                         
   0  34   5        125.57        132.75        16.74 o                         
   1  34   5        107.37         91.06        10.56 o                         
  -8   0   6          4.64         -4.64         4.64 o                         
  -7   0   6         12.76         25.80        12.14 o                         
  -6   0   6        218.34        230.46        15.75 o                         
  -5   0   6        292.11        260.31        22.39 o                         
  -4   0   6        115.82        130.91        13.28 o                         
  -3   0   6        529.84        510.30        17.97 o                         
  -2   0   6       3587.25       3419.27        77.67 o                         
  -1   0   6         60.26         35.40         7.02 o                         
   0   0   6       3393.14       3479.65        82.68 o                         
   1   0   6        290.19        284.59        16.42 o                         
   2   0   6        489.12        430.31        34.91 o                         
   3   0   6          9.73         -0.84         3.23 o                         
   4   0   6        200.44        172.11        19.45 o                         
   5   0   6       1157.22       1149.87        71.15 o                         
   6   0   6        100.55        127.08        20.37 o                         
   7   0   6       1148.42       1221.76        59.41 o                         
   8   0   6         78.13         34.05        32.82 o                         
  -9   1   6        107.68         98.38        13.58 o                         
  -8   1   6         27.49         31.12         5.48 o                         
  -7   1   6         31.62         23.22         4.11 o                         
  -6   1   6         14.27         15.12         3.71 o                         
  -5   1   6          1.67         -2.50         2.50 o                         
  -4   1   6         28.47         25.14         4.83 o                         
  -3   1   6        995.45        987.37        20.04 o                         
  -2   1   6        227.71        249.26         8.08 o                         
  -1   1   6          8.68          6.88         2.33 o                         
   0   1   6        207.76        197.37        11.46 o                         
   1   1   6        125.90        116.87         8.09 o                         
   2   1   6        241.87        243.50        14.80 o                         
   3   1   6        646.82        658.79        22.90 o                         
   4   1   6       1380.22       1420.75        38.76 o                         
   5   1   6         51.14         44.56         8.40 o                         
   6   1   6          4.95         13.31         7.58 o                         
   7   1   6         41.73         43.48        12.54 o                         
   8   1   6         28.78         20.25         8.04 o                         
  -9   2   6          2.01         25.04        18.21 o                         
  -8   2   6        251.26        245.47        13.95 o                         
  -7   2   6        100.39        101.22         8.46 o                         
  -6   2   6       2089.15       2092.09        40.50 o                         
  -5   2   6        961.67        917.34        32.51 o                         
  -4   2   6         42.02         45.08         5.09 o                         
  -3   2   6        414.09        438.53        12.43 o                         
  -2   2   6       1962.58       1952.84        33.78 o                         
  -1   2   6         60.31         45.34         5.77 o                         
   0   2   6        343.61        382.40        11.87 o                         
   1   2   6        346.04        361.77        13.25 o                         
   2   2   6          0.42          0.15         2.69 o                         
   3   2   6         33.59         29.64         6.36 o                         
   4   2   6         65.09         68.68         9.38 o                         
   5   2   6         32.59         36.06        14.30 o                         
   6   2   6         27.50         23.15         8.27 o                         
   7   2   6          0.01        -11.02        11.02 o                         
   8   2   6         18.78         14.81        10.46 o                         
  -9   3   6         21.61         30.37         7.18 o                         
  -8   3   6          0.06          0.62         3.76 o                         
  -7   3   6        726.14        733.99        19.11 o                         
  -6   3   6         41.83         34.15         7.59 o                         
  -5   3   6        440.12        439.50        15.93 o                         
  -4   3   6        174.91        194.54        15.53 o                         
  -3   3   6         25.39         19.98         2.63 o                         
  -2   3   6         33.35         33.56         2.99 o                         
  -1   3   6       1744.26       1827.46        39.71 o                         
   0   3   6        751.34        863.38        19.90 o                         
   1   3   6        888.34        845.52        35.05 o                         
   2   3   6        421.10        425.61        16.42 o                         
   3   3   6        440.69        505.25        19.87 o                         
   4   3   6         48.70         50.82         8.16 o                         
   5   3   6        391.49        376.48        22.67 o                         
   6   3   6        249.32        207.00        17.52 o                         
   7   3   6        222.97        212.28        26.67 o                         
   8   3   6         64.74         42.75        11.80 o                         
  -9   4   6         13.62          9.38         6.95 o                         
  -8   4   6         53.62         51.03         5.40 o                         
  -7   4   6         84.62        119.69        18.64 o                         
  -6   4   6        391.57        398.43        25.80 o                         
  -5   4   6         35.23         27.88         5.04 o                         
  -4   4   6          9.70         12.96         3.29 o                         
  -3   4   6        139.75        125.25         5.30 o                         
  -2   4   6       3591.13       3575.72        56.96 o                         
  -1   4   6         46.67         29.98         6.07 o                         
   0   4   6         42.73         49.53         4.52 o                         
   1   4   6        292.32        314.52        13.25 o                         
   2   4   6        502.76        498.82        21.69 o                         
   3   4   6        526.88        506.72        19.86 o                         
   4   4   6         77.72         64.47         9.06 o                         
   5   4   6          1.38          1.02         5.21 o                         
   6   4   6         83.84         74.22        12.44 o                         
   7   4   6          0.83         -1.49         7.46 o                         
   8   4   6          2.26         -8.30         8.30 o                         
  -9   5   6          0.04         -5.74         5.74 o                         
  -8   5   6         35.53         31.03         7.51 o                         
  -7   5   6         80.25         73.91        10.44 o                         
  -6   5   6          5.68          9.87         5.69 o                         
  -5   5   6         37.22         25.60         4.59 o                         
  -4   5   6          0.22         -0.57         1.97 o                         
  -3   5   6        350.69        347.18         9.22 o                         
  -2   5   6         34.39         45.47         4.05 o                         
  -1   5   6         23.30         22.88         3.51 o                         
   0   5   6         21.32         19.22         2.90 o                         
   1   5   6          3.03          3.04         3.07 o                         
   2   5   6         43.00         43.50         6.14 o                         
   3   5   6        154.15        200.66        24.49 o                         
   4   5   6        170.10        153.19        13.21 o                         
   5   5   6        160.55        201.96        16.20 o                         
   6   5   6        124.72        129.46        13.51 o                         
   7   5   6         13.50          4.07         8.96 o                         
   8   5   6         31.55         -3.71         8.99 o                         
  -9   6   6        163.55        157.85        22.78 o                         
  -8   6   6          0.49         -1.55         9.76 o                         
  -7   6   6         18.82         16.88         5.41 o                         
  -6   6   6         40.55         29.89         7.16 o                         
  -5   6   6        160.18        126.97         9.16 o                         
  -4   6   6        405.92        365.73        12.03 o                         
  -3   6   6       1346.91       1328.54        29.49 o                         
  -2   6   6        368.02        329.39        10.76 o                         
  -1   6   6        317.64        306.61        10.53 o                         
   0   6   6       1177.51       1266.04        26.11 o                         
   1   6   6        309.96        336.24        15.78 o                         
   2   6   6         70.14         60.54         7.15 o                         
   3   6   6        768.53        859.28        31.39 o                         
   4   6   6          2.34         -1.40         3.91 o                         
   5   6   6        172.39        161.98        14.75 o                         
   6   6   6         36.85         25.00         7.57 o                         
   7   6   6         81.45         67.40        10.88 o                         
   8   6   6         25.02          5.36        16.53 o                         
  -9   7   6          0.19          6.55         8.93 o                         
  -8   7   6         13.35          7.71         6.14 o                         
  -7   7   6          1.53          6.48         4.32 o                         
  -6   7   6         23.23         21.28         5.69 o                         
  -5   7   6       1333.82       1460.03        32.12 o                         
  -4   7   6        105.70        104.81         7.45 o                         
  -3   7   6         29.63         22.21         2.81 o                         
  -2   7   6        299.10        278.71         9.47 o                         
  -1   7   6        133.72        149.68         7.36 o                         
   0   7   6        323.18        338.62        12.05 o                         
   1   7   6          0.03          0.17         3.83 o                         
   2   7   6       1104.59       1154.09        32.59 o                         
   3   7   6       2010.95       2070.80        55.04 o                         
   4   7   6        281.56        313.91        27.03 o                         
   5   7   6        131.62        130.82        13.51 o                         
   6   7   6         20.58         10.45         6.84 o                         
   7   7   6          0.02         -4.34         7.83 o                         
   8   7   6         22.66         27.34        14.41 o                         
  -9   8   6        309.56        359.72        29.59 o                         
  -8   8   6         86.52        117.98        20.30 o                         
  -7   8   6        276.58        244.17        15.31 o                         
  -6   8   6         19.54         20.99         5.93 o                         
  -5   8   6          7.77          7.24         3.17 o                         
  -4   8   6          0.19         -0.81         1.99 o                         
  -3   8   6        288.40        355.55        10.61 o                         
  -2   8   6        341.96        363.32        10.99 o                         
  -1   8   6        308.85        271.92        10.74 o                         
   0   8   6         33.76         32.11         3.86 o                         
   1   8   6        983.07       1092.16        54.28 o                         
   2   8   6       1646.29       1749.23        70.65 o                         
   3   8   6        183.07        195.98        39.08 o                         
   4   8   6        267.43        329.79        18.44 o                         
   5   8   6         88.69         82.23        11.11 o                         
   6   8   6         25.37         23.59        14.08 o                         
   7   8   6         45.95         38.61        10.68 o                         
   8   8   6         70.14         99.36        14.91 o                         
  -9   9   6          6.37         20.04        10.48 o                         
  -8   9   6          2.33          6.71         6.67 o                         
  -7   9   6         13.26          5.36         5.83 o                         
  -6   9   6        355.80        376.47        15.45 o                         
  -5   9   6         14.35         18.53         3.99 o                         
  -4   9   6        185.63        143.81         8.76 o                         
  -3   9   6        628.23        645.09        25.04 o                         
  -2   9   6          6.92          5.27         1.60 o                         
  -1   9   6         85.71        111.57         9.48 o                         
   0   9   6         23.67         97.99         7.96 o                         
   1   9   6        665.58        750.75        29.52 o                         
   2   9   6         61.08         56.05         9.04 o                         
   3   9   6        553.02        541.11        21.10 o                         
   4   9   6        684.31        801.30        32.55 o                         
   5   9   6         24.82          8.12         6.15 o                         
   6   9   6         40.96         54.54        10.02 o                         
   7   9   6         49.77         76.67        14.57 o                         
   8   9   6         41.98         24.41        18.51 o                         
  -9  10   6         12.65         10.22        10.31 o                         
  -8  10   6          7.61          7.49         6.28 o                         
  -7  10   6         93.01         68.20         9.32 o                         
  -6  10   6        204.37        169.57        11.23 o                         
  -5  10   6        203.30        226.50        11.23 o                         
  -4  10   6         66.88         47.72         4.88 o                         
  -3  10   6        224.79        207.68        16.07 o                         
  -2  10   6        517.86        489.31        14.25 o                         
  -1  10   6       1281.95       1205.90        30.53 o                         
   0  10   6         20.16         16.60         2.83 o                         
   1  10   6        192.92        177.97        10.00 o                         
   2  10   6         56.88         67.63         9.17 o                         
   3  10   6          7.13          5.70         4.77 o                         
   4  10   6         47.50         73.59         9.41 o                         
   5  10   6        131.01        137.32        13.61 o                         
   6  10   6         14.40          9.96         6.63 o                         
   7  10   6        145.07        162.71        16.97 o                         
  -8  11   6         29.40         40.95         9.42 o                         
  -7  11   6          1.16         -3.83         3.83 o                         
  -6  11   6         46.64         42.21         6.47 o                         
  -5  11   6         65.65         42.22         7.83 o                         
  -4  11   6         26.00         24.61         4.22 o                         
  -3  11   6        301.48        296.80         9.54 o                         
  -2  11   6          0.06         -0.34         1.43 o                         
  -1  11   6          0.00          2.19         2.21 o                         
   0  11   6        193.48        187.32         6.12 o                         
   1  11   6        359.70        360.96        14.40 o                         
   2  11   6        709.03        760.53        23.91 o                         
   3  11   6         30.81         19.67         5.35 o                         
   4  11   6        514.51        555.93        29.79 o                         
   5  11   6         25.44         21.79        14.08 o                         
   6  11   6          0.81         -5.46         5.46 o                         
   7  11   6         69.21         54.89        12.70 o                         
  -8  12   6         18.63         29.22         8.08 o                         
  -7  12   6         42.98         27.19         6.47 o                         
  -6  12   6        238.95        198.52        24.39 o                         
  -5  12   6        313.01        259.00        12.18 o                         
  -4  12   6         27.44         25.75         4.29 o                         
  -3  12   6        168.95        205.75         8.18 o                         
  -2  12   6         32.15         23.19         3.29 o                         
  -1  12   6        540.71        589.61        16.96 o                         
   0  12   6         85.67         69.49         4.02 o                         
   1  12   6         59.50         50.83         5.77 o                         
   2  12   6        432.00        448.98        18.07 o                         
   3  12   6         26.05         31.60         6.49 o                         
   4  12   6        309.62        359.41        31.31 o                         
   5  12   6        479.90        505.88        23.60 o                         
   6  12   6        161.40        188.88        17.72 o                         
   7  12   6         39.34         30.35         9.30 o                         
  -8  13   6         18.43         10.81         8.54 o                         
  -7  13   6        201.86        189.87        13.30 o                         
  -6  13   6         82.97         69.59         9.91 o                         
  -5  13   6          2.45         -0.93         3.55 o                         
  -4  13   6        404.71        435.48        14.62 o                         
  -3  13   6       1000.33        929.54        22.26 o                         
  -2  13   6         36.58         48.89         8.57 o                         
  -1  13   6       1325.68       1359.35        30.18 o                         
   0  13   6         49.48         55.86         5.11 o                         
   1  13   6         79.72         72.10         5.60 o                         
   2  13   6         30.73         30.24         5.91 o                         
   3  13   6       1974.65       2053.16        55.47 o                         
   4  13   6        265.03        257.54        19.78 o                         
   5  13   6         21.59         14.95         9.53 o                         
   6  13   6         17.41          7.20         8.05 o                         
   7  13   6         12.22         15.67         9.43 o                         
  -8  14   6         43.53         26.15        15.18 o                         
  -7  14   6         85.48         89.95        11.59 o                         
  -6  14   6         89.06         81.88         8.55 o                         
  -5  14   6          0.21          0.70         4.28 o                         
  -4  14   6         40.21         40.28         5.64 o                         
  -3  14   6         44.30         38.21         5.01 o                         
  -2  14   6          7.55          5.42         4.59 o                         
  -1  14   6        242.49        266.82        16.32 o                         
   0  14   6       1636.16       1626.60        26.68 o                         
   1  14   6         12.78          4.86         2.83 o                         
   2  14   6          8.94         -3.64         5.78 o                         
   3  14   6        100.46        105.57        10.85 o                         
   4  14   6         92.48        111.05        13.63 o                         
   5  14   6         50.02         72.14        13.09 o                         
   6  14   6         81.19         75.45        11.74 o                         
   7  14   6         94.41         81.13        13.83 o                         
  -8  15   6        131.25        114.98        14.34 o                         
  -7  15   6         82.25         98.89        12.98 o                         
  -6  15   6          9.87         13.98         5.10 o                         
  -5  15   6        344.57        379.62        15.54 o                         
  -4  15   6        483.98        453.26        15.76 o                         
  -3  15   6        862.03        906.27        23.44 o                         
  -2  15   6       1246.30       1302.80        33.16 o                         
  -1  15   6        180.45        184.21        10.40 o                         
   0  15   6        413.34        414.19        10.74 o                         
   1  15   6       1397.73       1397.75        30.14 o                         
   2  15   6        970.70       1021.59        26.47 o                         
   3  15   6        805.70        798.94        27.71 o                         
   4  15   6        125.69        125.97        14.39 o                         
   5  15   6        246.72        225.54        18.08 o                         
   6  15   6          4.09          2.61         6.82 o                         
   7  15   6          3.48          5.82        16.61 o                         
  -8  16   6          0.31          9.25         8.17 o                         
  -7  16   6         96.90         86.32        11.06 o                         
  -6  16   6        270.03        289.58        22.69 o                         
  -5  16   6         54.23         49.53         6.32 o                         
  -4  16   6         14.16         14.98         4.07 o                         
  -3  16   6       1839.33       1880.47        39.58 o                         
  -2  16   6       1307.66       1288.57        34.02 o                         
  -1  16   6          6.12          6.85         3.72 o                         
   0  16   6          7.02          3.12         2.09 o                         
   1  16   6          1.25          0.04         2.50 o                         
   2  16   6        378.02        354.53        14.96 o                         
   3  16   6          6.92          4.36         4.13 o                         
   4  16   6          0.03         -0.23         5.20 o                         
   5  16   6          4.17          2.98         5.81 o                         
   6  16   6          0.09         -8.08         8.08 o                         
   7  16   6          0.61         -5.79         8.46 o                         
  -8  17   6         43.29         44.17         9.82 o                         
  -7  17   6         77.86         70.34         9.37 o                         
  -6  17   6          8.86         10.45         4.78 o                         
  -5  17   6          8.09         -2.20         3.63 o                         
  -4  17   6          0.49         -2.76         2.76 o                         
  -3  17   6        193.76        158.76         9.76 o                         
  -2  17   6         23.15         29.89         9.10 o                         
  -1  17   6          2.84          6.98         2.81 o                         
   0  17   6         18.33         13.94         2.78 o                         
   1  17   6        433.99        490.18        18.92 o                         
   2  17   6          3.92         -0.45         3.10 o                         
   3  17   6         96.67         99.23         9.78 o                         
   4  17   6        107.21        101.81        11.82 o                         
   5  17   6         49.90         44.94         9.25 o                         
   6  17   6          0.85        -11.89        11.89 o                         
   7  17   6          0.46          4.85         9.15 o                         
  -8  18   6          1.36         -5.79         7.43 o                         
  -7  18   6        119.69        115.31        11.56 o                         
  -6  18   6        178.96        196.78        13.57 o                         
  -5  18   6        199.62        206.23        19.17 o                         
  -4  18   6        282.17        285.78        13.41 o                         
  -3  18   6          9.98         16.13         5.64 o                         
  -2  18   6       1046.01       1024.37        30.14 o                         
  -1  18   6         33.31         28.86         5.21 o                         
   0  18   6        687.22        714.27        16.14 o                         
   1  18   6         19.06         10.78         3.23 o                         
   2  18   6        501.92        511.42        16.08 o                         
   3  18   6        114.14        104.65         9.78 o                         
   4  18   6         85.78         82.98        19.74 o                         
   5  18   6        158.39        139.35        14.77 o                         
   6  18   6        109.78        108.57        20.48 o                         
  -7  19   6          0.00         -5.29         5.29 o                         
  -6  19   6        211.68        213.58        14.40 o                         
  -5  19   6         50.19         42.82         6.68 o                         
  -4  19   6          0.68         -1.90         3.04 o                         
  -3  19   6        212.02        192.19        11.52 o                         
  -2  19   6         26.00         22.84         6.20 o                         
  -1  19   6        304.78        329.11        14.46 o                         
   0  19   6        527.38        520.91        13.64 o                         
   1  19   6        629.72        598.40        16.77 o                         
   2  19   6        154.05        124.96         8.82 o                         
   3  19   6        101.63        102.87         9.83 o                         
   4  19   6          5.06         -5.66         5.66 o                         
   5  19   6          2.04         -5.92         5.92 o                         
   6  19   6         48.10         48.28        17.99 o                         
  -7  20   6          0.04         -9.32         9.80 o                         
  -6  20   6         91.09         99.31        10.79 o                         
  -5  20   6        233.22        222.93        13.95 o                         
  -4  20   6        158.76        156.05        10.78 o                         
  -3  20   6         16.47          5.79         6.24 o                         
  -2  20   6         18.32          6.52         5.80 o                         
  -1  20   6         57.83         58.36         7.17 o                         
   0  20   6        152.51        167.88         8.03 o                         
   1  20   6          0.25          5.92         2.97 o                         
   2  20   6        310.77        304.04        12.59 o                         
   3  20   6        411.52        425.15        15.99 o                         
   4  20   6        182.38        152.82        13.03 o                         
   5  20   6         23.63          0.55         5.97 o                         
   6  20   6          1.65         -7.54         7.54 o                         
  -7  21   6         29.20         30.95         9.13 o                         
  -6  21   6          7.70          5.26         5.57 o                         
  -5  21   6        310.11        317.00        16.20 o                         
  -4  21   6          4.86          2.99         3.53 o                         
  -3  21   6         34.45         25.51         7.70 o                         
  -2  21   6         14.03         19.28         5.62 o                         
  -1  21   6         30.49         20.54         4.87 o                         
   0  21   6         19.44         13.79         3.46 o                         
   1  21   6        101.56         84.14         6.88 o                         
   2  21   6          0.10         -2.34         3.21 o                         
   3  21   6        177.19        188.37        15.24 o                         
   4  21   6         23.71         15.84         5.28 o                         
   5  21   6         31.62         26.72         8.27 o                         
   6  21   6          3.20         -3.23         7.46 o                         
  -7  22   6          0.83        -10.80        10.80 o                         
  -6  22   6        101.87        140.08        17.58 o                         
  -5  22   6        377.07        429.40        32.97 o                         
  -4  22   6          8.78          8.37         4.57 o                         
  -3  22   6        902.16        998.82        36.62 o                         
  -2  22   6         30.59         19.50         6.05 o                         
  -1  22   6         73.32         70.67         8.03 o                         
   0  22   6         30.09         23.99         5.26 o                         
   1  22   6        103.49         72.24         6.56 o                         
   2  22   6         21.48         20.67         4.43 o                         
   3  22   6         10.49         -2.52         3.94 o                         
   4  22   6         53.78         43.23         9.71 o                         
   5  22   6         26.00          5.92         7.12 o                         
   6  22   6          7.42          0.96        10.79 o                         
  -6  23   6          0.68         -5.53         5.53 o                         
  -5  23   6         42.20         39.18         9.28 o                         
  -4  23   6          0.07         -3.86         3.86 o                         
  -3  23   6        135.08        152.72        15.54 o                         
  -2  23   6         61.47         62.96        16.45 o                         
  -1  23   6         56.46         58.03         8.41 o                         
   0  23   6          3.35         -2.78         2.78 o                         
   1  23   6         24.46         15.97         4.12 o                         
   2  23   6         88.99         72.17         7.24 o                         
   3  23   6         10.11         -4.36         5.35 o                         
   4  23   6        149.92        137.65        11.07 o                         
   5  23   6         75.55         75.50        10.20 o                         
  -6  24   6         13.25          5.80         7.69 o                         
  -5  24   6         90.13         94.49        10.26 o                         
  -4  24   6         59.28         54.91         9.23 o                         
  -3  24   6        217.96        221.59        29.15 o                         
  -2  24   6        199.15        184.27        14.29 o                         
  -1  24   6        576.31        668.32        36.97 o                         
   0  24   6         12.79          5.69         3.02 o                         
   1  24   6         47.19         37.36         5.20 o                         
   2  24   6        254.76        268.12        13.29 o                         
   3  24   6          9.02          6.11         5.10 o                         
   4  24   6          1.07         -5.94         5.94 o                         
   5  24   6          9.36          5.62        10.72 o                         
  -6  25   6          0.03         -5.41         6.45 o                         
  -5  25   6        238.44        257.50        16.94 o                         
  -4  25   6         71.45         59.49         8.29 o                         
  -3  25   6        314.79        300.14        29.15 o                         
  -2  25   6        182.80        191.32        15.46 o                         
  -1  25   6          1.60         -3.14         4.19 o                         
   0  25   6        276.70        295.61        15.13 o                         
   1  25   6         49.04         46.50         6.09 o                         
   2  25   6          9.25          4.89         4.16 o                         
   3  25   6        199.03        209.66        12.96 o                         
   4  25   6         13.23          0.39         5.48 o                         
   5  25   6        156.14        172.97        19.81 o                         
  -6  26   6         27.31         18.30        19.03 o                         
  -5  26   6         31.58         27.48         6.99 o                         
  -4  26   6          4.73         -2.30         5.41 o                         
  -3  26   6         71.44         51.01        12.04 o                         
  -2  26   6          6.57          8.09         5.51 o                         
  -1  26   6        216.13        206.63         7.68 o                         
   0  26   6          1.54         -3.02         3.02 o                         
   1  26   6         84.11         77.05         7.64 o                         
   2  26   6         19.12         17.03         6.31 o                         
   3  26   6        100.16         90.28         9.38 o                         
   4  26   6         53.02         46.20        10.57 o                         
   5  26   6          0.13         -7.71         7.71 o                         
  -5  27   6          0.93         -8.35         8.65 o                         
  -4  27   6        461.27        502.01        22.10 o                         
  -3  27   6        203.93        217.08        25.23 o                         
  -2  27   6         32.86         26.29         7.13 o                         
  -1  27   6         34.71         37.15         4.08 o                         
   0  27   6        124.84        121.64         8.62 o                         
   1  27   6        106.90        102.46         8.83 o                         
   2  27   6          0.58         -3.98         3.98 o                         
   3  27   6         26.23         14.43         6.87 o                         
   4  27   6         80.19        124.64        14.58 o                         
  -5  28   6        229.85        308.28        19.06 o                         
  -4  28   6          6.43         -2.77         5.13 o                         
  -3  28   6        109.85        115.53        20.10 o                         
  -2  28   6        197.83        208.53        17.09 o                         
  -1  28   6         45.63         38.93         4.41 o                         
   0  28   6         84.20         96.71         8.16 o                         
   1  28   6         77.11         62.83         7.33 o                         
   2  28   6          3.45         -0.22         6.42 o                         
   3  28   6          0.40         -3.09         5.66 o                         
   4  28   6        152.15        179.31        15.52 o                         
  -4  29   6         24.03          5.25         9.66 o                         
  -3  29   6        117.66         96.87        18.46 o                         
  -2  29   6        204.93        262.94        19.52 o                         
  -1  29   6          1.94         -3.62         4.87 o                         
   0  29   6          0.37         -4.01         4.01 o                         
   1  29   6         38.82         17.70         5.43 o                         
   2  29   6         31.30         26.19         6.43 o                         
   3  29   6          3.54         -6.01         6.01 o                         
  -4  30   6        246.43        213.43        22.88 o                         
  -3  30   6        147.78        125.63        20.15 o                         
  -2  30   6        172.73        160.25        21.35 o                         
  -1  30   6        127.24        138.04        19.44 o                         
   0  30   6         25.60         32.11         5.67 o                         
   1  30   6          0.02         -4.58         4.58 o                         
   2  30   6          0.94         -5.11         5.11 o                         
   3  30   6         19.11         -0.33         9.24 o                         
  -3  31   6          7.47        -10.25        13.66 o                         
  -2  31   6        134.54        121.24        15.36 o                         
  -1  31   6        146.48        162.02         8.99 o                         
   0  31   6         13.64         -0.28         5.54 o                         
   1  31   6          5.98         -2.07         5.40 o                         
   2  31   6         26.89         10.42         9.15 o                         
  -2  32   6          4.92         43.38        33.20 o                         
  -1  32   6         43.93         47.28         5.56 o                         
   0  32   6         24.10         13.83         7.99 o                         
   1  32   6         99.08        103.66        22.51 o                         
  -1  33   6        196.20        193.06        15.77 o                         
   0  33   6          3.88         -6.57         6.57 o                         
  -9   1   7        102.19        118.47        34.34 o                         
  -8   1   7          2.06          9.31         7.02 o                         
  -7   1   7         37.61         33.08         7.38 o                         
  -6   1   7        328.25        347.45        20.37 o                         
  -5   1   7         27.81         26.82         5.09 o                         
  -4   1   7        200.68        202.23         8.45 o                         
  -3   1   7        114.41        118.85         6.00 o                         
  -2   1   7        676.46        697.34        16.32 o                         
  -1   1   7       2116.17       2260.16        46.76 o                         
   0   1   7          1.76         -1.95         1.95 o                         
   1   1   7         28.34         29.61         4.89 o                         
   2   1   7        218.83        227.36        12.75 o                         
   3   1   7       2261.77       2286.89        59.99 o                         
   4   1   7        400.21        418.55        23.33 o                         
   5   1   7          9.38          1.59         6.19 o                         
   6   1   7         18.45          3.42         8.20 o                         
   7   1   7         30.27         43.04        10.05 o                         
  -9   2   7        111.58         95.06        16.74 o                         
  -8   2   7        126.08        122.88        16.44 o                         
  -7   2   7         76.08         64.80         7.36 o                         
  -6   2   7         41.57         44.41         8.75 o                         
  -5   2   7         71.26         60.86         7.08 o                         
  -4   2   7          1.16          0.69         1.96 o                         
  -3   2   7          0.49          0.76         2.08 o                         
  -2   2   7         15.03         23.38         3.15 o                         
  -1   2   7        132.71        157.76        22.29 o                         
   0   2   7        191.56        189.28         8.74 o                         
   1   2   7        271.41        268.38        12.09 o                         
   2   2   7        349.47        372.10        25.96 o                         
   3   2   7        365.19        364.17        27.88 o                         
   4   2   7          0.84         -0.66         4.60 o                         
   5   2   7        261.68        244.74        18.58 o                         
   6   2   7         33.08         27.97        10.60 o                         
   7   2   7        187.53        204.08        20.23 o                         
  -9   3   7        104.66         97.25        31.50 o                         
  -8   3   7         20.85         14.36         6.27 o                         
  -7   3   7         39.83         23.34         5.64 o                         
  -6   3   7        546.04        621.23        27.84 o                         
  -5   3   7        393.95        406.26        16.08 o                         
  -4   3   7         20.62         14.42         2.83 o                         
  -3   3   7        377.98        372.29        10.57 o                         
  -2   3   7       1712.06       1648.80        30.58 o                         
  -1   3   7        311.25        321.02        12.76 o                         
   0   3   7        131.61        163.47         8.49 o                         
   1   3   7         59.41         59.59         7.96 o                         
   2   3   7        675.26        640.71        25.00 o                         
   3   3   7        123.30        124.02        14.96 o                         
   4   3   7         36.42         36.63         7.48 o                         
   5   3   7         11.68          1.60         5.31 o                         
   6   3   7          4.15         -9.16         9.26 o                         
   7   3   7          4.65         -7.65         7.65 o                         
  -9   4   7          6.57          7.86        10.04 o                         
  -8   4   7          2.90         -2.83         4.39 o                         
  -7   4   7         31.84         27.32         6.98 o                         
  -6   4   7        203.32        210.77        11.61 o                         
  -5   4   7        179.41        145.95        11.30 o                         
  -4   4   7        179.37        181.37         7.66 o                         
  -3   4   7        129.86        123.64         5.58 o                         
  -2   4   7         56.63         53.91         6.18 o                         
  -1   4   7        378.48        397.99        12.75 o                         
   0   4   7         52.74         50.94         4.98 o                         
   1   4   7         31.55         41.66         5.55 o                         
   2   4   7        204.78        234.06        16.92 o                         
   3   4   7        124.51        108.16        10.75 o                         
   4   4   7         69.42         86.41        10.37 o                         
   5   4   7          0.22          2.74         5.19 o                         
   6   4   7         68.53         72.21        10.80 o                         
   7   4   7        126.58        140.38        21.42 o                         
  -9   5   7         52.79         58.44        32.25 o                         
  -8   5   7         18.70         19.27         6.29 o                         
  -7   5   7          0.45         -0.73         7.43 o                         
  -6   5   7       1310.11       1431.42        32.53 o                         
  -5   5   7         12.00          1.70         3.41 o                         
  -4   5   7         65.59         58.63         4.74 o                         
  -3   5   7       1426.97       1398.13        26.00 o                         
  -2   5   7          2.08          4.49         2.71 o                         
  -1   5   7       1078.96       1074.49        34.29 o                         
   0   5   7       1028.63       1045.04        23.53 o                         
   1   5   7        190.13        215.53        10.84 o                         
   2   5   7        108.46        101.12         9.35 o                         
   3   5   7        651.24        704.88        24.97 o                         
   4   5   7          2.92          5.93         6.34 o                         
   5   5   7          2.41          8.54         6.52 o                         
   6   5   7         77.85         82.17        11.56 o                         
   7   5   7         37.22         19.32        16.70 o                         
  -8   6   7        403.56        448.79        28.11 o                         
  -7   6   7          3.22         -4.58         4.58 o                         
  -6   6   7         88.39         87.13         8.69 o                         
  -5   6   7        166.58        175.01        23.41 o                         
  -4   6   7        641.78        617.92        18.71 o                         
  -3   6   7       1492.48       1489.18        26.91 o                         
  -2   6   7         63.18         57.89         5.55 o                         
  -1   6   7         23.37         30.92         4.93 o                         
   0   6   7          0.17          2.42         2.52 o                         
   1   6   7          0.10          0.95         2.91 o                         
   2   6   7        313.55        331.03        16.49 o                         
   3   6   7        898.69        899.71        44.42 o                         
   4   6   7        108.55         72.42         9.95 o                         
   5   6   7        424.67        402.39        22.05 o                         
   6   6   7          3.08         12.20        12.15 o                         
   7   6   7         26.25         12.64         8.41 o                         
  -8   7   7         48.29         42.24         7.26 o                         
  -7   7   7         10.62         16.59         7.22 o                         
  -6   7   7         20.19         20.73         7.12 o                         
  -5   7   7        333.52        315.36        12.41 o                         
  -4   7   7       3873.46       3885.37        75.57 o                         
  -3   7   7        123.44        118.88         5.35 o                         
  -2   7   7         70.82         71.24         5.54 o                         
  -1   7   7         31.76         29.93         5.31 o                         
   0   7   7        645.65        705.35        28.04 o                         
   1   7   7       1286.63       1571.45       113.08 o                         
   2   7   7        647.31        591.21        29.08 o                         
   3   7   7       2824.63       2977.54        63.68 o                         
   4   7   7          4.79          8.21         6.19 o                         
   5   7   7        160.31        144.93        14.54 o                         
   6   7   7        286.65        295.55        22.46 o                         
   7   7   7        284.03        337.42        43.93 o                         
  -8   8   7          0.65         -2.21        11.37 o                         
  -7   8   7         75.42         56.95         7.28 o                         
  -6   8   7          5.98          7.45         4.87 o                         
  -5   8   7         42.70         39.36         4.99 o                         
  -4   8   7        113.56        124.82        12.96 o                         
  -3   8   7        149.05        172.63        13.53 o                         
  -2   8   7        606.77        576.29        29.99 o                         
  -1   8   7         11.52         13.95         4.30 o                         
   0   8   7         84.33         76.92         6.80 o                         
   1   8   7         24.53         28.52         4.83 o                         
   2   8   7        301.48        332.65        17.05 o                         
   3   8   7         15.62         22.96         8.32 o                         
   4   8   7          2.88         -2.91         4.63 o                         
   5   8   7         41.78         22.98        12.05 o                         
   6   8   7          1.29          7.44         8.01 o                         
   7   8   7          7.15          2.58         7.16 o                         
  -8   9   7          9.84         -4.72         7.22 o                         
  -7   9   7         48.03         52.97         7.11 o                         
  -6   9   7         25.18          7.57         3.77 o                         
  -5   9   7        305.07        284.43        13.19 o                         
  -4   9   7        592.86        557.92        16.60 o                         
  -3   9   7        297.68        286.35        19.92 o                         
  -2   9   7         28.67         28.88         3.51 o                         
  -1   9   7        117.35        104.93         7.38 o                         
   0   9   7         55.09         60.63         3.26 o                         
   1   9   7         69.31         84.67         7.75 o                         
   2   9   7        228.64        237.21        15.49 o                         
   3   9   7          2.62          3.96         4.63 o                         
   4   9   7          0.19          7.38         5.74 o                         
   5   9   7          8.30          2.66         5.70 o                         
   6   9   7        332.30        353.05        36.81 o                         
   7   9   7        115.24        155.70        23.11 o                         
  -8  10   7        244.08        280.15        28.42 o                         
  -7  10   7         15.20         16.25         6.04 o                         
  -6  10   7          0.37         -5.65         5.65 o                         
  -5  10   7       1079.97       1158.92        30.76 o                         
  -4  10   7          2.97          0.13         1.98 o                         
  -3  10   7          0.51         -4.36         4.36 o                         
  -2  10   7       1285.09       1264.71        29.96 o                         
  -1  10   7        404.98        386.72        13.61 o                         
   0  10   7        711.62        745.91        14.02 o                         
   1  10   7          0.33          1.38         2.92 o                         
   2  10   7         25.94         18.47         5.34 o                         
   3  10   7          1.11         -1.44         4.02 o                         
   4  10   7        557.99        621.33        29.73 o                         
   5  10   7        119.51        105.27        12.52 o                         
   6  10   7        127.74        152.84        15.25 o                         
   7  10   7          9.39         -8.03         8.03 o                         
  -8  11   7         23.60         -4.01         9.53 o                         
  -7  11   7         92.85         97.26         9.60 o                         
  -6  11   7          0.08         -0.93         3.11 o                         
  -5  11   7         10.32         -2.48         2.61 o                         
  -4  11   7       1257.21       1280.76        30.37 o                         
  -3  11   7         37.60         43.42         8.59 o                         
  -2  11   7         10.74          6.24         2.23 o                         
  -1  11   7        181.24        173.85         9.24 o                         
   0  11   7         51.81         75.02         7.35 o                         
   1  11   7        219.76        215.02        11.59 o                         
   2  11   7         56.28         45.09         6.71 o                         
   3  11   7          0.51         -4.81         5.04 o                         
   4  11   7       1436.68       1674.97        52.52 o                         
   5  11   7         19.70         23.08         7.18 o                         
   6  11   7          0.95          7.99         7.03 o                         
   7  11   7          7.77          0.63         8.42 o                         
  -8  12   7          3.25         -0.70        18.40 o                         
  -7  12   7         59.77         57.14         9.48 o                         
  -6  12   7         21.53          9.52         4.24 o                         
  -5  12   7          8.70          0.99         3.04 o                         
  -4  12   7        595.78        662.51        18.60 o                         
  -3  12   7        509.62        490.29        25.33 o                         
  -2  12   7        227.77        228.44         9.70 o                         
  -1  12   7          9.02          3.85         2.99 o                         
   0  12   7          9.58          7.55         3.20 o                         
   1  12   7        372.26        340.15        20.43 o                         
   2  12   7         11.72         12.53         4.52 o                         
   3  12   7        621.06        675.59        25.06 o                         
   4  12   7          1.38          5.37         7.38 o                         
   5  12   7         19.02         42.88         8.24 o                         
   6  12   7          9.78          9.92         6.80 o                         
   7  12   7          0.22         -7.79         7.79 o                         
  -8  13   7         61.80         60.40        10.28 o                         
  -7  13   7         22.66         16.99         5.89 o                         
  -6  13   7        294.13        277.76        14.62 o                         
  -5  13   7         40.81         37.68         5.60 o                         
  -4  13   7        272.72        291.01        17.09 o                         
  -3  13   7        723.10        757.56        57.68 o                         
  -2  13   7       1308.54       1300.30        31.90 o                         
  -1  13   7         35.46         31.83         5.13 o                         
   0  13   7        813.71        782.33        22.91 o                         
   1  13   7          7.15          6.85         2.65 o                         
   2  13   7         94.99        103.91        10.04 o                         
   3  13   7          0.57          3.10         4.75 o                         
   4  13   7        206.11        213.63        19.33 o                         
   5  13   7        787.38        937.60        37.57 o                         
   6  13   7        185.77        179.32        26.90 o                         
   7  13   7        309.51        287.19        22.84 o                         
  -8  14   7         51.95         73.19        18.21 o                         
  -7  14   7        192.02        208.30        21.03 o                         
  -6  14   7        123.06        125.23        10.03 o                         
  -5  14   7        796.90        889.32        28.90 o                         
  -4  14   7        267.18        289.20        11.55 o                         
  -3  14   7        988.24        959.32        39.15 o                         
  -2  14   7         27.64         21.11         3.72 o                         
  -1  14   7        290.92        294.82        19.01 o                         
   0  14   7          0.66          2.17         3.07 o                         
   1  14   7         70.45         42.11         4.47 o                         
   2  14   7         70.96         46.14         7.40 o                         
   3  14   7        548.47        593.28        23.79 o                         
   4  14   7         42.40         17.87         6.40 o                         
   5  14   7         14.05         -1.78         7.45 o                         
   6  14   7          3.12         -5.08         7.62 o                         
   7  14   7        299.61        346.68        37.44 o                         
  -8  15   7          5.20         10.84        10.25 o                         
  -7  15   7        147.11        164.45        12.73 o                         
  -6  15   7         31.49         27.17         8.22 o                         
  -5  15   7        569.36        580.84        18.72 o                         
  -4  15   7         55.93         62.60        10.84 o                         
  -3  15   7        283.84        271.09        19.58 o                         
  -2  15   7        972.80        999.29        27.45 o                         
  -1  15   7        894.92        814.47        22.74 o                         
   0  15   7        338.48        328.96        14.49 o                         
   1  15   7        261.75        269.44        12.47 o                         
   2  15   7        471.92        499.97        17.86 o                         
   3  15   7          0.78          0.65         5.28 o                         
   4  15   7         30.81         34.16         7.70 o                         
   5  15   7          2.72         -7.08         7.08 o                         
   6  15   7         52.27         47.48        10.74 o                         
  -7  16   7          0.53         -1.89         4.92 o                         
  -6  16   7         40.75         43.19         6.47 o                         
  -5  16   7        379.66        416.61        15.70 o                         
  -4  16   7        282.11        264.28        13.86 o                         
  -3  16   7          0.85         -6.42         7.40 o                         
  -2  16   7         33.48         32.80         6.03 o                         
  -1  16   7         81.16         57.90         6.96 o                         
   0  16   7          0.19         -1.61         3.31 o                         
   1  16   7         51.21         59.52         5.55 o                         
   2  16   7         16.67         14.60         4.76 o                         
   3  16   7         12.55         12.67         5.51 o                         
   4  16   7         64.65         38.99         9.75 o                         
   5  16   7         54.47         51.94        11.86 o                         
   6  16   7        157.49        173.56        18.13 o                         
  -7  17   7          0.01          7.39         5.95 o                         
  -6  17   7        225.08        250.56        23.91 o                         
  -5  17   7        542.48        595.33        19.75 o                         
  -4  17   7        197.51        184.00        10.95 o                         
  -3  17   7          7.32          2.02         5.73 o                         
  -2  17   7        112.74         92.75         8.34 o                         
  -1  17   7          0.65         -0.96         2.61 o                         
   0  17   7          6.31         -0.74         3.39 o                         
   1  17   7        200.89        224.35         9.75 o                         
   2  17   7          0.83         -2.23         3.25 o                         
   3  17   7         58.87         42.80         6.73 o                         
   4  17   7        312.23        332.43        20.22 o                         
   5  17   7         13.15          9.36        11.39 o                         
   6  17   7         25.53         19.20         8.57 o                         
  -7  18   7         13.39         -1.50         6.36 o                         
  -6  18   7          4.87         -2.70         7.19 o                         
  -5  18   7         79.18         91.73         8.42 o                         
  -4  18   7        118.47        109.12         8.46 o                         
  -3  18   7         13.52         17.39         6.69 o                         
  -2  18   7         22.67         24.98         7.89 o                         
  -1  18   7         78.73         79.75         8.13 o                         
   0  18   7        143.41        124.19         5.30 o                         
   1  18   7          7.03          5.61         2.99 o                         
   2  18   7        115.02         94.71        11.49 o                         
   3  18   7          0.50         -3.64         3.64 o                         
   4  18   7         48.05         51.19        10.70 o                         
   5  18   7         25.85         28.58         8.98 o                         
   6  18   7         79.54         79.04        12.79 o                         
  -7  19   7         35.78         -1.04        10.67 o                         
  -6  19   7         70.90         74.66         8.25 o                         
  -5  19   7          0.16         -3.20         3.20 o                         
  -4  19   7          4.63          1.65         3.05 o                         
  -3  19   7         27.22         26.04         8.57 o                         
  -2  19   7         68.60         49.24         6.83 o                         
  -1  19   7        224.32        247.59        16.05 o                         
   0  19   7         40.08         46.76         4.28 o                         
   1  19   7        455.63        447.67        13.99 o                         
   2  19   7         65.48         64.17         6.53 o                         
   3  19   7         91.21         81.39         9.32 o                         
   4  19   7         29.00         24.18         6.22 o                         
   5  19   7          2.21         -5.13         8.27 o                         
   6  19   7          0.70        -11.78        11.78 o                         
  -7  20   7         83.13         79.30        12.64 o                         
  -6  20   7         90.17         94.26         9.95 o                         
  -5  20   7          8.65         -0.95         5.59 o                         
  -4  20   7        570.02        573.29        26.96 o                         
  -3  20   7        211.81        197.80        21.33 o                         
  -2  20   7        153.53        143.77        10.94 o                         
  -1  20   7         72.56         78.02         8.25 o                         
   0  20   7          3.50          3.78         2.46 o                         
   1  20   7        154.44        147.71         8.91 o                         
   2  20   7        112.48         86.75         7.77 o                         
   3  20   7        352.52        339.07        15.40 o                         
   4  20   7         51.93         49.45         9.50 o                         
   5  20   7         45.39         34.72         8.95 o                         
  -7  21   7         19.03         -1.82        13.66 o                         
  -6  21   7         97.92        102.49        10.28 o                         
  -5  21   7        203.81        205.44        14.72 o                         
  -4  21   7          0.96         -6.56         6.56 o                         
  -3  21   7        194.37        153.72        19.44 o                         
  -2  21   7          7.27          9.71         4.78 o                         
  -1  21   7          7.54          8.36        10.47 o                         
   0  21   7         28.16         27.80         4.21 o                         
   1  21   7        203.68        179.81         9.53 o                         
   2  21   7        312.27        298.51        13.19 o                         
   3  21   7         23.70          2.86         4.34 o                         
   4  21   7        163.02        166.40        15.85 o                         
   5  21   7        229.63        225.36        17.06 o                         
  -6  22   7         38.71         32.50        14.62 o                         
  -5  22   7         20.10         17.25         8.46 o                         
  -4  22   7         52.27         40.91         9.95 o                         
  -3  22   7        155.42        164.56        25.61 o                         
  -2  22   7        262.06        250.76        16.98 o                         
  -1  22   7          0.10          2.94         6.79 o                         
   0  22   7        113.21        120.74         8.02 o                         
   1  22   7          7.51          5.38         3.85 o                         
   2  22   7        152.70        137.33         9.87 o                         
   3  22   7          6.23         -1.43         4.74 o                         
   4  22   7        145.13        169.28        11.91 o                         
   5  22   7        119.93        125.44        13.11 o                         
  -6  23   7          9.58        -13.28        14.80 o                         
  -5  23   7          6.97          3.79         7.39 o                         
  -4  23   7         16.66         15.53         8.27 o                         
  -3  23   7        186.77        190.77        23.69 o                         
  -2  23   7        133.91        112.42        14.73 o                         
  -1  23   7          0.30         -3.77         3.77 o                         
   0  23   7         13.01         13.17         3.11 o                         
   1  23   7         32.72         41.26         5.49 o                         
   2  23   7         83.20         72.38         8.72 o                         
   3  23   7         19.97         11.64         6.00 o                         
   4  23   7          0.00         -5.15         5.15 o                         
   5  23   7         55.11         67.35        11.78 o                         
  -6  24   7         20.42         21.46         9.26 o                         
  -5  24   7          4.95         -4.69         4.69 o                         
  -4  24   7          8.70         -4.91         6.53 o                         
  -3  24   7          1.19          1.02         7.48 o                         
  -2  24   7          1.24         -3.95         3.95 o                         
  -1  24   7          2.61         -3.56         3.88 o                         
   0  24   7         11.74          4.13         3.18 o                         
   1  24   7         12.25          2.13         3.76 o                         
   2  24   7          0.18         -5.87         5.87 o                         
   3  24   7         47.24         58.71        10.08 o                         
   4  24   7          0.62          4.22         6.21 o                         
  -5  25   7         61.50         58.63         8.47 o                         
  -4  25   7         50.26         19.02        15.75 o                         
  -3  25   7        106.93         92.55        17.65 o                         
  -2  25   7         12.48          5.79         5.88 o                         
  -1  25   7          2.09          0.43         4.07 o                         
   0  25   7         79.84         92.75         6.33 o                         
   1  25   7          0.74         -4.22         4.22 o                         
   2  25   7        159.88        143.34        10.64 o                         
   3  25   7          3.37         -5.58         5.58 o                         
   4  25   7         40.13         41.70         8.86 o                         
  -5  26   7        255.18        302.03        21.25 o                         
  -4  26   7        324.69        350.91        31.46 o                         
  -3  26   7          0.58         -5.33         7.91 o                         
  -2  26   7         22.95         28.89         9.46 o                         
  -1  26   7         13.60          2.22         7.34 o                         
   0  26   7        235.31        260.86         9.69 o                         
   1  26   7         70.85         73.56         9.10 o                         
   2  26   7          0.02         -4.67         4.67 o                         
   3  26   7          3.86        -10.39        10.39 o                         
   4  26   7         26.01         12.88         8.76 o                         
  -5  27   7          5.98          5.39        10.00 o                         
  -4  27   7         49.90         56.19        14.30 o                         
  -3  27   7         17.88          5.36        18.59 o                         
  -2  27   7         16.15         35.96         8.90 o                         
  -1  27   7          7.06          3.81         5.61 o                         
   0  27   7         63.98         70.26         7.40 o                         
   1  27   7         25.46          4.08         9.38 o                         
   2  27   7          0.36         -6.34         6.34 o                         
   3  27   7         24.73         28.02         7.74 o                         
  -4  28   7        108.09         77.41        17.97 o                         
  -3  28   7         58.38         52.05        15.96 o                         
  -2  28   7        112.41        106.36        12.86 o                         
  -1  28   7        216.56        233.60        18.17 o                         
   0  28   7          8.68          7.34         6.89 o                         
   1  28   7        120.26        115.92        11.51 o                         
   2  28   7         62.56         62.47        13.37 o                         
   3  28   7         75.66         91.14        11.06 o                         
  -4  29   7         40.29         36.49        16.32 o                         
  -3  29   7         14.95          5.03        18.78 o                         
  -2  29   7          0.00         -0.59         6.22 o                         
  -1  29   7         17.24         -1.33        33.01 o                         
   0  29   7         99.42         92.24         6.39 o                         
   1  29   7         27.84         17.59         5.46 o                         
   2  29   7         15.93         12.50         7.76 o                         
  -3  30   7         29.64         41.28        13.76 o                         
  -2  30   7        119.00        120.83        14.71 o                         
  -1  30   7         62.92         71.58        15.44 o                         
   0  30   7          6.65          1.08         3.67 o                         
   1  30   7          0.71         -6.35        11.17 o                         
   2  30   7          2.52         -1.23        15.23 o                         
  -2  31   7          4.66          0.56         8.05 o                         
  -1  31   7          9.39         -6.45         7.91 o                         
   0  31   7         35.02         17.44         4.55 o                         
   1  31   7         98.03         99.39        11.84 o                         
  -8   0   8        619.88        644.32        48.95 o                         
  -7   0   8        114.42         85.76        18.21 o                         
  -6   0   8        425.31        484.71        24.85 o                         
  -5   0   8        142.81        139.65        11.54 o                         
  -4   0   8       2135.31       2041.51        53.25 o                         
  -3   0   8        394.81        378.83        16.46 o                         
  -2   0   8         64.29         67.03         7.66 o                         
  -1   0   8        224.72        234.13        21.25 o                         
   0   0   8        904.75        917.70        31.99 o                         
   1   0   8       1644.98       1487.10        72.86 o                         
   2   0   8          3.04         16.89         7.56 o                         
   3   0   8        995.49        989.25        64.89 o                         
   4   0   8         18.26         12.18        18.02 o                         
   5   0   8        399.11        357.06        28.94 o                         
   6   0   8         62.52         50.53        28.84 o                         
   7   0   8        170.26        153.12        23.47 o                         
  -8   1   8         46.26         40.68        10.15 o                         
  -7   1   8         53.33         49.06        10.15 o                         
  -6   1   8        538.41        561.80        18.20 o                         
  -5   1   8        543.67        581.81        16.87 o                         
  -4   1   8         20.96         29.75         3.79 o                         
  -3   1   8        426.37        449.50        14.50 o                         
  -2   1   8        541.27        559.06        17.52 o                         
  -1   1   8        203.87        197.92        10.30 o                         
   0   1   8         72.41         64.26         6.00 o                         
   1   1   8        170.75        158.99        10.10 o                         
   2   1   8        737.15        782.28        24.88 o                         
   3   1   8        265.46        286.29        19.40 o                         
   4   1   8          0.59          1.90         5.63 o                         
   5   1   8         51.48         31.90         9.37 o                         
   6   1   8         10.25          4.14        12.27 o                         
   7   1   8          1.87        -10.76        12.21 o                         
  -8   2   8         19.24         22.35         8.81 o                         
  -7   2   8          7.28         -2.80         6.23 o                         
  -6   2   8         70.48         67.23         7.99 o                         
  -5   2   8          7.48          3.36         2.74 o                         
  -4   2   8        254.69        253.97        10.71 o                         
  -3   2   8        196.86        201.47         8.20 o                         
  -2   2   8        437.66        461.33        13.46 o                         
  -1   2   8         44.23         34.62         5.07 o                         
   0   2   8         41.55         52.33         5.58 o                         
   1   2   8        204.85        222.81        15.28 o                         
   2   2   8         22.01         26.66         5.58 o                         
   3   2   8        105.61         69.25        12.82 o                         
   4   2   8        476.70        505.03        22.99 o                         
   5   2   8         16.42          4.40         8.60 o                         
   6   2   8         66.36         71.75        12.06 o                         
   7   2   8         15.05          9.65         9.58 o                         
  -8   3   8        153.35        170.81        20.42 o                         
  -7   3   8         40.58         36.79         7.26 o                         
  -6   3   8        162.72        143.24        12.26 o                         
  -5   3   8         77.98         67.80         7.41 o                         
  -4   3   8          9.81          7.19         2.42 o                         
  -3   3   8        733.61        737.27        17.22 o                         
  -2   3   8        367.99        382.60        12.00 o                         
  -1   3   8         28.68         31.13         5.07 o                         
   0   3   8       2216.10       2228.17        42.59 o                         
   1   3   8        123.84        107.12        10.46 o                         
   2   3   8       2078.59       2111.96        46.98 o                         
   3   3   8        244.19        217.77        17.24 o                         
   4   3   8        531.76        477.96        22.56 o                         
   5   3   8         19.26          9.26        14.68 o                         
   6   3   8        118.87        105.24        13.60 o                         
   7   3   8         43.86         46.71        14.50 o                         
  -8   4   8          0.04          0.58         8.70 o                         
  -7   4   8         22.60         23.21         6.64 o                         
  -6   4   8          0.74         -2.61         2.61 o                         
  -5   4   8         15.00          8.44         3.68 o                         
  -4   4   8       1144.94       1109.37        23.43 o                         
  -3   4   8          0.07          3.83         2.57 o                         
  -2   4   8        161.98        186.61        10.57 o                         
  -1   4   8        239.04        228.79        11.84 o                         
   0   4   8        134.75        106.81         8.07 o                         
   1   4   8         84.38         80.35         7.89 o                         
   2   4   8          0.49          4.24         4.07 o                         
   3   4   8        167.12        156.14        14.20 o                         
   4   4   8        134.61        133.69        15.62 o                         
   5   4   8          0.01         -7.60         7.60 o                         
   6   4   8         49.79         38.71        10.11 o                         
   7   4   8        112.34        118.27        15.78 o                         
  -8   5   8        408.76        566.69        59.01 o                         
  -7   5   8         33.05         30.53         6.30 o                         
  -6   5   8        199.79        236.82        27.99 o                         
  -5   5   8        220.46        190.11        10.58 o                         
  -4   5   8         75.60         91.76         9.58 o                         
  -3   5   8        233.16        223.02         9.26 o                         
  -2   5   8        111.23        118.59         8.49 o                         
  -1   5   8         13.90         15.36         3.64 o                         
   0   5   8          8.56         10.74         5.70 o                         
   1   5   8        187.60        182.54        11.17 o                         
   2   5   8        136.83        125.59        13.69 o                         
   3   5   8         12.09         17.77         5.31 o                         
   4   5   8         23.77          8.02         7.24 o                         
   5   5   8        121.80        107.55        13.02 o                         
   6   5   8        223.89        240.76        25.85 o                         
   7   5   8         46.70         72.41        13.42 o                         
  -8   6   8          5.86         -9.49         9.49 o                         
  -7   6   8          0.00          7.49         5.03 o                         
  -6   6   8         29.40         13.48         4.74 o                         
  -5   6   8          3.24         -3.07         3.07 o                         
  -4   6   8         87.81         98.33         5.40 o                         
  -3   6   8        159.38        161.78         6.29 o                         
  -2   6   8        250.20        272.92        12.04 o                         
  -1   6   8         67.91         81.49         8.68 o                         
   0   6   8        623.94        611.67        16.52 o                         
   1   6   8         13.93          8.43         3.63 o                         
   2   6   8        151.39        129.21        12.82 o                         
   3   6   8         10.73          7.77         5.24 o                         
   4   6   8        224.18        213.80        15.75 o                         
   5   6   8         28.53         31.97         7.87 o                         
   6   6   8         27.87         41.26         9.87 o                         
   7   6   8          0.07         -8.24         9.66 o                         
  -8   7   8          0.03         10.25        11.00 o                         
  -7   7   8          6.71          4.61         4.72 o                         
  -6   7   8         11.53          2.44         3.99 o                         
  -5   7   8          0.96         -2.21         2.81 o                         
  -4   7   8         79.67         96.39         5.26 o                         
  -3   7   8        216.82        186.98         6.13 o                         
  -2   7   8         52.20         39.45         5.09 o                         
  -1   7   8         27.07         30.81         5.49 o                         
   0   7   8         32.92         24.13         3.35 o                         
   1   7   8        111.06        103.97         9.20 o                         
   2   7   8        304.04        309.76        15.31 o                         
   3   7   8         51.81         51.31        11.12 o                         
   4   7   8          0.21         -5.26         5.26 o                         
   5   7   8         33.16         30.20        10.91 o                         
   6   7   8         11.95         24.19         6.40 o                         
   7   7   8         49.11         44.12        10.38 o                         
  -8   8   8          0.09         -7.46         7.46 o                         
  -7   8   8          0.64         -0.52         7.30 o                         
  -6   8   8         12.92          0.00        10.44 o                         
  -5   8   8         45.75         34.89         4.38 o                         
  -4   8   8        224.06        212.86         8.07 o                         
  -3   8   8          8.35          8.21         8.35 o                         
  -2   8   8        266.80        249.29        11.45 o                         
  -1   8   8        363.85        368.32        13.63 o                         
   0   8   8         96.12         89.11         8.22 o                         
   1   8   8        450.22        507.87        20.09 o                         
   2   8   8          2.69         -3.43         3.43 o                         
   3   8   8        108.83         93.03        10.54 o                         
   4   8   8        199.49        195.17        15.76 o                         
   5   8   8         64.80         76.34        12.29 o                         
   6   8   8         15.15         -4.54         8.59 o                         
   7   8   8        131.78        162.03        36.05 o                         
  -8   9   8          7.61         -8.78         8.78 o                         
  -7   9   8          0.79         -3.79         3.79 o                         
  -6   9   8         66.47         40.32         9.50 o                         
  -5   9   8        433.19        412.97        16.84 o                         
  -4   9   8          5.24         -4.17         6.07 o                         
  -3   9   8         22.76         14.65         4.92 o                         
  -2   9   8          6.34          1.77         2.51 o                         
  -1   9   8         31.39         39.37         5.07 o                         
   0   9   8        114.41        128.86         9.41 o                         
   1   9   8          2.35          2.78         3.76 o                         
   2   9   8         13.72          2.89         4.08 o                         
   3   9   8        112.20        113.64        11.62 o                         
   4   9   8         52.12         47.16         8.69 o                         
   5   9   8        111.12        128.14        16.43 o                         
   6   9   8        349.80        408.55        45.95 o                         
  -8  10   8         36.52         37.35        10.69 o                         
  -7  10   8          6.21         -5.74         7.01 o                         
  -6  10   8          6.05         10.54         4.26 o                         
  -5  10   8         45.84         35.69        11.76 o                         
  -4  10   8        338.62        349.59        23.72 o                         
  -3  10   8          8.71          8.07         5.83 o                         
  -2  10   8        377.16        370.55        13.56 o                         
  -1  10   8         84.35         70.17         6.70 o                         
   0  10   8        157.26        111.46         9.37 o                         
   1  10   8         47.28         42.99         6.20 o                         
   2  10   8        644.49        731.16        40.09 o                         
   3  10   8         65.73         47.65        12.92 o                         
   4  10   8         13.61          9.05         8.49 o                         
   5  10   8        398.16        486.69        37.69 o                         
   6  10   8         48.83         66.83        12.21 o                         
  -8  11   8         34.95         34.70        17.39 o                         
  -7  11   8          7.42          4.98         4.56 o                         
  -6  11   8         27.01         15.37         4.63 o                         
  -5  11   8         31.01         28.49        13.09 o                         
  -4  11   8        130.56        139.01        15.56 o                         
  -3  11   8        107.42         90.35        12.47 o                         
  -2  11   8          3.49          3.75         2.26 o                         
  -1  11   8        419.13        460.10        16.00 o                         
   0  11   8        434.64        475.97        21.45 o                         
   1  11   8        332.13        379.28        16.92 o                         
   2  11   8        142.90        138.57        11.54 o                         
   3  11   8         24.74         13.92         5.56 o                         
   4  11   8         50.45         28.56         7.66 o                         
   5  11   8         36.30         33.50        11.34 o                         
   6  11   8         39.52         30.29        11.30 o                         
  -8  12   8        151.53        170.71        15.46 o                         
  -7  12   8         56.83         34.07         6.40 o                         
  -6  12   8        281.45        310.11        15.16 o                         
  -5  12   8         19.77          4.03         6.03 o                         
  -4  12   8        177.27        155.10        18.78 o                         
  -3  12   8       1177.64       1215.91        44.66 o                         
  -2  12   8        899.52        945.50        25.41 o                         
  -1  12   8        153.82        160.23        10.77 o                         
   0  12   8       1436.07       1415.86        39.75 o                         
   1  12   8       1056.13       1149.64        51.88 o                         
   2  12   8        672.02        786.43        25.75 o                         
   3  12   8         53.84         43.76         8.43 o                         
   4  12   8        675.31        788.58        34.78 o                         
   5  12   8        119.12        158.57        24.10 o                         
   6  12   8         23.19         14.12         9.67 o                         
  -7  13   8          0.42         -4.83         4.83 o                         
  -6  13   8          9.64          5.57         5.87 o                         
  -5  13   8         46.09         39.49        10.31 o                         
  -4  13   8         61.69         66.02        13.47 o                         
  -3  13   8         82.86         69.12        11.61 o                         
  -2  13   8        655.46        690.16        20.92 o                         
  -1  13   8        209.05        212.32        11.01 o                         
   0  13   8         17.38         21.84         4.60 o                         
   1  13   8          0.37         -2.29         2.29 o                         
   2  13   8         92.53        100.85        11.72 o                         
   3  13   8          6.31          8.87         8.31 o                         
   4  13   8          1.52         13.43        15.26 o                         
   5  13   8        195.55        195.38        18.69 o                         
   6  13   8          2.38         -4.14         8.14 o                         
  -7  14   8         23.00         11.04         5.99 o                         
  -6  14   8          0.45         -4.84         4.84 o                         
  -5  14   8         57.54         42.45        10.06 o                         
  -4  14   8          0.43         -7.33         8.16 o                         
  -3  14   8        210.35        201.60        18.05 o                         
  -2  14   8         80.58         68.83         6.34 o                         
  -1  14   8        263.96        283.49        14.44 o                         
   0  14   8         82.64         59.72         8.37 o                         
   1  14   8          2.38         -2.18         2.18 o                         
   2  14   8          0.00          3.10         4.54 o                         
   3  14   8         87.40         71.36        11.72 o                         
   4  14   8         28.14         19.46         8.00 o                         
   5  14   8         52.05         48.14        10.31 o                         
   6  14   8         32.83         28.45        10.95 o                         
  -7  15   8        321.56        397.89        19.82 o                         
  -6  15   8        391.63        399.33        16.14 o                         
  -5  15   8          3.20         -2.44         5.23 o                         
  -4  15   8          8.94          2.54         6.64 o                         
  -3  15   8         10.42         11.75         8.42 o                         
  -2  15   8        747.98        796.51        23.87 o                         
  -1  15   8          1.20          4.78         3.36 o                         
   0  15   8        453.76        434.21        20.16 o                         
   1  15   8         19.77         15.70         4.70 o                         
   2  15   8        150.71        142.93        10.79 o                         
   3  15   8          1.41         -2.14         4.69 o                         
   4  15   8         31.34         17.11        12.93 o                         
   5  15   8          5.30          2.69         7.83 o                         
   6  15   8         18.23         17.02        14.30 o                         
  -7  16   8         14.08         15.79         5.90 o                         
  -6  16   8         10.43         16.55         7.23 o                         
  -5  16   8         10.47          2.50         6.31 o                         
  -4  16   8          1.54         -4.92         4.92 o                         
  -3  16   8        372.78        391.21        27.54 o                         
  -2  16   8        261.72        261.34        12.31 o                         
  -1  16   8          1.50         -2.69         2.69 o                         
   0  16   8        395.32        380.45        16.49 o                         
   1  16   8        150.71        149.48         8.08 o                         
   2  16   8        138.09        143.53         9.27 o                         
   3  16   8          8.44          9.43         5.25 o                         
   4  16   8          3.58          4.37         8.09 o                         
   5  16   8         50.49         25.79        13.09 o                         
   6  16   8         80.50         99.93        17.30 o                         
  -7  17   8        108.38         98.00        12.38 o                         
  -6  17   8          1.68         -4.05         4.05 o                         
  -5  17   8         19.43         16.70         8.85 o                         
  -4  17   8         11.07          6.40         6.42 o                         
  -3  17   8         23.32         30.58         9.38 o                         
  -2  17   8         71.71         63.63         9.45 o                         
  -1  17   8         52.99         48.37         6.33 o                         
   0  17   8        398.39        400.55        17.26 o                         
   1  17   8          3.86          5.38         3.20 o                         
   2  17   8          0.26         -2.81         2.81 o                         
   3  17   8         21.07         20.57         5.92 o                         
   4  17   8         65.84         58.36         9.95 o                         
   5  17   8         32.38         34.07         9.52 o                         
  -7  18   8          7.86         -6.41         6.72 o                         
  -6  18   8         34.31         41.99         5.96 o                         
  -5  18   8         11.87         -6.73         6.73 o                         
  -4  18   8        257.42        226.19        22.93 o                         
  -3  18   8         72.81         79.94        14.67 o                         
  -2  18   8         29.57         31.82         5.51 o                         
  -1  18   8         39.39         34.48         5.45 o                         
   0  18   8         94.70         70.03         8.03 o                         
   1  18   8         73.01         71.82         7.07 o                         
   2  18   8         10.51         -3.32         3.46 o                         
   3  18   8         11.07          1.25         4.79 o                         
   4  18   8          3.87         -1.31         6.35 o                         
   5  18   8         42.38         29.59         8.48 o                         
  -6  19   8         53.43         47.34         6.58 o                         
  -5  19   8         28.40         22.45        12.25 o                         
  -4  19   8         57.95         57.95        12.15 o                         
  -3  19   8         15.49          7.90         7.02 o                         
  -2  19   8         68.16         64.24         7.51 o                         
  -1  19   8        245.30        235.08        16.65 o                         
   0  19   8         47.74         35.73         6.18 o                         
   1  19   8         34.84         35.94         4.49 o                         
   2  19   8          7.21          2.99         3.37 o                         
   3  19   8          0.03         -5.97         5.97 o                         
   4  19   8          3.13         -4.87         7.78 o                         
   5  19   8          9.33         -1.79         7.60 o                         
  -6  20   8         77.84         91.22         9.30 o                         
  -5  20   8         34.21          0.66        38.89 o                         
  -4  20   8         31.85         12.33         8.59 o                         
  -3  20   8        104.70        111.27        17.43 o                         
  -2  20   8          8.58         -1.81         3.55 o                         
  -1  20   8        118.54        112.03         9.74 o                         
   0  20   8         85.94         86.55         9.49 o                         
   1  20   8         13.47          8.54         3.34 o                         
   2  20   8         47.36         36.09         5.88 o                         
   3  20   8         43.73         32.29         5.97 o                         
   4  20   8        120.09        117.14        12.28 o                         
   5  20   8          2.36         -3.16         9.75 o                         
  -6  21   8         44.76         39.00         7.85 o                         
  -5  21   8          4.53         -0.30        26.18 o                         
  -4  21   8         58.43         74.06        14.53 o                         
  -3  21   8         24.35         20.18        21.25 o                         
  -2  21   8          1.82          3.48         3.86 o                         
  -1  21   8        305.03        340.05        23.50 o                         
   0  21   8         23.67         16.58         5.78 o                         
   1  21   8        370.28        405.50        15.05 o                         
   2  21   8          5.81          0.28         3.93 o                         
   3  21   8         63.60         49.60         7.21 o                         
   4  21   8          4.66         -5.45         6.25 o                         
   5  21   8         51.00         40.28        13.02 o                         
  -6  22   8         44.10         54.60        15.23 o                         
  -5  22   8        196.43        214.52        24.58 o                         
  -4  22   8         41.80         51.48        13.38 o                         
  -3  22   8         27.29          6.31         8.10 o                         
  -2  22   8         49.46         55.72         8.42 o                         
  -1  22   8         69.37         60.87         9.17 o                         
   0  22   8        366.35        361.38        17.63 o                         
   1  22   8        269.18        273.52        17.37 o                         
   2  22   8        130.78        127.94         9.83 o                         
   3  22   8          2.14         -3.84         3.84 o                         
   4  22   8         71.13         60.51         9.92 o                         
  -5  23   8         92.41        114.40        19.71 o                         
  -4  23   8         52.31         30.80        12.90 o                         
  -3  23   8        236.07        220.92        32.06 o                         
  -2  23   8          0.14         -1.93         7.97 o                         
  -1  23   8         23.64         20.77         8.98 o                         
   0  23   8         46.10         31.92         7.01 o                         
   1  23   8         40.56         31.12         4.68 o                         
   2  23   8         50.34         29.17         6.47 o                         
   3  23   8        321.55        305.79        21.08 o                         
   4  23   8          8.16         -6.25         8.22 o                         
  -5  24   8        123.35        121.34        20.20 o                         
  -4  24   8          0.07         10.64         7.70 o                         
  -3  24   8          0.84          2.61         8.35 o                         
  -2  24   8         11.44          1.57         6.78 o                         
  -1  24   8         51.51         41.40         7.39 o                         
   0  24   8         49.80         45.41         7.61 o                         
   1  24   8         15.34         17.32         4.14 o                         
   2  24   8         88.76        109.59        11.94 o                         
   3  24   8         56.73         56.54         9.34 o                         
   4  24   8         18.23         15.23         8.05 o                         
  -5  25   8        272.79        300.73        31.26 o                         
  -4  25   8        131.24        146.59        22.00 o                         
  -3  25   8         10.59          5.04         9.11 o                         
  -2  25   8          2.31         -4.55         4.55 o                         
  -1  25   8         10.33          2.37         5.31 o                         
   0  25   8          5.61          0.27         5.03 o                         
   1  25   8        325.49        340.63        19.63 o                         
   2  25   8         63.24         68.65         7.97 o                         
   3  25   8         26.11         29.40         7.78 o                         
  -4  26   8         17.49        -10.40        14.04 o                         
  -3  26   8         35.94         47.20        15.02 o                         
  -2  26   8         32.85         47.45        12.07 o                         
  -1  26   8         32.13         29.85         7.58 o                         
   0  26   8          1.16         -6.96         6.96 o                         
   1  26   8          0.66         12.48        11.10 o                         
   2  26   8         50.51         49.06        12.28 o                         
   3  26   8        144.96        146.71        14.24 o                         
  -4  27   8         10.91         -3.33        11.76 o                         
  -3  27   8          1.58          1.77        10.06 o                         
  -2  27   8        245.24        241.21        18.28 o                         
  -1  27   8        236.75        228.91        16.43 o                         
   0  27   8         26.01          4.25         6.76 o                         
   1  27   8         39.33         30.14         5.35 o                         
   2  27   8         65.60         60.84         9.31 o                         
  -3  28   8         42.76         17.96        10.84 o                         
  -2  28   8         17.49         14.87        14.65 o                         
  -1  28   8         80.21         77.53        13.48 o                         
   0  28   8         36.20         12.77        10.20 o                         
   1  28   8          6.55          2.85         4.43 o                         
   2  28   8          4.23         -3.41         7.48 o                         
  -2  29   8         93.52         75.39        29.66 o                         
  -1  29   8        338.13        365.66        23.27 o                         
   0  29   8          5.67          6.85         7.34 o                         
   1  29   8         18.25         46.17         9.75 o                         
  -8   1   9         30.20         19.35         6.85 o                         
  -7   1   9          0.01         -5.86         6.46 o                         
  -6   1   9         31.77         18.31         4.38 o                         
  -5   1   9        130.08        123.27         7.85 o                         
  -4   1   9        618.12        656.36        17.43 o                         
  -3   1   9         23.52         18.64         3.85 o                         
  -2   1   9         24.60         20.79         3.83 o                         
  -1   1   9        306.75        311.66        28.08 o                         
   0   1   9          5.45         10.47         3.37 o                         
   1   1   9         87.48         89.74         8.44 o                         
   2   1   9        123.44        114.07        12.95 o                         
   3   1   9         62.30         60.34         8.97 o                         
   4   1   9          6.63          1.30         6.61 o                         
   5   1   9         18.19         10.79         6.47 o                         
   6   1   9          1.15         14.38        10.37 o                         
  -8   2   9         47.24         64.38         7.91 o                         
  -7   2   9          0.26          0.67         3.81 o                         
  -6   2   9        308.36        324.37        13.11 o                         
  -5   2   9        764.08        836.22        21.01 o                         
  -4   2   9       1960.04       2046.67        40.41 o                         
  -3   2   9        183.00        176.27         8.19 o                         
  -2   2   9         44.24         44.57         5.00 o                         
  -1   2   9         31.06         29.61         7.78 o                         
   0   2   9         35.56         31.74         4.75 o                         
   1   2   9         34.73         45.80         6.42 o                         
   2   2   9       1136.03       1172.46        32.78 o                         
   3   2   9         27.49         24.39         6.71 o                         
   4   2   9         26.88         21.90         7.89 o                         
   5   2   9         25.33         11.35         8.49 o                         
   6   2   9        230.90        300.21        27.73 o                         
  -8   3   9          5.58         -6.32         6.32 o                         
  -7   3   9         22.57         12.10         6.34 o                         
  -6   3   9         24.49         21.57         4.69 o                         
  -5   3   9         39.12         34.23         4.53 o                         
  -4   3   9        102.26        110.53        10.76 o                         
  -3   3   9          3.74          5.67         2.70 o                         
  -2   3   9        109.63        105.48         7.05 o                         
  -1   3   9         91.43         68.73         6.60 o                         
   0   3   9        192.95        194.92         9.77 o                         
   1   3   9        395.74        400.19        25.70 o                         
   2   3   9         12.03         18.57         5.92 o                         
   3   3   9          0.15          1.52         5.48 o                         
   4   3   9        179.01        214.21        16.79 o                         
   5   3   9         74.26         91.18        11.44 o                         
   6   3   9          2.27          4.79         8.41 o                         
  -8   4   9         74.93         55.78         9.29 o                         
  -7   4   9          9.31          6.59         5.97 o                         
  -6   4   9         32.87         38.60         5.18 o                         
  -5   4   9        150.97        152.35        16.54 o                         
  -4   4   9        968.21       1023.98        36.71 o                         
  -3   4   9        162.37        168.09        12.98 o                         
  -2   4   9          0.15         -0.37         2.49 o                         
  -1   4   9         16.30         22.01         5.06 o                         
   0   4   9        191.51        184.83         9.13 o                         
   1   4   9         20.80         21.54         4.88 o                         
   2   4   9        571.06        629.75        22.63 o                         
   3   4   9        158.61        130.35        16.41 o                         
   4   4   9         13.41          2.94         7.59 o                         
   5   4   9         92.40        107.82        13.12 o                         
   6   4   9         58.92         56.20        13.63 o                         
  -8   5   9        147.12        170.36        15.12 o                         
  -7   5   9          2.85         -2.30         4.82 o                         
  -6   5   9          2.53          0.73         2.94 o                         
  -5   5   9          8.78          4.21         2.93 o                         
  -4   5   9        633.74        676.95        16.64 o                         
  -3   5   9        193.91        180.89        15.62 o                         
  -2   5   9          0.87         -1.80         2.78 o                         
  -1   5   9         34.64         30.87         5.59 o                         
   0   5   9        165.12        162.04         8.38 o                         
   1   5   9         11.46         17.61         4.31 o                         
   2   5   9        522.89        545.63        21.07 o                         
   3   5   9         32.62         28.09         7.34 o                         
   4   5   9         60.37         48.99         8.76 o                         
   5   5   9        227.89        242.83        22.68 o                         
   6   5   9        100.27        112.79        26.72 o                         
  -8   6   9         65.42         65.28        12.47 o                         
  -7   6   9          3.66         -1.09         5.81 o                         
  -6   6   9        181.61        197.27        10.75 o                         
  -5   6   9        105.90        121.31         8.54 o                         
  -4   6   9         20.31         25.80         3.12 o                         
  -3   6   9         44.37         41.98         4.08 o                         
  -2   6   9        322.87        318.56        14.35 o                         
  -1   6   9          0.00          5.20         3.89 o                         
   0   6   9         22.83         17.78         3.22 o                         
   1   6   9         11.85         10.37         4.31 o                         
   2   6   9         60.84         57.23         7.98 o                         
   3   6   9         30.07         21.83         6.56 o                         
   4   6   9         80.60         79.53        10.90 o                         
   5   6   9        186.14        201.02        21.53 o                         
   6   6   9        813.24        926.31        38.49 o                         
  -8   7   9         17.02         12.79         6.95 o                         
  -7   7   9          6.95          4.20         5.18 o                         
  -6   7   9          0.95         -3.13         4.74 o                         
  -5   7   9         23.49         27.44         5.20 o                         
  -4   7   9         81.46         93.32         4.37 o                         
  -3   7   9         54.56         60.04         4.87 o                         
  -2   7   9          1.44          6.20         4.06 o                         
  -1   7   9       1163.83       1185.76        28.77 o                         
   0   7   9        198.90        173.77        18.24 o                         
   1   7   9        168.71        197.91        16.33 o                         
   2   7   9         57.54         54.41         8.14 o                         
   3   7   9         81.82         62.07         8.84 o                         
   4   7   9         59.82         57.91         9.90 o                         
   5   7   9         64.73         52.71        11.46 o                         
   6   7   9          3.74         21.69        10.24 o                         
  -7   8   9         34.82         50.62         8.12 o                         
  -6   8   9         47.33         46.59         4.86 o                         
  -5   8   9        414.28        435.43        11.78 o                         
  -4   8   9        691.07        761.75        32.72 o                         
  -3   8   9         23.83         24.11         2.16 o                         
  -2   8   9         69.71         82.39         7.72 o                         
  -1   8   9         54.68         31.91         6.57 o                         
   0   8   9          2.42          0.60         2.98 o                         
   1   8   9        513.04        548.86        20.63 o                         
   2   8   9        266.87        263.87        17.99 o                         
   3   8   9         85.93         65.76         9.75 o                         
   4   8   9        111.68         98.54        12.19 o                         
   5   8   9          0.99         -6.02         6.02 o                         
   6   8   9         18.58         13.32         8.82 o                         
  -7   9   9         10.74         12.37         5.42 o                         
  -6   9   9         28.06         31.91         5.20 o                         
  -5   9   9         24.60         28.41         7.73 o                         
  -4   9   9        342.47        322.58        21.05 o                         
  -3   9   9        381.30        425.41        23.81 o                         
  -2   9   9         41.99         55.84         6.24 o                         
  -1   9   9          3.73          1.72         2.79 o                         
   0   9   9        255.51        280.97        13.62 o                         
   1   9   9        695.82        801.59        72.30 o                         
   2   9   9         32.00         18.61         6.04 o                         
   3   9   9        181.67        154.34        13.19 o                         
   4   9   9         21.13          1.82         9.89 o                         
   5   9   9         16.86          7.19         7.45 o                         
   6   9   9         36.53         40.26        10.27 o                         
  -7  10   9        105.89        117.60        12.24 o                         
  -6  10   9         43.78         55.42         8.60 o                         
  -5  10   9        343.27        403.63        24.94 o                         
  -4  10   9        353.63        385.53        23.86 o                         
  -3  10   9          8.14          3.91         5.29 o                         
  -2  10   9        588.43        632.14        21.78 o                         
  -1  10   9        135.98        143.32        17.55 o                         
   0  10   9        629.48        659.58        21.84 o                         
   1  10   9         38.08         54.65        13.25 o                         
   2  10   9         40.90         41.29         6.85 o                         
   3  10   9         14.08          4.83         7.83 o                         
   4  10   9        105.67        111.04        12.65 o                         
   5  10   9        156.96        145.71        15.90 o                         
   6  10   9         51.39         82.16        14.71 o                         
  -7  11   9        241.35        315.82        18.33 o                         
  -6  11   9         39.64         44.05         3.51 o                         
  -5  11   9         15.03         14.01         6.00 o                         
  -4  11   9        100.90         98.58        13.53 o                         
  -3  11   9         44.48         38.25        12.90 o                         
  -2  11   9         53.93         48.10         5.74 o                         
  -1  11   9        569.55        539.01        18.25 o                         
   0  11   9         15.73         10.59         4.50 o                         
   1  11   9        297.01        316.85        23.72 o                         
   2  11   9          1.29         -3.31         6.77 o                         
   3  11   9          0.62         -4.47         4.47 o                         
   4  11   9          0.32          7.43         6.17 o                         
   5  11   9          0.66         -7.53         7.53 o                         
   6  11   9          1.65         -3.30        12.01 o                         
  -7  12   9          5.64          2.94        10.81 o                         
  -6  12   9         20.65          4.78         7.11 o                         
  -5  12   9          0.42         -2.42         5.19 o                         
  -4  12   9        117.80        114.33        14.80 o                         
  -3  12   9        147.24        132.63        15.53 o                         
  -2  12   9        813.02        849.53        24.49 o                         
  -1  12   9         79.15         86.00         8.05 o                         
   0  12   9        465.61        469.91        18.54 o                         
   1  12   9          0.14         -3.45         3.45 o                         
   2  12   9        233.46        248.68        20.70 o                         
   3  12   9         58.14         33.77         7.58 o                         
   4  12   9         74.98         93.30        12.18 o                         
   5  12   9          4.88         -4.01         8.66 o                         
  -7  13   9         25.73         21.74         7.36 o                         
  -6  13   9          5.24         -5.56         5.56 o                         
  -5  13   9        258.88        256.12        20.53 o                         
  -4  13   9        287.98        281.56        27.89 o                         
  -3  13   9        101.58         89.34        12.60 o                         
  -2  13   9         41.66         35.63         5.17 o                         
  -1  13   9        227.26        203.19        12.71 o                         
   0  13   9         57.65         36.89         8.60 o                         
   1  13   9        201.54        204.26        10.28 o                         
   2  13   9          1.80          3.91         4.56 o                         
   3  13   9          7.67          4.48         5.89 o                         
   4  13   9         67.96         62.69        10.54 o                         
   5  13   9         61.76         43.60        10.19 o                         
  -7  14   9         15.17          8.37         4.32 o                         
  -6  14   9        265.91        249.32        31.31 o                         
  -5  14   9         16.87          5.31         7.24 o                         
  -4  14   9         64.61         63.29        11.65 o                         
  -3  14   9        420.83        454.95        26.96 o                         
  -2  14   9         26.76         18.49         5.43 o                         
  -1  14   9         88.76         76.12         7.75 o                         
   0  14   9         20.01         18.27         7.77 o                         
   1  14   9        105.38         99.38         6.24 o                         
   2  14   9        306.34        351.63        16.16 o                         
   3  14   9        393.52        440.52        20.83 o                         
   4  14   9         31.56         29.92         8.93 o                         
   5  14   9         44.41         -0.52        14.86 o                         
  -7  15   9         24.14         34.47         7.68 o                         
  -6  15   9         14.45         -4.72        18.02 o                         
  -5  15   9         15.00         11.68         7.77 o                         
  -4  15   9         55.08         51.46        11.29 o                         
  -3  15   9        138.12        124.00        16.22 o                         
  -2  15   9        418.45        428.07        21.37 o                         
  -1  15   9        110.23         88.20         9.53 o                         
   0  15   9        218.50        263.17        19.47 o                         
   1  15   9         30.12         37.77         8.48 o                         
   2  15   9         39.34         41.38         6.81 o                         
   3  15   9          7.75          3.18         6.35 o                         
   4  15   9        146.59        131.48        15.83 o                         
   5  15   9         38.06         22.47        14.83 o                         
  -6  16   9         32.37         19.06        11.19 o                         
  -5  16   9          6.99         -3.40         6.84 o                         
  -4  16   9         19.86         17.91        13.09 o                         
  -3  16   9        223.83        198.56        20.92 o                         
  -2  16   9        283.46        295.23        13.27 o                         
  -1  16   9          7.14          5.54         4.86 o                         
   0  16   9          0.26         -4.66         4.66 o                         
   1  16   9         43.56         37.37         5.71 o                         
   2  16   9        125.09        125.68         9.15 o                         
   3  16   9         10.07          4.55         5.20 o                         
   4  16   9         95.37         90.97        11.62 o                         
   5  16   9          4.58         -9.17         9.17 o                         
  -6  17   9         72.64         44.78        12.61 o                         
  -5  17   9          0.92         -9.87         9.87 o                         
  -4  17   9        208.58        250.67        49.52 o                         
  -3  17   9         65.98         67.48        13.31 o                         
  -2  17   9         15.46         17.34         4.41 o                         
  -1  17   9          0.16         -2.92         2.92 o                         
   0  17   9         80.25         74.08         8.54 o                         
   1  17   9         96.42         80.96         5.31 o                         
   2  17   9         90.68         78.31         7.34 o                         
   3  17   9          0.28         -8.39         9.49 o                         
   4  17   9         11.63          2.34         7.90 o                         
   5  17   9         32.61         22.92        12.20 o                         
  -6  18   9          7.44         -0.65         8.45 o                         
  -5  18   9          0.37        -10.68        12.90 o                         
  -4  18   9         34.70         19.37        17.64 o                         
  -3  18   9         36.56         20.85        15.18 o                         
  -2  18   9          4.67         -3.26         3.26 o                         
  -1  18   9          0.65         -1.56         3.67 o                         
   0  18   9          5.56         10.79         4.94 o                         
   1  18   9         20.89         11.87         2.69 o                         
   2  18   9        146.71        135.88         9.10 o                         
   3  18   9         77.74         81.79         8.27 o                         
   4  18   9         88.29         87.91        12.12 o                         
  -6  19   9         75.25         97.14        19.73 o                         
  -5  19   9          4.53         -7.62         7.62 o                         
  -4  19   9        134.80         96.93        16.53 o                         
  -3  19   9         84.70         43.82        23.72 o                         
  -2  19   9         23.52         23.49         8.15 o                         
  -1  19   9         14.87         18.15         4.95 o                         
   0  19   9          3.01         -3.05         3.76 o                         
   1  19   9          0.32         -1.69         1.69 o                         
   2  19   9         43.82         55.96         7.94 o                         
   3  19   9         90.33        106.09         9.37 o                         
   4  19   9          0.05         -8.07         8.07 o                         
  -5  20   9          3.83         -4.55        14.04 o                         
  -4  20   9         14.31         -3.29         7.01 o                         
  -3  20   9        190.80        222.37        23.83 o                         
  -2  20   9         40.81         36.54         7.90 o                         
  -1  20   9          6.59          0.84         4.14 o                         
   0  20   9        119.04        114.70        10.68 o                         
   1  20   9         98.36        106.73        11.15 o                         
   2  20   9        369.44        405.78        18.69 o                         
   3  20   9        241.09        225.42        18.19 o                         
   4  20   9        148.87        157.69        14.23 o                         
  -5  21   9          0.05         -5.64         7.91 o                         
  -4  21   9        283.34        264.37        26.50 o                         
  -3  21   9          2.49         10.68         7.43 o                         
  -2  21   9         44.23         50.50         7.20 o                         
  -1  21   9         77.51        106.29        10.20 o                         
   0  21   9          0.26         -2.55         4.57 o                         
   1  21   9        116.33        114.41        11.04 o                         
   2  21   9         72.95         55.17         7.51 o                         
   3  21   9        100.62        103.54        10.57 o                         
   4  21   9         24.00          1.03         7.20 o                         
  -5  22   9        154.50        161.95        21.65 o                         
  -4  22   9        111.74         88.76        22.96 o                         
  -3  22   9         10.30         20.12         8.35 o                         
  -2  22   9          0.44         -0.19         4.70 o                         
  -1  22   9         82.95        107.42        10.19 o                         
   0  22   9        123.91        146.54        12.41 o                         
   1  22   9         67.06         70.58        14.19 o                         
   2  22   9          4.29         -0.80         4.50 o                         
   3  22   9          4.01         -3.71         5.49 o                         
  -4  23   9         30.97          0.80        13.66 o                         
  -3  23   9        104.92        125.14        19.30 o                         
  -2  23   9          8.69         11.07        11.02 o                         
  -1  23   9         20.89          4.34         5.29 o                         
   0  23   9         43.83         33.84         6.67 o                         
   1  23   9          3.31          3.01         6.03 o                         
   2  23   9         12.47         10.41         4.86 o                         
   3  23   9        289.51        302.84        19.32 o                         
  -4  24   9         53.87         47.93        39.08 o                         
  -3  24   9        115.68        112.49        19.18 o                         
  -2  24   9        304.11        357.39        19.01 o                         
  -1  24   9          2.29         -5.43         5.43 o                         
   0  24   9         45.35         50.10         8.77 o                         
   1  24   9          0.57         -6.76         6.76 o                         
   2  24   9          0.18         -8.59         8.59 o                         
  -4  25   9         11.82          1.16        10.95 o                         
  -3  25   9         52.44         62.04        15.80 o                         
  -2  25   9         34.94         35.69         7.55 o                         
  -1  25   9          1.55          0.80         5.73 o                         
   0  25   9          5.54         -4.98         4.98 o                         
   1  25   9         15.30         10.61         7.49 o                         
   2  25   9        107.47         92.73         9.86 o                         
  -3  26   9         20.84          3.16        12.19 o                         
  -2  26   9          1.22         -5.15         5.15 o                         
  -1  26   9         86.12        107.35        12.85 o                         
   0  26   9          4.42          3.08         5.98 o                         
   1  26   9         25.06         13.90        10.30 o                         
  -2  27   9          0.00         -4.70         8.46 o                         
  -1  27   9          5.30         -1.26        11.83 o                         
   0  27   9        139.72        112.47        12.55 o                         
  -7   0  10        370.23        409.82        33.39 o                         
  -6   0  10         82.67         92.40        11.13 o                         
  -5   0  10        506.45        524.22        22.66 o                         
  -4   0  10          6.77          4.04        11.19 o                         
  -3   0  10       1578.23       1671.50        48.07 o                         
  -2   0  10        425.58        414.79        25.99 o                         
  -1   0  10        676.77        703.90        44.78 o                         
   0   0  10        154.68        147.92        13.16 o                         
   1   0  10        930.69        931.60        37.72 o                         
   2   0  10        851.16        903.07        40.46 o                         
   3   0  10         24.53         13.92         7.62 o                         
   4   0  10          2.86         -8.49         8.49 o                         
   5   0  10         18.54         14.01        11.67 o                         
  -7   1  10        100.43        108.96        13.15 o                         
  -6   1  10        344.58        367.60        14.24 o                         
  -5   1  10         86.77         99.23        10.13 o                         
  -4   1  10        115.72        118.65         7.67 o                         
  -3   1  10        221.66        251.56        12.87 o                         
  -2   1  10          2.34          2.47         3.18 o                         
  -1   1  10          0.10          2.28         5.90 o                         
   0   1  10        715.14        760.33        21.30 o                         
   1   1  10       1093.04       1177.33        30.94 o                         
   2   1  10        116.35        116.80        11.17 o                         
   3   1  10         14.69         -2.11         5.88 o                         
   4   1  10         53.31         46.49         9.66 o                         
   5   1  10         56.59         55.71        12.90 o                         
  -7   2  10         39.29         40.26        12.69 o                         
  -6   2  10         18.54         14.63         4.25 o                         
  -5   2  10         19.04         20.50         3.78 o                         
  -4   2  10         30.79         28.16         4.39 o                         
  -3   2  10         38.60         32.32         4.75 o                         
  -2   2  10         71.67         71.12         6.67 o                         
  -1   2  10        431.56        432.25        19.13 o                         
   0   2  10         16.57         16.03         6.35 o                         
   1   2  10        513.71        571.55        20.07 o                         
   2   2  10        167.18        131.70        11.46 o                         
   3   2  10          1.73         -4.78         5.15 o                         
   4   2  10         56.00         69.07        11.84 o                         
   5   2  10         79.22        108.78        16.32 o                         
  -7   3  10         39.38         38.24         6.49 o                         
  -6   3  10        450.63        487.26        19.39 o                         
  -5   3  10        121.94        120.42         8.64 o                         
  -4   3  10         78.62         74.21         7.07 o                         
  -3   3  10         83.23         87.77         6.54 o                         
  -2   3  10          3.79          5.57         3.04 o                         
  -1   3  10          6.69         12.13         4.97 o                         
   0   3  10          0.47          3.53         4.77 o                         
   1   3  10          0.03          6.55         6.52 o                         
   2   3  10         49.82         35.94         7.51 o                         
   3   3  10          3.51         -5.83         5.83 o                         
   4   3  10         79.30         69.02        12.79 o                         
   5   3  10         53.58         56.64        11.38 o                         
  -7   4  10         36.82         30.64         6.29 o                         
  -6   4  10          0.44         -5.20         5.20 o                         
  -5   4  10        322.86        343.84        13.62 o                         
  -4   4  10          0.13         -2.28         2.28 o                         
  -3   4  10         62.50         66.46         5.80 o                         
  -2   4  10        182.41        193.49        10.57 o                         
  -1   4  10        715.19        715.05        31.52 o                         
   0   4  10        519.08        542.33        16.04 o                         
   1   4  10          3.01          4.36         4.16 o                         
   2   4  10        165.99        140.65        11.82 o                         
   3   4  10         46.34         34.04         7.67 o                         
   4   4  10         25.10         27.98        10.46 o                         
   5   4  10         22.19          4.07         9.30 o                         
  -7   5  10         17.04         18.28         5.57 o                         
  -6   5  10          2.39         -1.15         4.71 o                         
  -5   5  10         32.16         45.08         4.74 o                         
  -4   5  10         44.64         43.21         5.22 o                         
  -3   5  10          8.71          8.89         4.49 o                         
  -2   5  10         16.50         17.41         4.00 o                         
  -1   5  10         92.08         72.32         7.28 o                         
   0   5  10        172.44        155.51        16.20 o                         
   1   5  10         46.35         40.26         7.78 o                         
   2   5  10          1.63         -4.51         4.51 o                         
   3   5  10         45.68         38.23         8.54 o                         
   4   5  10          9.39          0.71         6.46 o                         
   5   5  10         26.05          5.71        11.34 o                         
  -7   6  10          2.96         -1.17         4.87 o                         
  -6   6  10         60.66         48.66         6.71 o                         
  -5   6  10        355.04        369.29        21.09 o                         
  -4   6  10          3.93          5.23         2.79 o                         
  -3   6  10        825.13        861.38        20.21 o                         
  -2   6  10         19.31         14.74         4.81 o                         
  -1   6  10         23.79         14.59         4.00 o                         
   0   6  10        278.33        360.69        18.34 o                         
   1   6  10        793.35        858.61        25.26 o                         
   2   6  10        331.36        343.08        17.14 o                         
   3   6  10         10.12          1.96        10.13 o                         
   4   6  10         40.64         49.52        11.14 o                         
   5   6  10         54.36         91.63        13.10 o                         
  -7   7  10         16.08         11.40        10.52 o                         
  -6   7  10          8.85          7.30         2.97 o                         
  -5   7  10          8.14          4.14         8.16 o                         
  -4   7  10          1.50         -3.76         4.37 o                         
  -3   7  10         42.79         44.99         4.33 o                         
  -2   7  10        244.65        272.65        14.00 o                         
  -1   7  10        241.48        228.11        19.33 o                         
   0   7  10        256.51        282.32        14.31 o                         
   1   7  10          0.48          2.97         3.39 o                         
   2   7  10        239.13        254.19        14.70 o                         
   3   7  10         71.83         80.07        12.00 o                         
   4   7  10         81.21         73.45        11.05 o                         
   5   7  10        140.20        126.89        15.36 o                         
  -7   8  10          7.59          9.17         3.43 o                         
  -6   8  10        142.21        150.45         6.29 o                         
  -5   8  10        117.66        113.75        17.64 o                         
  -4   8  10          0.62         -4.11         5.19 o                         
  -3   8  10        126.88        122.49         8.36 o                         
  -2   8  10         23.26         22.02         5.04 o                         
  -1   8  10        325.14        339.39        14.70 o                         
   0   8  10        184.56        162.20        12.01 o                         
   1   8  10        126.81        124.10         9.49 o                         
   2   8  10        169.66        154.23        12.85 o                         
   3   8  10         53.24         40.35         8.40 o                         
   4   8  10         10.12         -5.56         9.09 o                         
   5   8  10         63.37         52.97        18.51 o                         
  -7   9  10          0.55         -3.79         3.79 o                         
  -6   9  10          7.59         10.69         7.38 o                         
  -5   9  10          1.65          8.54         6.44 o                         
  -4   9  10          1.06         -4.55         4.55 o                         
  -3   9  10          3.28          1.25         5.56 o                         
  -2   9  10         33.67         33.01         5.32 o                         
  -1   9  10        182.83        222.79        14.13 o                         
   0   9  10        118.64        139.34        11.35 o                         
   1   9  10         34.56         40.93         6.02 o                         
   2   9  10         42.30         34.79         7.01 o                         
   3   9  10          0.14         -5.17         5.17 o                         
   4   9  10          0.23         -9.75         9.75 o                         
   5   9  10         68.26         75.07        14.55 o                         
  -7  10  10         77.92         74.48        10.02 o                         
  -6  10  10         25.16          9.45         9.30 o                         
  -5  10  10         56.56         42.90        11.95 o                         
  -4  10  10         77.82         87.89        12.61 o                         
  -3  10  10         28.26         32.66         8.05 o                         
  -2  10  10          7.81          6.18         3.57 o                         
  -1  10  10          6.85          5.06         3.85 o                         
   0  10  10         29.61         33.14         6.54 o                         
   1  10  10          9.27          4.17         6.71 o                         
   2  10  10         29.31         17.02         7.17 o                         
   3  10  10         48.37         58.97        10.34 o                         
   4  10  10         26.85         11.86         7.43 o                         
   5  10  10        102.15        105.62        21.61 o                         
  -6  11  10        279.06        252.64        36.24 o                         
  -5  11  10         48.13         50.51        22.58 o                         
  -4  11  10         41.85         31.94         8.47 o                         
  -3  11  10         21.88         26.11         8.16 o                         
  -2  11  10         85.16         82.36         7.64 o                         
  -1  11  10         51.08         36.30         6.09 o                         
   0  11  10        326.39        340.57        16.13 o                         
   1  11  10        595.96        663.78        26.48 o                         
   2  11  10        238.43        230.84        17.05 o                         
   3  11  10         93.01         87.98        11.78 o                         
   4  11  10         29.26         10.56         8.16 o                         
   5  11  10          6.49          2.33         9.80 o                         
  -6  12  10          0.06         -7.59        10.25 o                         
  -5  12  10          2.59          0.25         7.97 o                         
  -4  12  10        262.88        301.53        22.27 o                         
  -3  12  10         35.95         45.84        10.45 o                         
  -2  12  10        116.75        127.67         8.94 o                         
  -1  12  10         45.34         30.54         8.71 o                         
   0  12  10          4.23          1.04         7.39 o                         
   1  12  10        190.76        205.15        13.86 o                         
   2  12  10          7.04          3.38         5.34 o                         
   3  12  10        121.31        122.51        14.13 o                         
   4  12  10          9.47         -6.07         7.60 o                         
   5  12  10         10.22        -11.07        19.92 o                         
  -6  13  10        112.42        119.15        23.91 o                         
  -5  13  10         73.77         72.08        12.99 o                         
  -4  13  10         69.66         83.43        13.45 o                         
  -3  13  10          7.83          5.72         6.15 o                         
  -2  13  10          7.65          3.18         3.00 o                         
  -1  13  10        211.71        223.59        13.39 o                         
   0  13  10         65.95         53.49         7.52 o                         
   1  13  10        159.22        159.52        13.09 o                         
   2  13  10         40.52         48.02         6.86 o                         
   3  13  10          1.06         -5.85         5.85 o                         
   4  13  10         84.36         82.86        12.20 o                         
  -6  14  10         83.41         93.46        15.93 o                         
  -5  14  10        107.13         79.18        14.40 o                         
  -4  14  10        308.23        323.13        24.65 o                         
  -3  14  10        116.42         77.79        11.99 o                         
  -2  14  10        247.24        252.37        22.37 o                         
  -1  14  10        136.23        153.21        10.79 o                         
   0  14  10        127.44        113.33        10.49 o                         
   1  14  10        127.75        140.11        19.74 o                         
   2  14  10        127.27        140.44        10.75 o                         
   3  14  10          8.80          8.94         6.84 o                         
   4  14  10         91.06         76.60        10.72 o                         
  -6  15  10         10.12         10.29        22.96 o                         
  -5  15  10          6.38         -7.23         7.23 o                         
  -4  15  10        192.13        212.11        21.81 o                         
  -3  15  10        150.73        129.16        17.50 o                         
  -2  15  10         31.43         25.04         4.92 o                         
  -1  15  10         94.90         91.87         8.88 o                         
   0  15  10         47.69         46.86         7.60 o                         
   1  15  10        106.18         86.38        10.17 o                         
   2  15  10          9.87          3.44         8.33 o                         
   3  15  10          0.09         18.68         7.04 o                         
   4  15  10         58.80         72.99        11.15 o                         
  -6  16  10          0.09          6.77        16.32 o                         
  -5  16  10          8.49          0.91         9.30 o                         
  -4  16  10         13.66          9.17         7.64 o                         
  -3  16  10         38.27         29.79        10.31 o                         
  -2  16  10        117.57        118.26         8.58 o                         
  -1  16  10        145.37        135.74        10.21 o                         
   0  16  10          2.34         -3.49         3.49 o                         
   1  16  10        166.46        138.62        12.59 o                         
   2  16  10          1.07         -4.75         4.75 o                         
   3  16  10        168.94        166.95        13.33 o                         
   4  16  10         58.27         57.07        12.93 o                         
  -5  17  10         29.35         26.64        14.99 o                         
  -4  17  10         73.57         81.13        15.94 o                         
  -3  17  10         13.01          9.88         8.27 o                         
  -2  17  10         47.98         36.14         5.58 o                         
  -1  17  10        100.58         90.38         9.82 o                         
   0  17  10          0.00         -4.29         4.29 o                         
   1  17  10          0.01         -4.26         7.17 o                         
   2  17  10         45.25         19.58         5.77 o                         
   3  17  10          3.99         -5.63         5.63 o                         
   4  17  10         19.16         -1.68         8.67 o                         
  -5  18  10         10.69         11.00        14.04 o                         
  -4  18  10         37.64         47.01        12.69 o                         
  -3  18  10         47.39         63.13        13.03 o                         
  -2  18  10         16.76         16.73         8.76 o                         
  -1  18  10        102.62        102.93        10.30 o                         
   0  18  10        118.64         95.85        10.30 o                         
   1  18  10         70.25         73.89         9.91 o                         
   2  18  10          0.04          1.59         6.27 o                         
   3  18  10         22.96         15.39         9.96 o                         
  -4  19  10        105.69        106.94        17.83 o                         
  -3  19  10        316.08        380.86        27.81 o                         
  -2  19  10        157.50        145.18        22.01 o                         
  -1  19  10         42.99         43.54         7.76 o                         
   0  19  10         17.36         10.14         5.75 o                         
   1  19  10         86.07         79.99        12.25 o                         
   2  19  10          3.48         -4.30         4.30 o                         
   3  19  10        229.39        255.24        23.33 o                         
  -4  20  10          0.04         -4.78        14.42 o                         
  -3  20  10         82.36         74.48        27.51 o                         
  -2  20  10         49.61         56.64        13.77 o                         
  -1  20  10          6.44         -1.29         4.70 o                         
   0  20  10         58.49         54.41         8.46 o                         
   1  20  10         20.14         20.53         6.73 o                         
   2  20  10        102.03        128.68         9.26 o                         
   3  20  10         15.07         27.48        12.85 o                         
  -4  21  10        124.28        149.41        20.49 o                         
  -3  21  10         28.65         18.46        10.80 o                         
  -2  21  10         12.33          8.60         5.76 o                         
  -1  21  10         17.86         -0.37         5.97 o                         
   0  21  10          3.82          3.92         7.93 o                         
   1  21  10         32.29         35.25         9.35 o                         
   2  21  10         67.72         66.57         7.19 o                         
  -4  22  10         46.53         54.17        13.50 o                         
  -3  22  10        234.19        253.44        26.16 o                         
  -2  22  10          5.25          1.40         5.93 o                         
  -1  22  10          1.09          2.46         4.89 o                         
   0  22  10          0.04          4.09         8.57 o                         
   1  22  10          2.04         -7.25         7.25 o                         
   2  22  10         79.18         74.79        10.63 o                         
  -3  23  10          7.60         13.78        11.76 o                         
  -2  23  10         75.90         80.00         9.69 o                         
  -1  23  10        110.65        100.32        10.52 o                         
   0  23  10        130.97        128.86        12.38 o                         
   1  23  10        115.47        110.70        21.22 o                         
  -2  24  10         15.01          8.93         6.00 o                         
  -1  24  10        112.55         97.97        12.29 o                         
   0  24  10          0.75         -6.30         6.30 o                         
   1  24  10          0.49         -0.72         8.77 o                         
  -1  25  10          3.82         -6.58         6.58 o                         
  -6   1  11          7.70          4.03         5.68 o                         
  -5   1  11          4.19          0.03         3.23 o                         
  -4   1  11          9.82          2.77         3.83 o                         
  -3   1  11         49.48         42.75         5.31 o                         
  -2   1  11        364.81        422.45        17.56 o                         
  -1   1  11          1.27         -8.35         8.35 o                         
   0   1  11          8.76          3.56         4.44 o                         
   1   1  11         28.47         24.25         5.49 o                         
   2   1  11          3.09          4.52         5.45 o                         
   3   1  11         34.40         27.74         6.96 o                         
   4   1  11        255.54        282.62        25.64 o                         
  -6   2  11         34.81         40.40         8.28 o                         
  -5   2  11        268.45        270.91        11.66 o                         
  -4   2  11         14.66         10.29         4.67 o                         
  -3   2  11          0.80         -2.67         2.67 o                         
  -2   2  11         23.93         33.83         5.20 o                         
  -1   2  11        203.21        201.36        14.22 o                         
   0   2  11        200.40        186.23        22.02 o                         
   1   2  11         70.74         57.02         8.90 o                         
   2   2  11        238.25        233.37        15.14 o                         
   3   2  11        104.89        103.09        13.44 o                         
   4   2  11         13.92         -1.05         7.56 o                         
  -6   3  11        136.98        131.09        19.81 o                         
  -5   3  11        187.44        204.46        10.02 o                         
  -4   3  11         18.06         10.03         3.74 o                         
  -3   3  11         14.08          3.32         3.70 o                         
  -2   3  11         12.02          6.90         3.56 o                         
  -1   3  11         15.53         11.15         5.38 o                         
   0   3  11         75.05         65.06         9.29 o                         
   1   3  11          1.52         -6.67        11.83 o                         
   2   3  11         40.93         25.72         6.70 o                         
   3   3  11          0.14         -7.06         9.34 o                         
   4   3  11        141.93        161.21        23.92 o                         
  -6   4  11          9.17         10.58         7.94 o                         
  -5   4  11        236.73        238.27        12.46 o                         
  -4   4  11         11.36          3.46         3.08 o                         
  -3   4  11        104.83        102.94         7.53 o                         
  -2   4  11         79.93         83.82         8.43 o                         
  -1   4  11        237.48        254.21        18.95 o                         
   0   4  11         68.17         60.70         8.93 o                         
   1   4  11        140.92        118.94         9.84 o                         
   2   4  11        102.75        104.07        10.85 o                         
   3   4  11        196.41        171.80        15.06 o                         
   4   4  11         28.54         -1.53         7.43 o                         
  -6   5  11        129.35        136.81         8.35 o                         
  -5   5  11        160.66        152.15         7.84 o                         
  -4   5  11        105.02        101.06         6.59 o                         
  -3   5  11          0.49         -3.45         3.45 o                         
  -2   5  11          0.33         -2.83         2.83 o                         
  -1   5  11          5.52         12.01         5.51 o                         
   0   5  11        105.55         78.88        12.87 o                         
   1   5  11          0.02         -1.89         3.71 o                         
   2   5  11          1.59         -8.43         8.43 o                         
   3   5  11         40.62         28.37         8.22 o                         
   4   5  11         66.76         57.72        11.72 o                         
  -6   6  11        120.75         85.49        10.40 o
[truncated: 25,516 more chars]
